# Supplementary material for: Histone methyltransferase Ezh2 coordinates mammalian axon regeneration via regulation of key regenerative pathways
Source: J Clin Invest. 2024 Feb 1;134(3):e163145. doi: 10.1172/JCI163145 (PMC10849760; doi:10.1172/JCI163145)
Supplement: Supplemental table 1 [file jci-134-163145-s012.xlsx]

## Sheet: AAV2-Ezh2 vs. AAV2-GFP
Ensembl ID	GeneName	pvalue	padj	log2FoldChange
ENSMUSG00000042286	Stab1	2.24433e-153	3.79247e-149	1.93628
ENSMUSG00000096844	Igkv6-14	7.961e-98	6.72625e-94	4.06199
ENSMUSG00000040152	Thbs1	1.90683e-91	1.07406e-87	1.63893
ENSMUSG00000015243	Abca1	5.39454e-88	2.27892e-84	1.05555
ENSMUSG00000027435	Cd93	1.04353e-83	3.52672e-80	2.12009
ENSMUSG00000021250	Fos	1.02226e-69	2.87902e-66	0.992327
ENSMUSG00000028195	Ccn1	3.20302e-69	7.7321e-66	0.959089
ENSMUSG00000029816	Gpnmb	1.14328e-68	2.4149e-65	3.86149
ENSMUSG00000024030	Abcg1	1.56659e-65	2.94136e-62	1.01748
ENSMUSG00000097767	Miat	5.31284e-65	8.97764e-62	2.6647
ENSMUSG00000052837	Junb	1.26508e-58	1.94339e-55	0.881566
ENSMUSG00000029304	Spp1	8.90067e-55	1.25336e-51	4.1161
ENSMUSG00000005233	Spc25	1.26556e-52	1.64503e-49	-0.804627
ENSMUSG00000030324	Rho	3.01124e-52	3.63457e-49	1.00024
ENSMUSG00000015340	Cybb	4.77666e-52	5.38106e-49	0.994377
ENSMUSG00000042453	Reln	8.20447e-49	8.66494e-46	-1.12805
ENSMUSG00000086503	Xist	5.29538e-47	5.26361e-44	-0.957813
ENSMUSG00000034652	Cd300a	2.68006e-46	2.51599e-43	1.58893
ENSMUSG00000038418	Egr1	3.09758e-45	2.75489e-42	0.954334
ENSMUSG00000093955	Ighv1-34	3.74894e-45	3.16748e-42	4.31536
ENSMUSG00000020865	Abcc3	4.6558e-45	3.74637e-42	1.53593
ENSMUSG00000035273	Hpse	1.00981e-44	7.75628e-42	1.69773
ENSMUSG00000094420	Igkv10-96	1.37472e-44	1.01e-41	-1.152
ENSMUSG00000068615	Gjd2	6.65475e-44	4.52216e-41	-2.45035
ENSMUSG00000053977	Cd8a	6.69037e-44	4.52216e-41	1.37735
ENSMUSG00000018774	Cd68	8.85034e-44	5.75204e-41	1.35118
ENSMUSG00000053113	Socs3	1.92945e-41	1.20755e-38	0.833753
ENSMUSG00000025092	Hspa12a	7.22384e-41	4.35959e-38	-1.23136
ENSMUSG00000041534	Rbp3	2.38623e-40	1.39043e-37	1.06062
ENSMUSG00000053560	Ier2	2.53877e-40	1.43e-37	1.11364
ENSMUSG00000002985	Apoe	3.98897e-40	2.17437e-37	0.720134
ENSMUSG00000064329	Scn1a	1.28459e-39	6.78343e-37	-2.76233
ENSMUSG00000076587	Igkv6-20	2.55511e-39	1.30837e-36	3.97204
ENSMUSG00000024672	Ms4a7	1.78993e-37	8.64177e-35	1.54811
ENSMUSG00000094561	Ighv1-22	2.72464e-37	1.27892e-34	3.98894
ENSMUSG00000050708	Ftl1	1.12183e-35	5.12344e-33	0.791478
ENSMUSG00000029084	Cd38	1.29151e-35	5.74316e-33	1.50342
ENSMUSG00000015852	Fcrls	6.78176e-35	2.86495e-32	1.69577
ENSMUSG00000069516	Lyz2	1.23657e-33	4.97515e-31	2.19396
ENSMUSG00000029687	Ezh2	2.10147e-33	8.07059e-31	1.16687
ENSMUSG00000066026	Dhrs3	4.25045e-33	1.56139e-30	0.908219
ENSMUSG00000069792	Wfdc17	4.2072e-33	1.56139e-30	2.32214
ENSMUSG00000079293	Clec7a	1.43528e-32	5.1603e-30	1.26232
ENSMUSG00000039109	F13a1	1.58795e-32	5.59023e-30	2.57284
ENSMUSG00000024781	Lipa	2.88517e-32	9.94971e-30	1.01941
ENSMUSG00000052684	Jun	2.97489e-32	1.0054e-29	0.60494
ENSMUSG00000030579	Tyrobp	2.67846e-31	8.87464e-29	0.858927
ENSMUSG00000027322	Siglec1	2.73784e-31	8.89691e-29	1.11352
ENSMUSG00000037820	Tgm2	2.28202e-30	7.27578e-28	0.6539
ENSMUSG00000032122	Slc37a2	4.29101e-29	1.31835e-26	1.09187
ENSMUSG00000037731	Themis2	7.62254e-29	2.3001e-26	0.838562
ENSMUSG00000056032	BC018473	1.6087e-28	4.68686e-26	1.0611
ENSMUSG00000074505	Fat3	2.01783e-28	5.68289e-26	-0.880776
ENSMUSG00000003545	Fosb	3.98441e-28	1.10375e-25	1.21689
ENSMUSG00000053044	Cd8b1	5.19509e-28	1.41591e-25	1.31037
ENSMUSG00000017760	Ctsa	5.47997e-28	1.46985e-25	0.710563
ENSMUSG00000094940	Ighv1-84	6.60558e-28	1.74408e-25	-11.2139
ENSMUSG00000025927	Tfap2b	1.83947e-27	4.70961e-25	-2.72176
ENSMUSG00000020052	Ascl1	6.35511e-27	1.57924e-24	3.88073
ENSMUSG00000061175	Fnip2	8.78973e-27	2.15259e-24	0.873073
ENSMUSG00000025877	Hk3	1.28005e-26	3.09003e-24	1.12271
ENSMUSG00000057191	AB124611	1.52667e-26	3.63348e-24	1.40262
ENSMUSG00000037921	Ddx60	4.68572e-26	1.09971e-23	-0.650431
ENSMUSG00000006369	Fbln1	6.3761e-26	1.47594e-23	-1.5379
ENSMUSG00000063142	Kcnma1	1.97106e-25	4.50094e-23	-0.854255
ENSMUSG00000025232	Hexa	2.6552e-25	5.98234e-23	0.766548
ENSMUSG00000040809	Chil3	3.53961e-25	7.87005e-23	3.95402
ENSMUSG00000021453	Gadd45g	6.925e-25	1.50821e-22	1.22442
ENSMUSG00000028497	Hacd4	6.96181e-25	1.50821e-22	1.44999
ENSMUSG00000028661	Epha8	1.07734e-24	2.30443e-22	-2.17422
ENSMUSG00000025154	Arhgap19	2.10268e-24	4.38656e-22	1.13555
ENSMUSG00000056529	Ptafr	2.81059e-24	5.79187e-22	0.894752
ENSMUSG00000040613	Apobec1	3.48961e-24	7.10452e-22	0.920375
ENSMUSG00000029086	Prom1	3.9849e-24	8.01629e-22	1.0144
ENSMUSG00000044786	Zfp36	1.06058e-23	2.10843e-21	0.739669
ENSMUSG00000002885	Adgre5	1.53307e-23	2.98962e-21	0.657093
ENSMUSG00000038178	Slc43a2	1.53922e-23	2.98962e-21	0.676899
ENSMUSG00000018008	Cyth4	3.59609e-23	6.82772e-21	0.602921
ENSMUSG00000045382	Cxcr4	5.06067e-23	9.50169e-21	0.904267
ENSMUSG00000096336	Igkv1-135	5.723e-23	1.06272e-20	-1.51987
ENSMUSG00000025854	Fam20c	7.79329e-23	1.43142e-20	1.12522
ENSMUSG00000036908	Unc93b1	9.40832e-23	1.70948e-20	0.616244
ENSMUSG00000022311	Csmd3	3.05137e-22	5.48532e-20	-1.95958
ENSMUSG00000031765	Mt1	3.5516e-22	6.31735e-20	0.651113
ENSMUSG00000020423	Btg2	4.73509e-22	8.24881e-20	0.600536
ENSMUSG00000023992	Trem2	9.40983e-22	1.60613e-19	0.911862
ENSMUSG00000004266	Ptpn6	1.31662e-21	2.22483e-19	0.605343
ENSMUSG00000037996	Slc24a2	2.5678e-21	4.29611e-19	-1.44887
ENSMUSG00000023978	Prph2	5.11301e-21	8.30766e-19	0.78462
ENSMUSG00000010307	Tmem86a	5.78551e-21	9.31082e-19	1.13238
ENSMUSG00000027533	Fabp5	7.29212e-21	1.16247e-18	2.11221
ENSMUSG00000036766	Dner	1.09302e-20	1.72615e-18	-1.24763
ENSMUSG00000027111	Itga6	1.40353e-20	2.196e-18	0.630109
ENSMUSG00000047875	Gpr157	5.53928e-20	8.35739e-18	1.00991
ENSMUSG00000024300	Myo1f	7.90931e-20	1.17238e-17	0.615159
ENSMUSG00000060012	Kif13b	8.70922e-20	1.27973e-17	0.594782
ENSMUSG00000038147	Cd84	1.06892e-19	1.55712e-17	0.754905
ENSMUSG00000031762	Mt2	2.84265e-19	3.96984e-17	0.752251
ENSMUSG00000021281	Tnfaip2	2.91043e-19	4.03118e-17	0.993297
ENSMUSG00000021680	Crhbp	4.64163e-19	6.37677e-17	-2.0137
ENSMUSG00000057286	St6galnac2	9.97397e-19	1.33762e-16	1.1731
ENSMUSG00000094075	Ighv1-80	1.95721e-18	2.5638e-16	10.5407
ENSMUSG00000023913	Pla2g7	3.49924e-18	4.47956e-16	0.853111
ENSMUSG00000028494	Plin2	4.40688e-18	5.50294e-16	0.797185
ENSMUSG00000074280	Gm6166	5.42046e-18	6.63731e-16	2.33423
ENSMUSG00000019970	Sgk1	1.58324e-17	1.89742e-15	0.787232
ENSMUSG00000024085	Man2a1	2.14626e-17	2.55405e-15	0.649562
ENSMUSG00000004707	Ly9	2.27557e-17	2.68899e-15	0.73699
ENSMUSG00000029757	Dync1i1	2.30228e-17	2.70166e-15	-1.43542
ENSMUSG00000053063	Clec12a	2.52394e-17	2.94135e-15	1.48184
ENSMUSG00000096715	Igkv3-4	3.9116e-17	4.47224e-15	-1.45548
ENSMUSG00000021457	Syk	3.91698e-17	4.47224e-15	0.682354
ENSMUSG00000050335	Lgals3	3.87708e-17	4.47224e-15	0.760801
ENSMUSG00000020901	Pik3r5	6.56196e-17	7.34331e-15	0.682471
ENSMUSG00000046805	Mpeg1	6.91716e-17	7.68988e-15	0.988983
ENSMUSG00000030513	Pcsk6	8.77174e-17	9.62499e-15	-2.05151
ENSMUSG00000062488	Ifit3b	1.09163e-16	1.18194e-14	-0.617531
ENSMUSG00000095210	Ighv5-9-1	1.11529e-16	1.19279e-14	7.37669
ENSMUSG00000020932	Gfap	2.37115e-16	2.39927e-14	1.00573
ENSMUSG00000058831	Opn1sw	2.90069e-16	2.91761e-14	1.55006
ENSMUSG00000039913	Pak7	3.8406e-16	3.77317e-14	-1.89802
ENSMUSG00000022439	Parvg	4.12955e-16	4.01041e-14	0.709371
ENSMUSG00000075705	Msrb1	4.12045e-16	4.01041e-14	0.961853
ENSMUSG00000020120	Plek	6.20412e-16	5.95666e-14	0.623471
ENSMUSG00000030577	Cd22	6.28699e-16	5.97703e-14	1.00211
ENSMUSG00000030084	Plxna1	6.72322e-16	6.34687e-14	0.726101
ENSMUSG00000032034	Kcnj5	7.37994e-16	6.92812e-14	-2.24573
ENSMUSG00000024736	Tmem132a	7.89152e-16	7.36745e-14	-0.645472
ENSMUSG00000052384	Nrros	8.11146e-16	7.49002e-14	0.625209
ENSMUSG00000041773	Enc1	1.18139e-15	1.05069e-13	1.08805
ENSMUSG00000030109	Slc6a12	1.5065e-15	1.32588e-13	-2.87958
ENSMUSG00000034957	Cebpa	2.92241e-15	2.54551e-13	0.692513
ENSMUSG00000050663	Trhde	2.95778e-15	2.56311e-13	-0.736448
ENSMUSG00000026413	Pkp1	3.13453e-15	2.70241e-13	-4.0162
ENSMUSG00000030235	Slco1c1	3.56724e-15	3.05985e-13	-0.794613
ENSMUSG00000003484	Cyp4f18	4.69257e-15	4.0048e-13	0.981002
ENSMUSG00000033450	Tagap	5.01757e-15	4.23934e-13	0.609776
ENSMUSG00000022500	Litaf	7.59179e-15	6.28853e-13	0.691883
ENSMUSG00000095589	Ighv1-55	7.66286e-15	6.31644e-13	2.49028
ENSMUSG00000037664	Cdkn1c	8.4815e-15	6.92369e-13	0.952319
ENSMUSG00000014773	Dll1	1.55326e-14	1.23806e-12	0.939224
ENSMUSG00000015829	Tnr	1.60119e-14	1.27027e-12	-1.23799
ENSMUSG00000021939	Ctsb	1.95494e-14	1.52233e-12	1.03849
ENSMUSG00000079419	Ms4a6c	2.10737e-14	1.62604e-12	0.774518
ENSMUSG00000019832	Rab32	2.17139e-14	1.66783e-12	0.900271
ENSMUSG00000018381	Abi3	2.23734e-14	1.7107e-12	0.682755
ENSMUSG00000034714	Ttyh2	2.81546e-14	2.11447e-12	0.719919
ENSMUSG00000007891	Ctsd	3.25938e-14	2.43703e-12	1.04365
ENSMUSG00000027293	Ehd4	3.42717e-14	2.55121e-12	0.635977
ENSMUSG00000046049	Rp1l1	3.44243e-14	2.55132e-12	0.893478
ENSMUSG00000045648	Vwc2l	4.67351e-14	3.41268e-12	-2.38792
ENSMUSG00000095204	Ighv1-52	5.63686e-14	4.07058e-12	-1.48951
ENSMUSG00000078922	Tgtp1	6.95354e-14	5.00004e-12	-0.692754
ENSMUSG00000064373	Selenop	9.33274e-14	6.62625e-12	1.24695
ENSMUSG00000040747	Cd53	1.76957e-13	1.20573e-11	0.633907
ENSMUSG00000096498	Ighv2-5	3.43793e-13	2.25171e-11	8.8797
ENSMUSG00000040564	Apoc1	3.54911e-13	2.31556e-11	1.0134
ENSMUSG00000024575	Pde6a	3.89583e-13	2.53199e-11	0.68964
ENSMUSG00000029925	Tbxas1	3.99657e-13	2.57764e-11	0.776151
ENSMUSG00000023336	Wfdc1	5.08336e-13	3.19326e-11	-1.24031
ENSMUSG00000058715	Fcer1g	6.89346e-13	4.28256e-11	0.62908
ENSMUSG00000040522	Tlr8	8.42691e-13	5.14072e-11	1.35598
ENSMUSG00000025044	Msr1	1.00887e-12	6.11033e-11	1.0785
ENSMUSG00000021614	Vcan	1.02205e-12	6.16807e-11	-0.724585
ENSMUSG00000026628	Atf3	1.2917e-12	7.74014e-11	0.773024
ENSMUSG00000039728	Slc6a5	1.35855e-12	8.08336e-11	-1.92589
ENSMUSG00000036611	Eepd1	1.39986e-12	8.29996e-11	1.04763
ENSMUSG00000019872	Smpdl3a	1.6337e-12	9.5855e-11	0.862606
ENSMUSG00000044583	Tlr7	1.99075e-12	1.15999e-10	0.775439
ENSMUSG00000042349	Ikbke	2.22925e-12	1.2945e-10	0.587381
ENSMUSG00000110235	Gm5086	2.28783e-12	1.31944e-10	1.37593
ENSMUSG00000038179	Slamf7	2.72105e-12	1.55339e-10	0.629408
ENSMUSG00000076431	Sox4	2.82666e-12	1.60825e-10	0.716094
ENSMUSG00000030249	Abcc9	2.97851e-12	1.6777e-10	0.690008
ENSMUSG00000004207	Psap	2.97627e-12	1.6777e-10	0.759579
ENSMUSG00000033777	Tlr13	3.39018e-12	1.89067e-10	0.602966
ENSMUSG00000045917	Tmem268	3.87532e-12	2.15176e-10	0.696965
ENSMUSG00000000958	Slc7a7	6.71629e-12	3.61439e-10	0.941771
ENSMUSG00000042190	Cmklr1	7.74772e-12	4.10411e-10	0.65692
ENSMUSG00000054342	Kcnn4	8.42222e-12	4.4336e-10	0.656366
ENSMUSG00000024737	Slc15a3	9.45092e-12	4.92906e-10	0.587639
ENSMUSG00000010476	Ebf3	1.40161e-11	7.22087e-10	1.3425
ENSMUSG00000031293	Rs1	1.47317e-11	7.54351e-10	0.758201
ENSMUSG00000022150	Dab2	2.05553e-11	1.02461e-09	1.10122
ENSMUSG00000029861	Fam131b	2.12711e-11	1.05408e-09	-1.81472
ENSMUSG00000024679	Ms4a6d	2.26423e-11	1.10581e-09	0.852327
ENSMUSG00000030108	Slc6a13	2.35638e-11	1.1442e-09	-1.70933
ENSMUSG00000058624	Gda	2.37887e-11	1.14852e-09	1.4727
ENSMUSG00000037202	Prf1	2.54691e-11	1.22615e-09	1.12172
ENSMUSG00000001131	Timp1	2.57976e-11	1.23843e-09	0.885542
ENSMUSG00000005338	Cadm3	2.61631e-11	1.25242e-09	-0.703371
ENSMUSG00000001348	Acp5	2.66906e-11	1.27406e-09	0.668761
ENSMUSG00000095753	Igkv4-53	2.80553e-11	1.32814e-09	-12.0873
ENSMUSG00000012428	Steap4	2.85373e-11	1.34699e-09	1.14398
ENSMUSG00000021322	Aoah	2.9255e-11	1.3732e-09	0.785814
ENSMUSG00000010311	Optc	3.21741e-11	1.49773e-09	-1.5233
ENSMUSG00000064080	Fbln2	3.30655e-11	1.53227e-09	-2.07329
ENSMUSG00000030111	A2m	3.33466e-11	1.53959e-09	0.846733
ENSMUSG00000094993	Igkv4-51	4.082e-11	1.85424e-09	9.65787
ENSMUSG00000062524	Ncr1	4.28913e-11	1.93791e-09	1.78417
ENSMUSG00000028125	Abca4	4.31834e-11	1.9459e-09	0.642944
ENSMUSG00000032259	Drd2	4.38107e-11	1.96892e-09	-1.14428
ENSMUSG00000036585	Fgf1	4.54526e-11	2.02654e-09	-1.08075
ENSMUSG00000069045	Ddx3y	5.47526e-11	2.42837e-09	0.6578
ENSMUSG00000034041	Lyl1	5.8159e-11	2.56598e-09	0.971653
ENSMUSG00000028222	Calb1	6.95165e-11	3.01203e-09	-2.74184
ENSMUSG00000043157	Arl11	7.24507e-11	3.13113e-09	1.29885
ENSMUSG00000096672	Ighv1-63	1.06152e-10	4.5183e-09	-10.4666
ENSMUSG00000029608	Rph3a	1.93191e-10	8.04073e-09	1.51525
ENSMUSG00000061132	Blnk	2.01068e-10	8.32757e-09	0.736096
ENSMUSG00000033022	Cdo1	2.49284e-10	1.02243e-08	1.82407
ENSMUSG00000085295	4930430E12Rik	2.71742e-10	1.10117e-08	1.99265
ENSMUSG00000001751	Naglu	2.88385e-10	1.16304e-08	0.654631
ENSMUSG00000028640	Tfap2c	3.3471e-10	1.33394e-08	2.94273
ENSMUSG00000093838	Ighv3-1	3.77385e-10	1.49345e-08	-10.5868
ENSMUSG00000046031	Calhm6	3.88673e-10	1.53453e-08	1.20919
ENSMUSG00000044375	Pcare	4.87357e-10	1.89755e-08	0.891924
ENSMUSG00000049539	Hist1h1a	4.95568e-10	1.92067e-08	0.641026
ENSMUSG00000022305	Lrp12	4.99054e-10	1.92975e-08	0.740728
ENSMUSG00000043740	B430306N03Rik	5.00251e-10	1.92996e-08	0.929857
ENSMUSG00000073555	Gm4951	5.42901e-10	2.08026e-08	-0.619399
ENSMUSG00000031443	F7	5.46135e-10	2.08792e-08	2.41378
ENSMUSG00000026956	Uap1l1	5.56823e-10	2.11993e-08	0.667999
ENSMUSG00000027967	Neurog2	5.97875e-10	2.26015e-08	1.31181
ENSMUSG00000038811	Gngt2	6.04661e-10	2.28071e-08	0.873542
ENSMUSG00000015355	Cd48	8.92141e-10	3.26099e-08	0.589802
ENSMUSG00000019838	Slc16a10	8.93502e-10	3.26099e-08	1.08118
ENSMUSG00000114608	Gm36161	9.59962e-10	3.481e-08	1.989
ENSMUSG00000049612	Omg	1.05438e-09	3.80703e-08	-0.644321
ENSMUSG00000034452	Slc24a1	1.08435e-09	3.89857e-08	0.85096
ENSMUSG00000033152	Podxl2	1.12696e-09	4.03462e-08	-0.688439
ENSMUSG00000037306	Man1c1	1.19934e-09	4.28467e-08	0.654125
ENSMUSG00000041707	Tmem273	1.24551e-09	4.43086e-08	0.887235
ENSMUSG00000024897	Apba1	1.3287e-09	4.70698e-08	-0.640219
ENSMUSG00000040373	Cacng5	1.4102e-09	4.95782e-08	-1.54896
ENSMUSG00000040026	Saa3	1.41124e-09	4.95782e-08	1.28413
ENSMUSG00000034098	Fstl5	1.41681e-09	4.96707e-08	-0.804711
ENSMUSG00000002020	Ltbp2	1.4534e-09	5.07429e-08	-1.00865
ENSMUSG00000071068	Treml2	1.46302e-09	5.09734e-08	0.770547
ENSMUSG00000018604	Tbx3	1.47991e-09	5.14559e-08	0.773115
ENSMUSG00000035004	Igsf6	2.65172e-09	8.80329e-08	0.82135
ENSMUSG00000048540	Nhlh2	2.71545e-09	8.98048e-08	1.8783
ENSMUSG00000005413	Hmox1	2.76217e-09	9.11624e-08	0.788577
ENSMUSG00000061615	Hist1h2ab	3.51964e-09	1.14541e-07	0.698808
ENSMUSG00000039497	Dse	4.95767e-09	1.57768e-07	0.606455
ENSMUSG00000028327	Stra6l	7.07897e-09	2.20702e-07	1.47839
ENSMUSG00000054162	Spock3	7.22121e-09	2.24357e-07	-1.79641
ENSMUSG00000021091	Serpina3n	8.03269e-09	2.46346e-07	0.750981
ENSMUSG00000006219	Fblim1	8.89189e-09	2.71219e-07	0.684148
ENSMUSG00000069310	Hist1h3c	8.97069e-09	2.72638e-07	0.699535
ENSMUSG00000056413	Adap1	9.11797e-09	2.76617e-07	0.629533
ENSMUSG00000023019	Gpd1	9.58201e-09	2.88622e-07	0.816654
ENSMUSG00000096515	Igkv14-100	1.05339e-08	3.15606e-07	-2.30161
ENSMUSG00000026581	Sell	1.17318e-08	3.48407e-07	0.743516
ENSMUSG00000025068	Gsto1	1.20789e-08	3.58085e-07	0.787715
ENSMUSG00000076598	Igkv3-7	1.21435e-08	3.59215e-07	-9.79148
ENSMUSG00000025582	Nptx1	1.47614e-08	4.26389e-07	0.892493
ENSMUSG00000050390	C77080	1.47386e-08	4.26389e-07	1.31402
ENSMUSG00000044456	Rin3	1.70657e-08	4.85481e-07	0.591119
ENSMUSG00000049538	Adamts16	1.74261e-08	4.93245e-07	-0.663157
ENSMUSG00000036894	Rap2b	2.31499e-08	6.48734e-07	0.590993
ENSMUSG00000067889	Sptbn2	2.34853e-08	6.57045e-07	-0.788311
ENSMUSG00000029417	Cxcl9	2.87344e-08	7.94687e-07	0.628116
ENSMUSG00000076594	Igkv6-13	2.99955e-08	8.26858e-07	-7.1716
ENSMUSG00000040554	Aipl1	3.02515e-08	8.32557e-07	0.862458
ENSMUSG00000025464	Paox	3.23645e-08	8.84943e-07	0.81438
ENSMUSG00000031444	F10	3.3276e-08	9.08396e-07	1.58503
ENSMUSG00000020473	Aebp1	3.61327e-08	9.72245e-07	1.17805
ENSMUSG00000028289	Epha7	3.82324e-08	1.02385e-06	-0.799424
ENSMUSG00000023349	Clec4n	4.63585e-08	1.2221e-06	1.1031
ENSMUSG00000071715	Ncf4	4.81402e-08	1.2573e-06	0.659981
ENSMUSG00000028108	Ecm1	5.1718e-08	1.34038e-06	1.08658
ENSMUSG00000110631	Gm42047	5.31106e-08	1.37017e-06	0.591773
ENSMUSG00000079644	Gm1110	5.37017e-08	1.3812e-06	-0.720163
ENSMUSG00000032698	Lmo2	5.42679e-08	1.39365e-06	0.655412
ENSMUSG00000068373	D430041D05Rik	5.50049e-08	1.40616e-06	-2.87238
ENSMUSG00000025804	Ccr1	5.79873e-08	1.47793e-06	0.679148
ENSMUSG00000031665	Sall1	5.94799e-08	1.50463e-06	-0.6303
ENSMUSG00000094356	Igkv8-28	6.99291e-08	1.74286e-06	-9.5574
ENSMUSG00000076613	Ighg2b	7.14383e-08	1.77786e-06	0.78035
ENSMUSG00000028874	Fgr	7.20291e-08	1.78992e-06	0.644033
ENSMUSG00000031447	Lamp1	7.22745e-08	1.79075e-06	0.649336
ENSMUSG00000091636	Akain1	8.22986e-08	2.01256e-06	-2.36409
ENSMUSG00000001506	Col1a1	8.31125e-08	2.02953e-06	-0.692735
ENSMUSG00000026576	Atp1b1	8.62591e-08	2.09126e-06	-0.762359
ENSMUSG00000094088	Ighv1-64	9.92361e-08	2.3752e-06	2.58972
ENSMUSG00000040552	C3ar1	9.96018e-08	2.38058e-06	0.881357
ENSMUSG00000058099	Nfam1	1.21361e-07	2.83253e-06	0.591845
ENSMUSG00000020241	Col6a2	1.35739e-07	3.12923e-06	-0.876353
ENSMUSG00000048126	Col6a3	1.36442e-07	3.14114e-06	-0.856699
ENSMUSG00000105818	Gm43256	1.38059e-07	3.16974e-06	-0.635217
ENSMUSG00000037446	Tulp1	1.40193e-07	3.21001e-06	0.843788
ENSMUSG00000017969	Ptgis	1.45578e-07	3.31981e-06	-2.90059
ENSMUSG00000021822	Plau	1.48921e-07	3.37328e-06	0.764633
ENSMUSG00000026610	Esrrg	1.7249e-07	3.84531e-06	-0.966748
ENSMUSG00000001119	Col6a1	1.77962e-07	3.96205e-06	-0.700138
ENSMUSG00000016024	Lbp	1.8738e-07	4.1553e-06	1.86918
ENSMUSG00000056222	Spock1	1.92088e-07	4.23941e-06	-0.788917
ENSMUSG00000109588	Lnp1	2.1393e-07	4.64651e-06	-2.35238
ENSMUSG00000093843	Gm25939	2.28882e-07	4.93323e-06	1.62597
ENSMUSG00000058174	Gm5148	2.5242e-07	5.37202e-06	-1.431
ENSMUSG00000060063	Alox5ap	2.78977e-07	5.89269e-06	0.651136
ENSMUSG00000038623	Tm6sf1	2.9775e-07	6.26572e-06	0.731514
ENSMUSG00000067071	Hes6	3.00735e-07	6.32068e-06	0.712423
ENSMUSG00000063260	Syt10	3.05038e-07	6.40314e-06	-0.654497
ENSMUSG00000102411	Gm36936	3.11702e-07	6.51874e-06	-0.601515
ENSMUSG00000036913	Trim67	3.40918e-07	7.07248e-06	-1.35851
ENSMUSG00000030651	Art2b	3.42184e-07	7.08605e-06	0.987077
ENSMUSG00000062991	Nrg1	3.61545e-07	7.42332e-06	-0.693515
ENSMUSG00000021803	Cdhr1	3.78831e-07	7.75938e-06	0.625938
ENSMUSG00000020649	Rrm2	3.94948e-07	8.06019e-06	0.643135
ENSMUSG00000029217	Tec	4.24198e-07	8.57429e-06	0.599096
ENSMUSG00000017002	Slpi	4.25369e-07	8.58767e-06	0.644343
ENSMUSG00000038578	Susd1	4.32584e-07	8.71252e-06	1.41625
ENSMUSG00000040212	Emp3	4.45748e-07	8.9563e-06	0.624254
ENSMUSG00000062082	Cd200r4	4.78431e-07	9.52241e-06	1.55581
ENSMUSG00000030209	Grin2b	4.99321e-07	9.92651e-06	-0.592537
ENSMUSG00000060260	Pwwp2b	5.08318e-07	1.00935e-05	0.730113
ENSMUSG00000101972	Hist1h3i	5.28399e-07	1.04554e-05	0.617485
ENSMUSG00000038255	Neurod2	5.68875e-07	1.11777e-05	-2.14354
ENSMUSG00000029299	Abcg3	5.82655e-07	1.14087e-05	1.05761
ENSMUSG00000059479	B3gnt8	5.83905e-07	1.14199e-05	1.1334
ENSMUSG00000027270	Lamp5	5.84938e-07	1.14269e-05	-0.780208
ENSMUSG00000070780	Rbm47	6.39875e-07	1.2414e-05	0.729987
ENSMUSG00000042828	Trim72	7.05888e-07	1.35547e-05	-2.11746
ENSMUSG00000025900	Rp1	8.1838e-07	1.54368e-05	0.611477
ENSMUSG00000021647	Cartpt	8.70804e-07	1.63407e-05	2.13741
ENSMUSG00000039323	Igfbp2	9.33808e-07	1.73783e-05	0.633771
ENSMUSG00000025089	Gfra1	9.62877e-07	1.78464e-05	-0.774685
ENSMUSG00000051527	Usp29	1.06934e-06	1.9641e-05	-1.07924
ENSMUSG00000078942	Naip6	1.62671e-06	2.88136e-05	0.711453
ENSMUSG00000022577	Ly6h	1.6295e-06	2.88329e-05	1.81761
ENSMUSG00000086324	Gm15564	1.72538e-06	3.02962e-05	-2.85097
ENSMUSG00000028785	Hpca	1.7999e-06	3.14526e-05	1.01818
ENSMUSG00000014198	Zfp385c	1.83349e-06	3.19077e-05	-1.64186
ENSMUSG00000024992	Pde6c	2.03199e-06	3.50017e-05	1.20081
ENSMUSG00000103991	Gm38031	2.11578e-06	3.61287e-05	-0.702264
ENSMUSG00000025993	Slc40a1	2.11667e-06	3.61287e-05	0.918067
ENSMUSG00000073805	Insyn2a	2.17867e-06	3.71121e-05	-0.933356
ENSMUSG00000029223	Uchl1	2.20398e-06	3.743e-05	0.681757
ENSMUSG00000059146	Ntrk3	2.27192e-06	3.84679e-05	-0.980664
ENSMUSG00000026579	F5	2.28504e-06	3.86456e-05	-1.26156
ENSMUSG00000019088	Dnase1l1	2.61392e-06	4.35601e-05	0.7165
ENSMUSG00000029373	Pf4	2.62143e-06	4.35993e-05	2.71122
ENSMUSG00000062727	Hist1h2bk	2.71807e-06	4.50736e-05	0.659866
ENSMUSG00000020053	Igf1	2.73393e-06	4.52477e-05	0.797087
ENSMUSG00000073490	Ifi207	3.06534e-06	5.00949e-05	0.652857
ENSMUSG00000074336	Apoc4	3.16451e-06	5.16157e-05	2.60051
ENSMUSG00000042961	Egflam	3.19009e-06	5.19828e-05	0.717341
ENSMUSG00000000197	Nalcn	3.52097e-06	5.68808e-05	-0.902446
ENSMUSG00000033569	Adgrb3	3.54937e-06	5.72848e-05	-0.757945
ENSMUSG00000021579	Lrrc14b	3.56592e-06	5.74422e-05	2.92556
ENSMUSG00000040478	Prdm13	3.7425e-06	6.01147e-05	1.8205
ENSMUSG00000023067	Cdkn1a	3.89452e-06	6.2438e-05	0.685274
ENSMUSG00000022212	Cpne6	4.09543e-06	6.5349e-05	-1.81182
ENSMUSG00000051295	9630028B13Rik	4.10496e-06	6.54392e-05	0.95051
ENSMUSG00000024053	Emilin2	4.30936e-06	6.8311e-05	0.68076
ENSMUSG00000094694	Ighv1-9	4.5722e-06	7.22066e-05	1.96589
ENSMUSG00000091712	Sec14l5	4.93243e-06	7.72458e-05	-2.85458
ENSMUSG00000112023	Lilr4b	5.20752e-06	8.12527e-05	0.693894
ENSMUSG00000020017	Hal	5.27967e-06	8.22265e-05	0.975763
ENSMUSG00000032289	Thsd4	5.37709e-06	8.35898e-05	1.1906
ENSMUSG00000078122	F630028O10Rik	5.61637e-06	8.71491e-05	1.30911
ENSMUSG00000026712	Mrc1	5.84562e-06	9.02919e-05	0.65989
ENSMUSG00000060890	Arr3	6.04018e-06	9.28254e-05	1.16539
ENSMUSG00000017754	Pltp	6.71779e-06	0.000101809	1.12613
ENSMUSG00000064330	Pde6h	6.97173e-06	0.000104812	1.37933
ENSMUSG00000005057	Sh2b2	7.86341e-06	0.00011615	0.684262
ENSMUSG00000019768	Esr1	8.22748e-06	0.000120894	1.11658
ENSMUSG00000072941	Sod3	8.39741e-06	0.000122857	-0.808667
ENSMUSG00000021700	Rab3c	8.72019e-06	0.000127029	-0.890955
ENSMUSG00000060735	Rxfp3	9.03317e-06	0.000131475	2.08155
ENSMUSG00000036067	Slc2a6	9.19261e-06	0.000133336	0.618132
ENSMUSG00000039853	Trim14	1.16354e-05	0.000164669	0.590721
ENSMUSG00000104398	Gm37964	1.17398e-05	0.000165869	-0.72537
ENSMUSG00000038257	Glra3	1.24021e-05	0.000174276	-1.53833
ENSMUSG00000112148	Lilrb4a	1.28242e-05	0.00017939	0.711085
ENSMUSG00000022126	Acod1	1.29254e-05	0.000180657	0.633312
ENSMUSG00000022025	Cnmd	1.34736e-05	0.000187543	0.609325
ENSMUSG00000094124	Ighv1-74	1.35576e-05	0.000188557	-3.06783
ENSMUSG00000105556	Gm43080	1.43901e-05	0.000198988	-0.83812
ENSMUSG00000095737	Igkv11-125	1.5514e-05	0.000213135	-1.54594
ENSMUSG00000074677	Sirpb1c	1.6027e-05	0.000219291	1.077
ENSMUSG00000030247	Kcnj8	1.91952e-05	0.000258661	0.681579
ENSMUSG00000032343	Impg1	1.94319e-05	0.000261226	0.906341
ENSMUSG00000076556	Igkv4-57	1.97048e-05	0.000264263	-8.02625
ENSMUSG00000032528	Vipr1	1.98942e-05	0.000266592	1.20081
ENSMUSG00000110084	Gm45257	2.08089e-05	0.000278188	-0.891912
ENSMUSG00000076475	Trbv19	2.22497e-05	0.000296044	1.02785
ENSMUSG00000086712	AI427809	2.25851e-05	0.000299798	2.57348
ENSMUSG00000045777	Ifitm10	2.4808e-05	0.000326738	1.05296
ENSMUSG00000054892	Txk	2.59958e-05	0.000340261	0.947283
ENSMUSG00000030167	Klrc1	2.80539e-05	0.000364657	0.842309
ENSMUSG00000031490	Eif4ebp1	2.85971e-05	0.000370239	0.615921
ENSMUSG00000058290	Espl1	2.91682e-05	0.000376822	0.60448
ENSMUSG00000025163	Cd7	3.08738e-05	0.000395433	0.887035
ENSMUSG00000051067	Lingo3	3.13395e-05	0.000399981	-0.71777
ENSMUSG00000034755	Pcdh11x	3.16895e-05	0.000404143	-0.644135
ENSMUSG00000086150	Bach2os	3.18257e-05	0.000404962	1.21793
ENSMUSG00000026315	Serpinb8	3.29256e-05	0.0004177	1.54922
ENSMUSG00000107638	Gm30524	3.44989e-05	0.000437332	-0.692821
ENSMUSG00000117430	Gm49968	3.71977e-05	0.000465606	-0.694553
ENSMUSG00000050994	Adgb	3.78764e-05	0.000473049	0.965038
ENSMUSG00000062380	Tubb3	3.89417e-05	0.00048385	0.70901
ENSMUSG00000020427	Igfbp3	3.92156e-05	0.000486896	1.08253
ENSMUSG00000022346	Myc	4.17188e-05	0.000514572	0.605887
ENSMUSG00000001901	Kcnh6	4.1877e-05	0.000515771	-1.13608
ENSMUSG00000029054	Gabrd	4.25951e-05	0.000523851	-2.27937
ENSMUSG00000095519	Ighv1-66	4.30744e-05	0.000528208	-0.965537
ENSMUSG00000058163	Gm5431	4.3754e-05	0.000536153	0.694678
ENSMUSG00000029254	Stap1	4.51656e-05	0.000551053	0.907329
ENSMUSG00000045404	Kcnk13	4.62354e-05	0.000563292	0.976958
ENSMUSG00000000318	Clec10a	4.6644e-05	0.000566636	0.748527
ENSMUSG00000067220	Cnga1	4.76546e-05	0.000575191	0.690757
ENSMUSG00000034880	Mrpl34	4.79808e-05	0.000578715	0.667157
ENSMUSG00000086662	BC046251	5.0601e-05	0.000604707	-1.5322
ENSMUSG00000079014	Serpina3i	5.14385e-05	0.000612118	0.916375
ENSMUSG00000050545	Fam228b	5.23984e-05	0.000621354	-0.585925
ENSMUSG00000027718	Il21	5.60124e-05	0.000656378	0.720072
ENSMUSG00000039208	Metrnl	5.70029e-05	0.000666598	0.703004
ENSMUSG00000047298	Kcnv2	5.7371e-05	0.000670439	0.639626
ENSMUSG00000031722	Hp	5.9109e-05	0.000688844	1.20076
ENSMUSG00000021130	Galnt16	6.13449e-05	0.000711466	-0.699469
ENSMUSG00000025355	Mmp19	6.39549e-05	0.000738694	0.919011
ENSMUSG00000044499	Hs3st5	6.43572e-05	0.000742326	-0.718793
ENSMUSG00000103081	Pcdhgb8	7.18245e-05	0.000818403	-0.597039
ENSMUSG00000026204	Ptprn	7.81841e-05	0.000884899	0.70243
ENSMUSG00000058248	Kcnh1	7.9505e-05	0.000897445	-0.703207
ENSMUSG00000094338	Hist1h2bl	8.4624e-05	0.000946378	0.586362
ENSMUSG00000039377	Hlx	9.75949e-05	0.00107718	0.754307
ENSMUSG00000062760	Shisal1	0.000107223	0.00116668	-0.59268
ENSMUSG00000061991	Hist1h2af	0.000108318	0.00117632	0.647506
ENSMUSG00000009108	Gnat2	0.000109217	0.00118305	0.969339
ENSMUSG00000106320	Gm42992	0.000112391	0.00121231	-0.596257
ENSMUSG00000108375	Gm45003	0.000128263	0.00135972	-0.949897
ENSMUSG00000101389	Ms4a4a	0.000129078	0.00136665	1.18349
ENSMUSG00000057455	Rit2	0.000130553	0.00137623	-0.725665
ENSMUSG00000041449	Serpina3h	0.000135636	0.00142094	1.44901
ENSMUSG00000107468	5730507A11Rik	0.000146671	0.00152052	-1.51007
ENSMUSG00000020007	Il20ra	0.000147232	0.0015254	-0.630352
ENSMUSG00000030325	Klrb1c	0.000149492	0.00154502	1.04577
ENSMUSG00000094930	Igkv6-25	0.00015443	0.00158443	-3.51131
ENSMUSG00000035385	Ccl2	0.000162302	0.00165815	0.628326
ENSMUSG00000030208	Emp1	0.000172132	0.00175011	0.732696
ENSMUSG00000099517	Hist1h3g	0.000183627	0.00184984	0.691777
ENSMUSG00000026959	Grin1	0.000202673	0.00201576	-0.785329
ENSMUSG00000068323	Slc4a5	0.000205055	0.00203585	-0.631839
ENSMUSG00000026494	Kif26b	0.000206343	0.00204743	-1.32897
ENSMUSG00000078453	Abracl	0.000207879	0.00206025	0.599454
ENSMUSG00000061414	Cracr2a	0.000209947	0.00207831	0.609226
ENSMUSG00000020604	Arsg	0.000212408	0.00209899	0.622341
ENSMUSG00000033730	Egr3	0.000212335	0.00209899	0.88835
ENSMUSG00000058626	Capn11	0.000231885	0.00226628	0.921429
ENSMUSG00000034324	Tmem132c	0.000232291	0.00226893	-0.848395
ENSMUSG00000037474	Dtl	0.000250466	0.00242269	0.736758
ENSMUSG00000117042	2700054A10Rik	0.000253071	0.00244505	-0.619776
ENSMUSG00000026822	Lcn2	0.000255649	0.00246854	0.66115
ENSMUSG00000021892	Sh3bp5	0.00026195	0.0025265	0.721937
ENSMUSG00000052912	Smarca5-ps	0.000270297	0.00259074	-0.925607
ENSMUSG00000016150	Tenm1	0.00027497	0.00262659	-1.12274
ENSMUSG00000112067	Gm48015	0.000278736	0.00265806	-0.93201
ENSMUSG00000034997	Htr2a	0.000281487	0.00267976	-1.47986
ENSMUSG00000015134	Aldh1a3	0.000293646	0.00277674	-1.26825
ENSMUSG00000046186	Cd109	0.000313807	0.00294595	1.49269
ENSMUSG00000060534	Dcc	0.000318933	0.00298743	-1.08506
ENSMUSG00000032269	Htr3a	0.000329466	0.00306908	-1.28698
ENSMUSG00000046229	Scand1	0.00033604	0.00312343	0.609918
ENSMUSG00000074361	C5ar2	0.000336458	0.00312542	0.780184
ENSMUSG00000026344	Lypd1	0.000349303	0.00322542	-1.54006
ENSMUSG00000094497	Gm8210	0.000356486	0.00328457	0.994355
ENSMUSG00000035653	Lrfn5	0.000360985	0.00332059	1.37798
ENSMUSG00000047293	Gpr15	0.000366819	0.00336875	1.81892
ENSMUSG00000074497	A430078G23Rik	0.000386608	0.00352748	0.678673
ENSMUSG00000033788	Dysf	0.000405912	0.00368175	0.69688
ENSMUSG00000096833	Igkv4-55	0.000409108	0.00370875	-4.44554
ENSMUSG00000018634	Crhr1	0.000413211	0.00374393	1.79682
ENSMUSG00000110959	Gm47198	0.000417671	0.00378029	-0.601185
ENSMUSG00000079177	Fam228a	0.000422083	0.00381615	-0.672435
ENSMUSG00000022610	Mapk12	0.000449168	0.00402655	-1.00636
ENSMUSG00000018927	Ccl6	0.000462467	0.0041348	0.690296
ENSMUSG00000033768	Nrxn2	0.000465914	0.00415493	-0.682777
ENSMUSG00000039193	Nlrc4	0.000467662	0.00416801	0.766803
ENSMUSG00000038692	Hoxb4	0.000477792	0.00424933	1.15243
ENSMUSG00000000632	Sez6	0.000480172	0.00426152	0.95821
ENSMUSG00000027313	Chac1	0.000498188	0.00439832	0.96044
ENSMUSG00000076576	Igkv6-32	0.000511188	0.00448964	0.887959
ENSMUSG00000094029	Ighv3-3	0.000543886	0.00472767	-9.302
ENSMUSG00000040605	Bace2	0.00054915	0.00476852	1.19478
ENSMUSG00000017412	Cacnb4	0.00055284	0.00479317	-0.861364
ENSMUSG00000110358	A730009L09Rik	0.000559545	0.00484633	-0.822335
ENSMUSG00000105846	Gm43258	0.000573557	0.00495753	-0.850276
ENSMUSG00000022534	Mefv	0.00060885	0.00521457	0.704248
ENSMUSG00000011008	Mcoln2	0.000625389	0.00533459	0.716845
ENSMUSG00000076671	Ighv13-2	0.000637219	0.00542553	7.0568
ENSMUSG00000023979	Guca1b	0.000643045	0.00546314	0.64293
ENSMUSG00000056130	Ticam2	0.000644822	0.00547273	0.789508
ENSMUSG00000109679	Gm45342	0.000682808	0.00576905	-1.00819
ENSMUSG00000024402	Lta	0.000719456	0.00604078	0.818825
ENSMUSG00000093629	Prox2os	0.000733277	0.00612805	-0.830726
ENSMUSG00000052760	A630001G21Rik	0.000791363	0.006568	0.707152
ENSMUSG00000034457	Eda2r	0.000794888	0.00659402	1.01489
ENSMUSG00000053889	Kirrel3os	0.000795924	0.00659937	0.621842
ENSMUSG00000106386	Gm42991	0.000812913	0.00671177	-0.813451
ENSMUSG00000022978	Mis18a	0.000817662	0.00673336	0.625009
ENSMUSG00000039546	Ajap1	0.000845512	0.00693015	1.18085
ENSMUSG00000039748	Exo1	0.000869945	0.00709475	0.930821
ENSMUSG00000066760	Psg16	0.000919405	0.00745853	-0.68191
ENSMUSG00000034353	Ramp1	0.000945857	0.0076401	0.668134
ENSMUSG00000051159	Cited1	0.000970862	0.0078122	0.633328
ENSMUSG00000041482	Piezo2	0.000986638	0.00792782	0.683113
ENSMUSG00000011254	Thg1l	0.00100224	0.00803025	0.602194
ENSMUSG00000076555	Igkv4-57-1	0.0010126	0.00810178	1.94281
ENSMUSG00000102277	A130050O07Rik	0.0010178	0.0081309	-0.634852
ENSMUSG00000057729	Prtn3	0.00102072	0.00814742	0.69223
ENSMUSG00000020102	Slc16a7	0.00105474	0.00839915	0.654822
ENSMUSG00000064254	Ethe1	0.00108953	0.00865583	0.658911
ENSMUSG00000045532	C1ql1	0.00109412	0.00868561	0.694229
ENSMUSG00000037872	Ackr1	0.00116561	0.00915692	-0.822766
ENSMUSG00000055026	Gabrg3	0.001177	0.00923782	-0.69199
ENSMUSG00000086819	Gm13613	0.00118548	0.00928709	-0.784821
ENSMUSG00000048794	Cfap100	0.00118896	0.00930999	-0.822394
ENSMUSG00000095609	Gm21188	0.00119407	0.00934138	0.791643
ENSMUSG00000113621	2900060N12Rik	0.00120095	0.00939089	-0.706664
ENSMUSG00000107355	AI839979	0.00120787	0.0094275	1.9518
ENSMUSG00000045362	Tnfrsf26	0.00121906	0.0094929	0.819761
ENSMUSG00000006310	Zbtb32	0.0012524	0.00972121	1.20395
ENSMUSG00000087684	1200007C13Rik	0.00125347	0.00972504	0.970438
ENSMUSG00000021765	Fst	0.00125935	0.00975722	1.30874
ENSMUSG00000029275	Gfi1	0.00128967	0.00993745	0.636558
ENSMUSG00000006586	Runx1t1	0.00129937	0.00998485	-0.588268
ENSMUSG00000059994	Fcrl1	0.00132299	0.0101535	0.803151
ENSMUSG00000055003	Lrtm2	0.00135356	0.0103542	-0.86461
ENSMUSG00000037010	Apln	0.00136462	0.0104293	-0.983906
ENSMUSG00000076535	Igkv1-88	0.00138734	0.0105696	-9.03438
ENSMUSG00000020897	Aurkb	0.00139727	0.0106165	0.654
ENSMUSG00000019122	Ccl9	0.00140815	0.0106895	0.643038
ENSMUSG00000029082	Bst1	0.00143112	0.0108153	1.12453
ENSMUSG00000045246	Kcng4	0.0014329	0.010824	-0.824848
ENSMUSG00000031343	Gabra3	0.00143447	0.010831	-1.39675
ENSMUSG00000034227	Foxj1	0.00144323	0.0108728	0.651501
ENSMUSG00000113856	Gm10790	0.00147027	0.0110233	-1.5095
ENSMUSG00000027965	Olfm3	0.00147844	0.0110788	-0.843019
ENSMUSG00000069301	Hist1h2ag	0.00148859	0.01114	0.910913
ENSMUSG00000026196	Bard1	0.00151464	0.01129	0.685948
ENSMUSG00000029819	Npy	0.00158197	0.011699	0.783763
ENSMUSG00000065557	Mirlet7c-1	0.00162842	0.0119692	-1.04774
ENSMUSG00000015880	Ncapg	0.00164137	0.012059	0.602536
ENSMUSG00000092021	Gbp11	0.00164381	0.0120715	-0.676309
ENSMUSG00000109051	Gm44913	0.00176976	0.0128349	-0.684127
ENSMUSG00000022468	Endou	0.00180286	0.0130136	1.1253
ENSMUSG00000076522	Igkv16-104	0.00180497	0.0130232	-1.86614
ENSMUSG00000024041	Cryaa	0.00181039	0.0130512	-1.82497
ENSMUSG00000078867	Gm14418	0.00184983	0.0132901	-1.53524
ENSMUSG00000063632	Sox11	0.00191617	0.0136853	0.641987
ENSMUSG00000030022	Adamts9	0.00194796	0.0138881	-0.650021
ENSMUSG00000030098	Grip2	0.00195683	0.0139345	0.940879
ENSMUSG00000095612	Ighv5-4	0.00196196	0.0139592	-9.0008
ENSMUSG00000070866	Zfp804a	0.00196334	0.0139631	-0.897318
ENSMUSG00000060594	Layn	0.00198348	0.0140768	0.985864
ENSMUSG00000070705	Eid2b	0.0020187	0.0142845	-0.588391
ENSMUSG00000001986	Gria3	0.00205737	0.0144805	-0.652188
ENSMUSG00000039488	Cntn5	0.00206293	0.0145126	-1.18822
ENSMUSG00000027500	Stmn2	0.0020644	0.014517	0.793791
ENSMUSG00000020534	Shmt1	0.0020744	0.0145691	0.739874
ENSMUSG00000108841	Frmpd2	0.00209806	0.0147047	0.760942
ENSMUSG00000017499	Cdc6	0.0021388	0.0149406	0.674322
ENSMUSG00000032561	Acpp	0.00214462	0.0149751	0.723978
ENSMUSG00000037139	Myom3	0.00228336	0.0157616	-0.807016
ENSMUSG00000074743	Thbd	0.00239646	0.0164215	0.620262
ENSMUSG00000114153	Gm48692	0.00246621	0.0168312	-0.66472
ENSMUSG00000059901	Adamts14	0.00266499	0.0179916	1.15138
ENSMUSG00000115681	Gm2682	0.00273957	0.0183922	0.758318
ENSMUSG00000050549	Fam241a	0.00279341	0.0186647	0.808529
ENSMUSG00000039579	Grin3a	0.00282596	0.018793	-0.877643
ENSMUSG00000032487	Ptgs2	0.00283015	0.0188061	0.795966
ENSMUSG00000050359	Sprr1a	0.00287322	0.0190324	1.32904
ENSMUSG00000047034	Ankrd33	0.00300843	0.019727	1.05707
ENSMUSG00000020415	Pttg1	0.00304169	0.0198988	0.599703
ENSMUSG00000076480	Trbv29	0.00305912	0.0199752	1.03868
ENSMUSG00000031394	Opn1mw	0.0031416	0.0204183	1.18459
ENSMUSG00000109203	Gm32849	0.00317904	0.0206296	-0.96532
ENSMUSG00000044770	Scml4	0.0032008	0.0207123	0.600435
ENSMUSG00000103656	Gm37205	0.00325046	0.0209722	-0.918725
ENSMUSG00000113459	Gm30655	0.00326036	0.02102	-0.586326
ENSMUSG00000024211	Grm8	0.00329216	0.0211766	1.14634
ENSMUSG00000029343	Crybb1	0.00331677	0.0213025	-0.722071
ENSMUSG00000048617	Rtbdn	0.0033428	0.0214371	0.78075
ENSMUSG00000050107	Haspin	0.00342949	0.0218447	0.720048
ENSMUSG00000095028	Sirpb1b	0.00359447	0.0227318	1.06168
ENSMUSG00000078870	Gm14410	0.00375889	0.0235512	-0.800038
ENSMUSG00000060950	Trmt61a	0.00379439	0.0237121	0.598717
ENSMUSG00000087694	A530058N18Rik	0.0038524	0.0239771	-1.17855
ENSMUSG00000038094	Atp13a4	0.0039156	0.0243256	-1.2188
ENSMUSG00000112512	Gm48203	0.00402098	0.0248615	-0.702881
ENSMUSG00000018470	Kcnab3	0.00418115	0.025664	-0.640784
ENSMUSG00000090061	Nwd2	0.00426656	0.0260558	-0.66869
ENSMUSG00000032899	Styk1	0.00433803	0.0264349	1.28495
ENSMUSG00000025727	A930017K11Rik	0.00443902	0.0269338	-0.887385
ENSMUSG00000049916	2610318N02Rik	0.0044637	0.0270253	1.30802
ENSMUSG00000087168	Gm15983	0.00448882	0.0271579	0.930649
ENSMUSG00000056258	Kcnq3	0.00461422	0.0277393	-0.987379
ENSMUSG00000072974	Gm4787	0.00461445	0.0277393	-0.621896
ENSMUSG00000026156	B3gat2	0.00464884	0.0279232	1.33095
ENSMUSG00000106025	Gm42940	0.00467195	0.0280251	-1.46147
ENSMUSG00000044309	Apol7c	0.00477913	0.0285363	0.732996
ENSMUSG00000107148	Gm42888	0.00490353	0.029176	-0.600699
ENSMUSG00000112358	Gm33869	0.00494278	0.0293306	-0.849976
ENSMUSG00000055546	Timd4	0.00494054	0.0293306	0.641944
ENSMUSG00000093896	Ighv1-76	0.00495376	0.0293818	2.10185
ENSMUSG00000029591	Ung	0.00500239	0.0295975	0.741971
ENSMUSG00000055540	Epha6	0.00501051	0.0296352	-1.40485
ENSMUSG00000079445	B3gnt7	0.00505913	0.0298243	0.768078
ENSMUSG00000093861	Igkv1-110	0.00509626	0.0300058	0.759344
ENSMUSG00000098176	Ccdc166	0.00517018	0.030387	0.741828
ENSMUSG00000068744	Psrc1	0.00523653	0.030714	0.911942
ENSMUSG00000022376	Adcy8	0.00547554	0.0317958	1.11537
ENSMUSG00000047786	Lix1	0.00550186	0.0318828	0.728487
ENSMUSG00000000031	H19	0.00563938	0.0325014	0.963381
ENSMUSG00000020396	Nefh	0.00565171	0.0325614	0.723782
ENSMUSG00000033356	Pus7l	0.00577384	0.033107	0.688292
ENSMUSG00000020787	P2rx1	0.00582165	0.0332966	-0.952453
ENSMUSG00000085772	D630024D03Rik	0.00585554	0.0334717	-0.744826
ENSMUSG00000110902	Gm33104	0.00585923	0.0334717	1.2112
ENSMUSG00000110894	Gm48335	0.00586156	0.0334737	-0.881187
ENSMUSG00000117421	Gm41639	0.00597916	0.0340303	0.623102
ENSMUSG00000097007	4930432B10Rik	0.00604728	0.0343601	-0.838794
ENSMUSG00000055170	Ifng	0.00617676	0.0349262	0.687815
ENSMUSG00000051022	Hs3st1	0.00617791	0.0349262	1.43976
ENSMUSG00000026669	Mcm10	0.00619303	0.0349882	0.592515
ENSMUSG00000071724	Smpd5	0.00636603	0.0357862	0.659957
ENSMUSG00000062257	Opcml	0.00638932	0.0358812	-1.48346
ENSMUSG00000025429	Pstpip2	0.00645154	0.0361706	0.93848
ENSMUSG00000086496	Gm14204	0.00651381	0.0364713	-1.15041
ENSMUSG00000069910	Spdl1	0.00656248	0.0366709	0.675249
ENSMUSG00000032446	Eomes	0.00673763	0.0375325	0.855627
ENSMUSG00000060470	Adgrg3	0.00673887	0.0375325	1.31531
ENSMUSG00000022945	Chaf1b	0.00677836	0.0376779	0.616291
ENSMUSG00000102633	Gm38224	0.00678378	0.0376832	-1.03938
ENSMUSG00000028024	Enpep	0.00690543	0.0382207	0.948859
ENSMUSG00000094433	Igkv5-43	0.00710312	0.039161	-2.42135
ENSMUSG00000031097	Tnni2	0.00734865	0.040239	1.21926
ENSMUSG00000036264	Fstl4	0.00741397	0.0405048	-0.992253
ENSMUSG00000051220	Ercc6l	0.00745424	0.0406328	0.620086
ENSMUSG00000053469	Tg	0.00748142	0.0407284	0.678436
ENSMUSG00000063193	Cd300lb	0.00747918	0.0407284	1.02974
ENSMUSG00000029452	Tmem116	0.00752806	0.0409428	-1.1209
ENSMUSG00000105912	Gm10440	0.00776804	0.0419777	-0.911138
ENSMUSG00000108258	Gm43913	0.00781771	0.0421787	-1.51856
ENSMUSG00000102197	Gm38170	0.00786143	0.0423655	-0.746524
ENSMUSG00000028876	Epha10	0.00788104	0.0424391	1.2195
ENSMUSG00000031374	Zfp92	0.00789706	0.0425118	1.08552
ENSMUSG00000039055	Eme1	0.00791203	0.0425652	0.936654
ENSMUSG00000060780	Lrrtm1	0.00802712	0.0430286	1.19372
ENSMUSG00000021569	Trip13	0.00829974	0.0442147	0.800444
ENSMUSG00000055874	Foxi3	0.00840396	0.0446995	-0.738452
ENSMUSG00000108067	Gm43953	0.00849699	0.045109	-0.726209
ENSMUSG00000051354	Samd3	0.00851626	0.0451688	0.844939
ENSMUSG00000020698	Cct6b	0.00864723	0.0457056	-1.12556
ENSMUSG00000104698	Gm42602	0.00867311	0.0457996	-0.880028
ENSMUSG00000041798	Gck	0.00869416	0.0458962	-0.749765
ENSMUSG00000025529	Zfp711	0.00881323	0.0463602	-0.735821
ENSMUSG00000086763	Plxna4os1	0.00881198	0.0463602	0.903957
ENSMUSG00000028773	Fabp3	0.00890577	0.046765	1.37296
ENSMUSG00000093668	Pou5f2	0.00894679	0.046893	-0.901906
ENSMUSG00000034295	Fhod3	0.0090068	0.0471929	0.596299
ENSMUSG00000039813	Tbc1d2	0.00903004	0.0472706	0.926475
ENSMUSG00000032725	Folr2	0.00916642	0.0478955	0.740381
ENSMUSG00000096002	Vmn2r53	0.00943749	0.0490239	-1.31147
ENSMUSG00000110622	Iqcn	0.00951617	0.0493265	1.46654

## Sheet: AAV2-Ezh2-Y726D vs. AAV2-GFP
Ensembl ID	GeneName	pvalue	padj	log2FoldChange
ENSMUSG00000029816	Gpnmb	5.24407e-265	9.21488e-261	-2.31027
ENSMUSG00000042286	Stab1	1.27469e-114	1.11994e-110	-1.97556
ENSMUSG00000070327	Rnf213	2.56816e-108	1.50426e-104	-0.82252
ENSMUSG00000069516	Lyz2	1.41135e-97	6.20008e-94	-2.09599
ENSMUSG00000002985	Apoe	1.57455e-95	5.53358e-92	-0.639003
ENSMUSG00000015243	Abca1	3.31676e-91	9.71369e-88	-0.922898
ENSMUSG00000007891	Ctsd	2.94169e-82	7.38448e-79	-0.736101
ENSMUSG00000040152	Thbs1	1.38326e-79	3.03833e-76	-1.72769
ENSMUSG00000024610	Cd74	1.66592e-79	3.25263e-76	-0.822376
ENSMUSG00000029687	Ezh2	1.06882e-75	1.87812e-72	1.46021
ENSMUSG00000024164	C3	1.368e-74	2.18532e-71	-0.986473
ENSMUSG00000021939	Ctsb	3.8513e-73	5.63958e-70	-0.588266
ENSMUSG00000015340	Cybb	1.32812e-65	1.79521e-62	-1.46737
ENSMUSG00000021998	Lcp1	3.37356e-61	4.2343e-58	-0.863456
ENSMUSG00000004730	Adgre1	5.98647e-58	6.57464e-55	-1.33396
ENSMUSG00000035493	Tgfbi	8.89765e-57	9.19703e-54	-1.26485
ENSMUSG00000070880	Gad1	1.21629e-56	1.18737e-53	0.691879
ENSMUSG00000022587	Ly6e	8.35901e-55	7.73076e-52	-0.727121
ENSMUSG00000040536	Necab1	3.75734e-53	3.3012e-50	0.875879
ENSMUSG00000033880	Lgals3bp	2.40453e-51	2.01202e-48	-0.763651
ENSMUSG00000018774	Cd68	9.68766e-51	7.7378e-48	-1.29336
ENSMUSG00000025498	Irf7	1.04558e-49	7.98824e-47	-1.00054
ENSMUSG00000060586	H2-Eb1	3.39246e-48	2.48385e-45	-0.822564
ENSMUSG00000032661	Oas3	4.2903e-48	3.01557e-45	-1.86863
ENSMUSG00000002602	Axl	5.00141e-47	3.38018e-44	-0.70202
ENSMUSG00000073421	H2-Ab1	2.05375e-46	1.33661e-43	-0.800418
ENSMUSG00000032936	Camkv	5.97756e-45	3.62199e-42	0.758268
ENSMUSG00000075602	Ly6a	6.90848e-45	4.04653e-42	-1.15012
ENSMUSG00000022584	Ly6c2	1.04536e-44	5.92549e-42	-1.58228
ENSMUSG00000029608	Rph3a	2.51602e-44	1.38161e-41	0.833898
ENSMUSG00000022935	Grik1	5.62385e-44	2.90654e-41	-0.724511
ENSMUSG00000079017	Ifi27l2a	2.86755e-43	1.43967e-40	-1.35195
ENSMUSG00000027435	Cd93	6.31933e-43	3.08453e-40	-1.64445
ENSMUSG00000021242	Npc2	1.03354e-42	4.90847e-40	-0.679763
ENSMUSG00000021573	Tppp	1.53523e-42	7.09925e-40	0.676909
ENSMUSG00000036887	C1qa	2.64824e-42	1.1932e-39	-0.835162
ENSMUSG00000029304	Spp1	7.15008e-42	3.14103e-39	-1.52561
ENSMUSG00000064373	Selenop	1.08472e-41	4.64893e-39	-0.913417
ENSMUSG00000038257	Glra3	2.72572e-41	1.14039e-38	0.985554
ENSMUSG00000028037	Ifi44	5.05396e-41	2.06531e-38	-1.24681
ENSMUSG00000036908	Unc93b1	1.13314e-40	4.52535e-38	-0.87573
ENSMUSG00000024112	Cacna1h	7.42761e-40	2.9004e-37	-0.603929
ENSMUSG00000021268	Meg3	1.03449e-39	3.95174e-37	0.618885
ENSMUSG00000027322	Siglec1	5.99974e-39	2.1964e-36	-1.97939
ENSMUSG00000024672	Ms4a7	6.63234e-39	2.37844e-36	-2.08218
ENSMUSG00000053141	Ptprt	7.20676e-39	2.53274e-36	0.734133
ENSMUSG00000056073	Grik2	2.05296e-38	6.93744e-36	0.981907
ENSMUSG00000044349	Snhg11	5.32737e-38	1.76627e-35	0.680663
ENSMUSG00000072620	Slfn2	1.02984e-37	3.35117e-35	-1.11484
ENSMUSG00000054404	Slfn5	1.33576e-37	4.26763e-35	-1.25394
ENSMUSG00000030206	Gsg1	5.34083e-37	1.64648e-34	-0.916796
ENSMUSG00000028581	Laptm5	5.52465e-36	1.67378e-33	-0.707796
ENSMUSG00000034708	Grn	7.77476e-36	2.31556e-33	-0.735077
ENSMUSG00000049775	Tmsb4x	1.06523e-35	3.11971e-33	-0.603096
ENSMUSG00000039899	Fgl2	4.76158e-35	1.34952e-32	-0.912792
ENSMUSG00000058831	Opn1sw	4.92307e-35	1.37315e-32	-0.637054
ENSMUSG00000019772	Vip	6.60884e-35	1.81454e-32	2.6877
ENSMUSG00000020914	Top2a	2.64778e-34	7.15797e-32	-1.25361
ENSMUSG00000020865	Abcc3	1.32452e-33	3.52643e-31	-1.48997
ENSMUSG00000027580	Helz2	1.93913e-33	5.08574e-31	-1.0333
ENSMUSG00000019987	Arg1	8.62359e-33	2.19614e-30	-3.19576
ENSMUSG00000026468	Lhx4	9.02722e-33	2.26609e-30	-0.752401
ENSMUSG00000021337	Scgn	9.52151e-33	2.35651e-30	-0.813212
ENSMUSG00000029622	Arpc1b	1.03734e-32	2.53168e-30	-0.866413
ENSMUSG00000036298	Slc2a13	1.15727e-32	2.78568e-30	0.801101
ENSMUSG00000028599	Tnfrsf1b	2.13811e-32	5.07714e-30	-0.964796
ENSMUSG00000045776	Lrtm1	2.69462e-32	6.28739e-30	-0.592236
ENSMUSG00000045382	Cxcr4	2.89008e-32	6.59538e-30	-1.29416
ENSMUSG00000027270	Lamp5	5.28609e-32	1.17579e-29	0.843582
ENSMUSG00000017754	Pltp	1.14697e-31	2.51932e-29	-1.40502
ENSMUSG00000032035	Ets1	5.67174e-31	1.21541e-28	-0.906226
ENSMUSG00000024300	Myo1f	8.16374e-31	1.72835e-28	-0.981753
ENSMUSG00000025017	Pik3ap1	1.70641e-30	3.52764e-28	-0.925413
ENSMUSG00000030579	Tyrobp	2.16519e-30	4.42403e-28	-0.936056
ENSMUSG00000030921	Trim30a	3.72785e-30	7.5294e-28	-0.918326
ENSMUSG00000016256	Ctsz	5.41871e-30	1.08202e-27	-0.70879
ENSMUSG00000036480	Prss56	5.54229e-30	1.09426e-27	0.797845
ENSMUSG00000032332	Col12a1	7.60958e-30	1.45343e-27	1.30441
ENSMUSG00000040724	Kcna2	1.2374e-29	2.33802e-27	0.627083
ENSMUSG00000009108	Gnat2	2.38304e-29	4.45476e-27	-0.71582
ENSMUSG00000078920	Ifi47	6.23097e-29	1.15253e-26	-0.981519
ENSMUSG00000024679	Ms4a6d	6.34409e-29	1.16123e-26	-1.57348
ENSMUSG00000050708	Ftl1	8.52762e-29	1.54482e-26	-0.58535
ENSMUSG00000049100	Pcdh10	1.06234e-28	1.8856e-26	0.733629
ENSMUSG00000038147	Cd84	1.32248e-28	2.32387e-26	-1.26883
ENSMUSG00000036896	C1qc	2.46223e-28	4.2838e-26	-0.760399
ENSMUSG00000040265	Dnm3	3.49616e-28	6.02299e-26	0.590051
ENSMUSG00000040747	Cd53	4.4371e-28	7.497e-26	-1.04139
ENSMUSG00000050335	Lgals3	4.43656e-28	7.497e-26	-1.10535
ENSMUSG00000030536	Iqgap1	6.30352e-28	1.05491e-25	-0.670282
ENSMUSG00000015437	Gzmb	7.78465e-28	1.29049e-25	-1.70095
ENSMUSG00000078921	Tgtp2	1.04054e-27	1.70882e-25	-0.941905
ENSMUSG00000027894	Slc6a17	1.19661e-27	1.94692e-25	0.587867
ENSMUSG00000044117	2900011O08Rik	1.76864e-27	2.85125e-25	0.695927
ENSMUSG00000024066	Xdh	2.45225e-27	3.91735e-25	-1.2963
ENSMUSG00000027238	Frmd5	2.48466e-27	3.93337e-25	0.590588
ENSMUSG00000021281	Tnfaip2	1.05329e-26	1.59555e-24	-1.52463
ENSMUSG00000025647	Shisa5	1.20992e-26	1.81716e-24	-0.601251
ENSMUSG00000056737	Capg	1.67948e-26	2.501e-24	-1.1668
ENSMUSG00000040026	Saa3	2.28852e-26	3.37932e-24	-2.278
ENSMUSG00000037771	Slc32a1	2.4225e-26	3.54734e-24	0.705785
ENSMUSG00000006519	Cyba	3.27936e-26	4.76239e-24	-0.948883
ENSMUSG00000026043	Col3a1	4.11306e-26	5.87599e-24	-1.0211
ENSMUSG00000079419	Ms4a6c	4.9804e-26	7.05772e-24	-1.35846
ENSMUSG00000027514	Zbp1	5.24081e-26	7.36732e-24	-1.19356
ENSMUSG00000068220	Lgals1	7.01397e-26	9.78171e-24	-0.866895
ENSMUSG00000000290	Itgb2	7.13332e-26	9.86981e-24	-0.784082
ENSMUSG00000026395	Ptprc	7.53726e-26	1.03472e-23	-0.712442
ENSMUSG00000030707	Coro1a	7.75381e-26	1.0562e-23	-0.687943
ENSMUSG00000034116	Vav1	8.42375e-26	1.13863e-23	-0.942001
ENSMUSG00000068227	Il2rb	9.48544e-26	1.27235e-23	-0.843273
ENSMUSG00000078763	Slfn1	1.94213e-25	2.56594e-23	-1.44384
ENSMUSG00000035566	Pcdh17	2.15072e-25	2.82033e-23	0.810092
ENSMUSG00000100826	Snhg14	3.04459e-25	3.96292e-23	0.593781
ENSMUSG00000055373	Fut9	4.36726e-25	5.60157e-23	0.918856
ENSMUSG00000020143	Dock2	4.58925e-25	5.84364e-23	-0.776551
ENSMUSG00000048865	Arhgap30	5.00184e-25	6.27803e-23	-0.83983
ENSMUSG00000022488	Nckap1l	6.76158e-25	8.36721e-23	-0.702881
ENSMUSG00000024935	Slc1a1	7.14684e-25	8.78212e-23	0.726294
ENSMUSG00000030209	Grin2b	7.76465e-25	9.40969e-23	0.8993
ENSMUSG00000048540	Nhlh2	9.26378e-25	1.10737e-22	0.717425
ENSMUSG00000024338	Psmb8	1.07524e-24	1.26807e-22	-0.665496
ENSMUSG00000000682	Cd52	1.50391e-24	1.76178e-22	-0.765242
ENSMUSG00000074151	Nlrc5	1.84042e-24	2.14171e-22	-0.599478
ENSMUSG00000005142	Man2b1	2.58402e-24	2.98726e-22	-0.586694
ENSMUSG00000045515	Pou3f3	2.78333e-24	3.19664e-22	1.08779
ENSMUSG00000028785	Hpca	3.42147e-24	3.90404e-22	0.622496
ENSMUSG00000024677	Ms4a6b	3.60393e-24	4.08569e-22	-1.02923
ENSMUSG00000029826	Zc3hav1	4.01602e-24	4.49487e-22	-0.700749
ENSMUSG00000046805	Mpeg1	4.73961e-24	5.27117e-22	-1.13129
ENSMUSG00000004266	Ptpn6	7.48758e-24	8.17215e-22	-0.888649
ENSMUSG00000041515	Irf8	7.91641e-24	8.58686e-22	-0.672768
ENSMUSG00000035697	Arhgap45	1.29638e-23	1.38903e-21	-0.724129
ENSMUSG00000002885	Adgre5	1.86016e-23	1.95729e-21	-1.0722
ENSMUSG00000015950	Ncf1	1.14758e-22	1.19321e-20	-0.872773
ENSMUSG00000054072	Iigp1	1.35305e-22	1.39857e-20	-0.738978
ENSMUSG00000005649	Cabp5	1.67204e-22	1.70821e-20	-0.604547
ENSMUSG00000037259	Dzank1	3.90927e-22	3.9115e-20	0.617046
ENSMUSG00000035273	Hpse	3.91773e-22	3.9115e-20	-1.45521
ENSMUSG00000039936	Pik3cd	4.75243e-22	4.71806e-20	-0.723522
ENSMUSG00000053420	Gm4792	5.31056e-22	5.21325e-20	-0.839535
ENSMUSG00000053519	Kcnip1	5.90635e-22	5.73406e-20	0.786948
ENSMUSG00000024647	Cbln2	2.09156e-21	1.95495e-19	0.622787
ENSMUSG00000026787	Gad2	2.44391e-21	2.26023e-19	0.611387
ENSMUSG00000029084	Cd38	4.15871e-21	3.80609e-19	-1.46372
ENSMUSG00000019828	Grm1	5.06072e-21	4.58387e-19	0.778483
ENSMUSG00000103119	Gm37583	7.82901e-21	7.01894e-19	-0.646054
ENSMUSG00000052160	Pld4	1.26868e-20	1.12026e-18	-0.820054
ENSMUSG00000058715	Fcer1g	1.37537e-20	1.20239e-18	-1.03951
ENSMUSG00000039264	Gimap3	1.56324e-20	1.35986e-18	-0.957563
ENSMUSG00000026600	Soat1	1.67697e-20	1.45161e-18	-0.615585
ENSMUSG00000004665	Cnn2	2.64046e-20	2.25234e-18	-0.781464
ENSMUSG00000027199	Gatm	3.80641e-20	3.21569e-18	-1.13679
ENSMUSG00000056529	Ptafr	4.99743e-20	4.18166e-18	-1.1386
ENSMUSG00000026288	Inpp5d	6.70359e-20	5.58272e-18	-0.76763
ENSMUSG00000000386	Mx1	7.82644e-20	6.48709e-18	-1.17246
ENSMUSG00000024992	Pde6c	9.16132e-20	7.52255e-18	-0.689309
ENSMUSG00000040613	Apobec1	9.41011e-20	7.69091e-18	-0.958829
ENSMUSG00000037492	Zmat4	1.35673e-19	1.0886e-17	0.617536
ENSMUSG00000001750	Tcirg1	1.70073e-19	1.35227e-17	-0.74442
ENSMUSG00000009185	Ccl8	1.71968e-19	1.36118e-17	-2.17266
ENSMUSG00000001281	Itgb7	1.83372e-19	1.44494e-17	-0.964198
ENSMUSG00000048978	Nrsn1	1.94815e-19	1.52825e-17	0.62808
ENSMUSG00000018008	Cyth4	2.13959e-19	1.67097e-17	-0.720967
ENSMUSG00000025551	Fgf14	2.38295e-19	1.84177e-17	0.74295
ENSMUSG00000057191	AB124611	2.38973e-19	1.84177e-17	-1.35849
ENSMUSG00000054435	Gimap4	2.86431e-19	2.19789e-17	-0.816287
ENSMUSG00000022014	Epsti1	3.07481e-19	2.33899e-17	-0.905992
ENSMUSG00000022762	Ncam2	3.21589e-19	2.43576e-17	0.840785
ENSMUSG00000027639	Samhd1	3.31102e-19	2.49705e-17	-0.654276
ENSMUSG00000033220	Rac2	3.56863e-19	2.65712e-17	-0.796675
ENSMUSG00000051457	Spn	4.30767e-19	3.19386e-17	-0.864822
ENSMUSG00000064329	Scn1a	6.01198e-19	4.43876e-17	0.648152
ENSMUSG00000040296	Ddx58	6.47991e-19	4.76423e-17	-0.669971
ENSMUSG00000073489	Ifi204	6.54372e-19	4.79109e-17	-1.14282
ENSMUSG00000040478	Prdm13	6.67964e-19	4.87032e-17	0.839109
ENSMUSG00000030220	Arhgdib	8.5506e-19	6.17252e-17	-0.772697
ENSMUSG00000032089	Il10ra	1.51823e-18	1.08891e-16	-0.770757
ENSMUSG00000028173	Wls	1.85673e-18	1.32091e-16	-0.875115
ENSMUSG00000001119	Col6a1	2.48264e-18	1.745e-16	0.58949
ENSMUSG00000018168	Ikzf3	2.98792e-18	2.09178e-16	-1.21245
ENSMUSG00000073530	Pappa2	3.38873e-18	2.34436e-16	1.43588
ENSMUSG00000025044	Msr1	3.38739e-18	2.34436e-16	-1.78631
ENSMUSG00000024675	Ms4a4c	4.07718e-18	2.7986e-16	-1.41999
ENSMUSG00000021322	Aoah	4.22494e-18	2.88874e-16	-1.64836
ENSMUSG00000001741	Il16	4.5823e-18	3.12094e-16	-0.957772
ENSMUSG00000025877	Hk3	4.7104e-18	3.1958e-16	-1.44678
ENSMUSG00000015947	Fcgr1	6.07157e-18	4.10345e-16	-1.04634
ENSMUSG00000022723	Crybg3	6.45546e-18	4.34618e-16	-0.644374
ENSMUSG00000024397	Aif1	6.52956e-18	4.37929e-16	-1.04541
ENSMUSG00000045246	Kcng4	6.65126e-18	4.44395e-16	-0.605793
ENSMUSG00000020641	Rsad2	7.44899e-18	4.95809e-16	-0.892465
ENSMUSG00000078922	Tgtp1	8.31673e-18	5.49404e-16	-1.0671
ENSMUSG00000001123	Lgals9	9.9017e-18	6.44417e-16	-0.874129
ENSMUSG00000022577	Ly6h	1.11492e-17	7.19334e-16	0.827412
ENSMUSG00000069310	Hist1h3c	1.19039e-17	7.63416e-16	-1.39636
ENSMUSG00000095217	Hist1h2bn	1.34823e-17	8.58372e-16	-1.00579
ENSMUSG00000016150	Tenm1	1.58685e-17	9.9943e-16	0.667082
ENSMUSG00000021457	Syk	1.58604e-17	9.9943e-16	-0.939577
ENSMUSG00000025492	Ifitm3	1.86603e-17	1.1669e-15	-0.620013
ENSMUSG00000043336	Filip1l	2.47539e-17	1.52623e-15	0.637124
ENSMUSG00000061762	Tac1	3.14209e-17	1.91711e-15	1.02595
ENSMUSG00000022831	Hcls1	3.15504e-17	1.91835e-15	-0.821092
ENSMUSG00000001348	Acp5	3.34976e-17	2.02275e-15	-1.29454
ENSMUSG00000022586	Ly6i	4.84679e-17	2.88704e-15	-1.47025
ENSMUSG00000022148	Fyb	5.97241e-17	3.49824e-15	-0.876997
ENSMUSG00000040998	Npnt	6.91301e-17	4.03573e-15	0.792682
ENSMUSG00000042349	Ikbke	7.39081e-17	4.30038e-15	-1.16162
ENSMUSG00000023913	Pla2g7	1.06601e-16	6.12154e-15	-0.632551
ENSMUSG00000047180	Neurl3	1.15874e-16	6.61081e-15	-1.07342
ENSMUSG00000036905	C1qb	1.16295e-16	6.6134e-15	-0.909481
ENSMUSG00000026222	Sp100	1.26607e-16	7.15352e-15	-1.01969
ENSMUSG00000053063	Clec12a	1.72638e-16	9.63043e-15	-1.43194
ENSMUSG00000022372	Sla	1.92697e-16	1.06816e-14	-0.748744
ENSMUSG00000000184	Ccnd2	2.16069e-16	1.19021e-14	-0.74982
ENSMUSG00000067578	Cbln4	2.16876e-16	1.19092e-14	1.75372
ENSMUSG00000050912	Tmem123	2.39318e-16	1.31006e-14	-0.680635
ENSMUSG00000070427	Il18bp	2.74513e-16	1.49342e-14	-0.723186
ENSMUSG00000036062	Phf24	3.00399e-16	1.62419e-14	0.615807
ENSMUSG00000054459	Vsnl1	3.0695e-16	1.65452e-14	0.708456
ENSMUSG00000026011	Ctla4	3.97363e-16	2.13531e-14	-1.16638
ENSMUSG00000074991	Gabrr3	4.02434e-16	2.15596e-14	-0.815227
ENSMUSG00000036594	H2-Aa	4.47855e-16	2.39201e-14	-0.807281
ENSMUSG00000020101	Vsir	4.97998e-16	2.65176e-14	-0.590942
ENSMUSG00000037731	Themis2	5.13679e-16	2.727e-14	-1.02535
ENSMUSG00000024737	Slc15a3	6.23796e-16	3.30161e-14	-1.1088
ENSMUSG00000040552	C3ar1	6.73897e-16	3.54542e-14	-1.36739
ENSMUSG00000040373	Cacng5	8.89204e-16	4.62281e-14	0.766549
ENSMUSG00000024965	Fermt3	9.69656e-16	4.99671e-14	-0.737281
ENSMUSG00000052085	Dock8	1.00257e-15	5.1512e-14	-0.671159
ENSMUSG00000034459	Ifit1	1.03698e-15	5.31246e-14	-0.593682
ENSMUSG00000053963	Stum	1.45073e-15	7.34647e-14	0.955226
ENSMUSG00000009687	Fxyd5	1.44793e-15	7.34647e-14	-0.805105
ENSMUSG00000018470	Kcnab3	2.14028e-15	1.07454e-13	0.645451
ENSMUSG00000022421	Nptxr	2.1921e-15	1.09431e-13	0.650904
ENSMUSG00000031838	Ifi30	2.33595e-15	1.16281e-13	-0.671338
ENSMUSG00000045322	Tlr9	3.11267e-15	1.5321e-13	-1.23435
ENSMUSG00000047867	Gimap6	3.64412e-15	1.77381e-13	-0.858634
ENSMUSG00000002699	Lcp2	3.75123e-15	1.8209e-13	-0.906222
ENSMUSG00000039997	Ifi203	3.78996e-15	1.83463e-13	-0.954186
ENSMUSG00000039304	Tnfsf10	4.05226e-15	1.95086e-13	-1.19383
ENSMUSG00000026655	Fam107b	4.34767e-15	2.08736e-13	-0.69649
ENSMUSG00000042228	Lyn	4.36888e-15	2.09182e-13	-0.722002
ENSMUSG00000024781	Lipa	4.53131e-15	2.1637e-13	-0.63982
ENSMUSG00000064330	Pde6h	4.6146e-15	2.1975e-13	-0.613423
ENSMUSG00000033685	Ucp2	4.65013e-15	2.20843e-13	-0.622965
ENSMUSG00000028542	Slc6a9	4.79264e-15	2.26998e-13	0.762461
ENSMUSG00000019866	Crybg1	4.90224e-15	2.31565e-13	-0.896408
ENSMUSG00000040522	Tlr8	4.96202e-15	2.3376e-13	-2.04285
ENSMUSG00000024211	Grm8	5.35264e-15	2.51488e-13	0.647777
ENSMUSG00000025400	Tac2	5.91424e-15	2.75663e-13	2.95061
ENSMUSG00000058248	Kcnh1	5.90121e-15	2.75663e-13	0.930716
ENSMUSG00000031101	Sash3	6.44135e-15	2.99438e-13	-0.790248
ENSMUSG00000030047	Arhgap25	7.66942e-15	3.51872e-13	-1.05822
ENSMUSG00000025366	Esyt1	8.26097e-15	3.78025e-13	-0.612155
ENSMUSG00000035004	Igsf6	8.55295e-15	3.89359e-13	-1.37051
ENSMUSG00000079293	Clec7a	9.23529e-15	4.17179e-13	-0.937028
ENSMUSG00000029322	Plac8	9.6701e-15	4.34586e-13	-0.943273
ENSMUSG00000001986	Gria3	9.89338e-15	4.43486e-13	0.646312
ENSMUSG00000079056	Kcnip3	1.21506e-14	5.43284e-13	0.659476
ENSMUSG00000041481	Serpina3g	1.27968e-14	5.70724e-13	-0.942844
ENSMUSG00000038811	Gngt2	1.77397e-14	7.79307e-13	-0.820215
ENSMUSG00000075010	AW112010	1.79517e-14	7.86652e-13	-0.852703
ENSMUSG00000012428	Steap4	1.86937e-14	8.17126e-13	-0.678194
ENSMUSG00000026029	Casp8	2.20642e-14	9.59685e-13	-0.983266
ENSMUSG00000031004	Mki67	2.29611e-14	9.96226e-13	-0.827069
ENSMUSG00000034652	Cd300a	2.36664e-14	1.0243e-12	-1.22008
ENSMUSG00000026355	Mcm6	3.10759e-14	1.33513e-12	-0.679947
ENSMUSG00000018654	Ikzf1	3.22365e-14	1.37825e-12	-0.734047
ENSMUSG00000053835	H2-T24	3.6479e-14	1.5446e-12	-0.939433
ENSMUSG00000018451	6330403K07Rik	3.81802e-14	1.60888e-12	0.729246
ENSMUSG00000032440	Tgfbr2	3.85234e-14	1.61946e-12	-0.590724
ENSMUSG00000031613	Hpgd	4.05601e-14	1.70101e-12	1.05117
ENSMUSG00000059361	Nrsn2	5.17004e-14	2.14771e-12	0.750627
ENSMUSG00000019872	Smpdl3a	6.96911e-14	2.86795e-12	-0.926332
ENSMUSG00000031738	Irx6	7.2225e-14	2.96527e-12	-0.898979
ENSMUSG00000039146	Ifi44l	7.46835e-14	3.05906e-12	-0.83612
ENSMUSG00000070034	Sp110	7.53691e-14	3.07997e-12	-1.1017
ENSMUSG00000022126	Acod1	8.21533e-14	3.33395e-12	-1.48393
ENSMUSG00000003283	Hck	8.41783e-14	3.40825e-12	-0.795356
ENSMUSG00000030577	Cd22	9.91068e-14	3.99428e-12	-1.39889
ENSMUSG00000057614	Gnai1	1.21005e-13	4.84352e-12	0.644728
ENSMUSG00000059742	Kcnh7	1.22212e-13	4.88072e-12	0.610054
ENSMUSG00000024696	Lpxn	1.37253e-13	5.44426e-12	-1.08539
ENSMUSG00000044067	Gpr22	1.37819e-13	5.45439e-12	0.825761
ENSMUSG00000026770	Il2ra	1.38185e-13	5.45661e-12	-1.31244
ENSMUSG00000037653	Kctd8	1.4023e-13	5.52492e-12	0.700653
ENSMUSG00000018589	Glra2	1.48921e-13	5.85424e-12	0.640654
ENSMUSG00000023274	Cd4	1.91319e-13	7.42132e-12	-0.758161
ENSMUSG00000021948	Prkcd	1.98136e-13	7.65196e-12	-0.586348
ENSMUSG00000055471	Alk	2.02032e-13	7.78531e-12	1.05025
ENSMUSG00000033355	Rtp4	2.12564e-13	8.15539e-12	-0.882529
ENSMUSG00000031997	Trpc6	2.37032e-13	9.05461e-12	0.817145
ENSMUSG00000025534	Gusb	2.75062e-13	1.04619e-11	-0.654659
ENSMUSG00000063286	Gm8995	3.34517e-13	1.2587e-11	-0.634156
ENSMUSG00000038642	Ctss	3.416e-13	1.28261e-11	-0.878778
ENSMUSG00000006369	Fbln1	3.56269e-13	1.33199e-11	-1.51629
ENSMUSG00000094345	Igkv14-126	4.24346e-13	1.56981e-11	-8.82771
ENSMUSG00000109536	9330162G02Rik	4.46854e-13	1.6496e-11	0.829722
ENSMUSG00000069267	Hist1h3b	4.4814e-13	1.65088e-11	-1.34054
ENSMUSG00000026094	Stk17b	4.6128e-13	1.69574e-11	-0.620058
ENSMUSG00000026177	Slc11a1	4.93694e-13	1.80447e-11	-0.941717
ENSMUSG00000044811	Cd300c2	5.00579e-13	1.82493e-11	-1.06579
ENSMUSG00000064267	Hvcn1	5.03461e-13	1.83164e-11	-0.772576
ENSMUSG00000027009	Itga4	5.72439e-13	2.06548e-11	-0.642051
ENSMUSG00000022636	Alcam	6.09325e-13	2.19407e-11	0.62114
ENSMUSG00000026009	Icos	6.29863e-13	2.26339e-11	-0.922414
ENSMUSG00000071713	Csf2rb	6.72885e-13	2.41305e-11	-0.763179
ENSMUSG00000004707	Ly9	7.71187e-13	2.74874e-11	-1.10291
ENSMUSG00000078945	Naip2	8.14852e-13	2.88681e-11	-0.916075
ENSMUSG00000041859	Mcm3	8.26194e-13	2.9211e-11	-0.952834
ENSMUSG00000040809	Chil3	9.21629e-13	3.24546e-11	-1.90598
ENSMUSG00000099696	2900052N01Rik	9.76738e-13	3.4258e-11	0.688214
ENSMUSG00000029819	Npy	1.09124e-12	3.80461e-11	1.17947
ENSMUSG00000025154	Arhgap19	1.11683e-12	3.87844e-11	-0.961408
ENSMUSG00000022876	Samsn1	1.14722e-12	3.96049e-11	-0.60062
ENSMUSG00000048120	Entpd1	1.20349e-12	4.14661e-11	-0.745235
ENSMUSG00000017830	Dhx58	1.24903e-12	4.28671e-11	-0.861188
ENSMUSG00000022504	Ciita	1.29469e-12	4.43476e-11	-0.64176
ENSMUSG00000032436	Cmtm7	1.53617e-12	5.21112e-11	-0.961586
ENSMUSG00000020077	Srgn	1.58732e-12	5.35362e-11	-0.690134
ENSMUSG00000037405	Icam1	1.6579e-12	5.58096e-11	-0.654406
ENSMUSG00000003484	Cyp4f18	1.70621e-12	5.72166e-11	-1.2087
ENSMUSG00000027293	Ehd4	1.92272e-12	6.43545e-11	-0.695281
ENSMUSG00000009394	Syn2	2.96113e-12	9.63575e-11	0.637025
ENSMUSG00000021130	Galnt16	3.09303e-12	1.00464e-10	0.748361
ENSMUSG00000045083	Lingo2	3.27738e-12	1.06255e-10	0.715526
ENSMUSG00000004552	Ctse	3.45747e-12	1.11887e-10	-0.843562
ENSMUSG00000026832	Cytip	3.48362e-12	1.12526e-10	-0.712787
ENSMUSG00000000409	Lck	4.31441e-12	1.37841e-10	-0.731229
ENSMUSG00000044583	Tlr7	4.34315e-12	1.38508e-10	-1.04561
ENSMUSG00000070031	Sp140	5.20716e-12	1.65462e-10	-1.06609
ENSMUSG00000029468	P2rx7	5.23773e-12	1.66132e-10	-0.890075
ENSMUSG00000032000	Birc3	5.61226e-12	1.7733e-10	-0.820782
ENSMUSG00000052776	Oas1a	5.7968e-12	1.81895e-10	-1.03702
ENSMUSG00000057777	Mab21l2	6.68908e-12	2.08434e-10	0.647086
ENSMUSG00000079227	Ccr5	6.68999e-12	2.08434e-10	-0.754104
ENSMUSG00000039728	Slc6a5	6.75128e-12	2.09971e-10	0.794991
ENSMUSG00000026156	B3gat2	7.40792e-12	2.29176e-10	0.85832
ENSMUSG00000069792	Wfdc17	7.70949e-12	2.37669e-10	-1.87823
ENSMUSG00000024910	Ctsw	7.85224e-12	2.41223e-10	-0.883825
ENSMUSG00000002111	Spi1	8.07004e-12	2.47481e-10	-0.844771
ENSMUSG00000049103	Ccr2	8.57441e-12	2.62491e-10	-0.617981
ENSMUSG00000039316	Rftn1	8.80911e-12	2.68956e-10	-0.816192
ENSMUSG00000028413	B4galt1	8.9967e-12	2.73986e-10	-0.595677
ENSMUSG00000045613	Chrm2	9.43744e-12	2.85922e-10	0.725934
ENSMUSG00000030830	Itgal	9.4754e-12	2.86578e-10	-0.75856
ENSMUSG00000052142	Rasal3	9.86173e-12	2.9673e-10	-0.707082
ENSMUSG00000070866	Zfp804a	1.20474e-11	3.59418e-10	0.6459
ENSMUSG00000031654	Cbln1	1.2767e-11	3.78956e-10	0.894294
ENSMUSG00000023992	Trem2	1.43968e-11	4.25177e-10	-0.749746
ENSMUSG00000060371	Caln1	1.6001e-11	4.70972e-10	0.611768
ENSMUSG00000040345	Arhgap9	2.09142e-11	6.06444e-10	-0.905519
ENSMUSG00000058773	Hist1h1b	2.18665e-11	6.31969e-10	-0.80787
ENSMUSG00000031165	Was	2.29485e-11	6.59985e-10	-1.00895
ENSMUSG00000044288	Cnr1	2.40639e-11	6.89806e-10	0.614173
ENSMUSG00000053158	Fes	2.75711e-11	7.83947e-10	-0.837002
ENSMUSG00000001228	Uhrf1	2.86394e-11	8.11695e-10	-1.11256
ENSMUSG00000024670	Cd6	2.93287e-11	8.29893e-10	-0.780931
ENSMUSG00000073490	Ifi207	2.93922e-11	8.30354e-10	-1.22921
ENSMUSG00000020788	Atp2a3	2.97557e-11	8.37927e-10	-0.830933
ENSMUSG00000026581	Sell	2.97503e-11	8.37927e-10	-1.03933
ENSMUSG00000091649	Phf11b	3.00616e-11	8.45189e-10	-1.1273
ENSMUSG00000005410	Mcm5	3.19814e-11	8.95436e-10	-0.787678
ENSMUSG00000020709	Adap2	3.32704e-11	9.2798e-10	-0.930869
ENSMUSG00000076498	Trbc2	3.52969e-11	9.79838e-10	-0.890389
ENSMUSG00000024669	Cd5	3.77139e-11	1.04364e-09	-0.790738
ENSMUSG00000049988	Lrrc25	3.89192e-11	1.0753e-09	-1.26786
ENSMUSG00000025475	Adgra1	4.35503e-11	1.19948e-09	0.594766
ENSMUSG00000086496	Gm14204	4.40991e-11	1.21269e-09	0.65563
ENSMUSG00000105906	Iglc1	4.8549e-11	1.32882e-09	-1.79647
ENSMUSG00000030214	Plbd1	5.20312e-11	1.42192e-09	-0.637997
ENSMUSG00000020901	Pik3r5	6.3557e-11	1.71555e-09	-0.815998
ENSMUSG00000058818	Pirb	6.98153e-11	1.87297e-09	-0.9415
ENSMUSG00000010307	Tmem86a	7.13917e-11	1.91234e-09	-0.823449
ENSMUSG00000071715	Ncf4	7.95701e-11	2.11529e-09	-1.18397
ENSMUSG00000046449	Nexmif	8.08039e-11	2.14484e-09	0.723968
ENSMUSG00000076934	Iglv1	8.64674e-11	2.28826e-09	-1.77589
ENSMUSG00000039057	Myo16	9.71982e-11	2.56837e-09	0.638299
ENSMUSG00000000486	Sept1	9.73925e-11	2.56964e-09	-0.98323
ENSMUSG00000058897	Col25a1	1.13274e-10	2.97972e-09	1.38876
ENSMUSG00000024937	Ehbp1l1	1.20905e-10	3.16622e-09	-0.707187
ENSMUSG00000112023	Lilr4b	1.21529e-10	3.17783e-09	-1.13402
ENSMUSG00000058163	Gm5431	1.24162e-10	3.23706e-09	-1.35385
ENSMUSG00000033777	Tlr13	1.30374e-10	3.38895e-09	-0.868885
ENSMUSG00000057058	Skap1	1.48569e-10	3.83605e-09	-1.0062
ENSMUSG00000036461	Elf1	1.51446e-10	3.89636e-09	-0.588298
ENSMUSG00000055409	Nell1	1.57845e-10	4.04322e-09	0.716184
ENSMUSG00000031103	Elf4	1.95287e-10	4.95178e-09	-0.859158
ENSMUSG00000044468	Tent5c	2.16046e-10	5.47026e-09	-0.677069
ENSMUSG00000056290	Ms4a4b	2.51199e-10	6.28784e-09	-0.821567
ENSMUSG00000009585	Apobec3	3.06416e-10	7.55167e-09	-0.648553
ENSMUSG00000026656	Fcgr2b	3.05871e-10	7.55167e-09	-0.79196
ENSMUSG00000059089	Fcgr4	3.06062e-10	7.55167e-09	-0.953616
ENSMUSG00000060735	Rxfp3	3.16267e-10	7.78354e-09	0.740547
ENSMUSG00000079547	H2-DMb1	3.42103e-10	8.39585e-09	-0.789204
ENSMUSG00000059456	Ptk2b	3.51584e-10	8.61652e-09	-0.63055
ENSMUSG00000027843	Ptpn22	3.54684e-10	8.68037e-09	-0.72334
ENSMUSG00000041431	Ccnb1	3.96638e-10	9.60017e-09	-1.70455
ENSMUSG00000001588	Acap1	4.16914e-10	1.00632e-08	-0.881816
ENSMUSG00000020437	Myo1g	4.17804e-10	1.00709e-08	-0.646547
ENSMUSG00000028497	Hacd4	4.26531e-10	1.02671e-08	-1.04183
ENSMUSG00000057596	Trim30d	4.33656e-10	1.04243e-08	-0.772217
ENSMUSG00000033080	Vsx1	4.78821e-10	1.14319e-08	-0.730786
ENSMUSG00000039109	F13a1	5.04754e-10	1.20021e-08	-1.62832
ENSMUSG00000024511	Rab27b	5.38933e-10	1.27825e-08	0.647637
ENSMUSG00000043263	Ifi209	5.3903e-10	1.27825e-08	-1.1901
ENSMUSG00000027995	Tlr2	5.58058e-10	1.31887e-08	-0.665202
ENSMUSG00000026126	Ptpn18	5.5841e-10	1.31887e-08	-0.937155
ENSMUSG00000043008	Klhl6	5.6393e-10	1.32656e-08	-0.831859
ENSMUSG00000029994	Anxa4	5.72794e-10	1.34561e-08	-0.663352
ENSMUSG00000047798	Cd300lf	9.35981e-10	2.15558e-08	-1.02333
ENSMUSG00000026480	Ncf2	1.01524e-09	2.32895e-08	-0.830273
ENSMUSG00000041390	Mdfic	1.02003e-09	2.33689e-08	-0.681453
ENSMUSG00000049932	H2afx	1.04315e-09	2.38365e-08	-0.669916
ENSMUSG00000073555	Gm4951	1.10238e-09	2.51571e-08	-0.870609
ENSMUSG00000026535	Ifi202b	1.24201e-09	2.8197e-08	-0.771658
ENSMUSG00000022439	Parvg	1.28254e-09	2.90049e-08	-0.814603
ENSMUSG00000028071	Sh2d2a	1.36196e-09	3.0722e-08	-0.972693
ENSMUSG00000032034	Kcnj5	1.42262e-09	3.20492e-08	0.996393
ENSMUSG00000035021	Baz1a	1.50764e-09	3.38775e-08	-0.707638
ENSMUSG00000075031	Hist1h2bb	1.5646e-09	3.51127e-08	-0.625583
ENSMUSG00000041380	Htr2c	1.82349e-09	4.05086e-08	1.40864
ENSMUSG00000002033	Cd3g	1.85353e-09	4.11239e-08	-0.679004
ENSMUSG00000021680	Crhbp	2.30134e-09	5.08029e-08	-0.840699
ENSMUSG00000051331	Cacna1c	2.48083e-09	5.45596e-08	0.606095
ENSMUSG00000042353	Frem3	2.49567e-09	5.48173e-08	3.69902
ENSMUSG00000060791	Gmfg	2.51189e-09	5.51047e-08	-1.13315
ENSMUSG00000054717	Hmgb2	2.71154e-09	5.91157e-08	-0.713508
ENSMUSG00000044456	Rin3	2.90135e-09	6.29413e-08	-0.913106
ENSMUSG00000050069	Grem2	3.07058e-09	6.63669e-08	0.849059
ENSMUSG00000019888	Mgat4c	3.33413e-09	7.17983e-08	0.657351
ENSMUSG00000076550	Igkv4-63	3.48495e-09	7.4589e-08	-7.56441
ENSMUSG00000075284	Wipf1	3.62669e-09	7.72464e-08	-0.749614
ENSMUSG00000082292	Gm12250	4.11485e-09	8.72209e-08	-0.7667
ENSMUSG00000027584	Oprl1	4.30724e-09	9.09696e-08	0.770381
ENSMUSG00000030249	Abcc9	4.4539e-09	9.38416e-08	-0.700635
ENSMUSG00000034957	Cebpa	4.8749e-09	1.02113e-07	-0.616861
ENSMUSG00000028859	Csf3r	4.87552e-09	1.02113e-07	-0.68418
ENSMUSG00000053166	Cdh22	4.94464e-09	1.03314e-07	0.628358
ENSMUSG00000019775	Rgs17	5.10467e-09	1.06279e-07	0.750167
ENSMUSG00000021647	Cartpt	5.70989e-09	1.18395e-07	0.808216
ENSMUSG00000030742	Lat	6.13315e-09	1.26493e-07	-0.771215
ENSMUSG00000097929	Tunar	6.1609e-09	1.26916e-07	0.689664
ENSMUSG00000028373	Astn2	6.19601e-09	1.27341e-07	0.615022
ENSMUSG00000029661	Col1a2	6.18985e-09	1.27341e-07	-0.809983
ENSMUSG00000030107	Usp18	6.36674e-09	1.3024e-07	-0.674888
ENSMUSG00000046718	Bst2	6.58191e-09	1.34485e-07	-0.632048
ENSMUSG00000063434	Sorcs3	7.01398e-09	1.41993e-07	0.815277
ENSMUSG00000037664	Cdkn1c	7.30541e-09	1.47552e-07	-0.669954
ENSMUSG00000004933	Matk	8.02354e-09	1.60947e-07	0.710847
ENSMUSG00000044912	Syt16	8.25308e-09	1.65363e-07	0.701533
ENSMUSG00000039257	Vstm2b	8.40502e-09	1.67833e-07	0.645178
ENSMUSG00000095609	Gm21188	1.02723e-08	2.03272e-07	-2.22288
ENSMUSG00000001946	Esam	1.06382e-08	2.09803e-07	-0.800695
ENSMUSG00000073982	Rhog	1.07863e-08	2.12485e-07	-0.701747
ENSMUSG00000041827	Oasl1	1.12265e-08	2.20662e-07	-1.18932
ENSMUSG00000022226	Mcpt2	1.12796e-08	2.21459e-07	-4.50103
ENSMUSG00000022575	Gsdmd	1.15443e-08	2.25897e-07	-0.75009
ENSMUSG00000042190	Cmklr1	1.19388e-08	2.33099e-07	-0.919386
ENSMUSG00000026879	Gsn	1.24656e-08	2.42845e-07	-0.602992
ENSMUSG00000015355	Cd48	1.388e-08	2.68316e-07	-0.873111
ENSMUSG00000030098	Grip2	1.39436e-08	2.69249e-07	0.630185
ENSMUSG00000064179	Tnnt1	1.39763e-08	2.69288e-07	-0.750055
ENSMUSG00000026058	Khdrbs2	1.50641e-08	2.89297e-07	0.745717
ENSMUSG00000021886	Gpr65	1.6354e-08	3.12023e-07	-1.13503
ENSMUSG00000039853	Trim14	1.65445e-08	3.14292e-07	-1.15288
ENSMUSG00000026712	Mrc1	1.85173e-08	3.50631e-07	-1.6128
ENSMUSG00000013707	Tnfaip8l2	1.88447e-08	3.56064e-07	-0.950195
ENSMUSG00000020057	Dram1	1.89584e-08	3.57206e-07	-1.38167
ENSMUSG00000047606	Ankrd34c	1.92793e-08	3.62327e-07	0.99175
ENSMUSG00000012443	Kif11	2.04459e-08	3.82725e-07	-1.01206
ENSMUSG00000056888	Glipr1	2.04317e-08	3.82725e-07	-1.08494
ENSMUSG00000005763	Cd247	2.39659e-08	4.43294e-07	-0.841058
ENSMUSG00000039672	Kcne2	2.53004e-08	4.65528e-07	-0.729082
ENSMUSG00000004612	Nkg7	2.6167e-08	4.80969e-07	-0.941287
ENSMUSG00000000791	Il12rb1	2.7372e-08	5.01543e-07	-1.23936
ENSMUSG00000022208	Jph4	2.77712e-08	5.078e-07	0.644006
ENSMUSG00000014198	Zfp385c	2.9037e-08	5.28196e-07	0.651413
ENSMUSG00000035208	Slfn8	2.92123e-08	5.30835e-07	-0.774089
ENSMUSG00000000560	Gabra2	3.02909e-08	5.48734e-07	0.666354
ENSMUSG00000022360	Atad2	3.12213e-08	5.64425e-07	-0.646007
ENSMUSG00000052026	Slc6a7	3.32403e-08	5.99928e-07	0.845526
ENSMUSG00000114279	Hist1h2bm	3.86141e-08	6.91669e-07	-1.04898
ENSMUSG00000029151	Slc30a3	4.06822e-08	7.25754e-07	1.24566
ENSMUSG00000025094	Slc18a2	4.30275e-08	7.62176e-07	1.13017
ENSMUSG00000026437	Cdk18	4.39995e-08	7.77826e-07	0.607969
ENSMUSG00000062184	Hs6st2	4.42013e-08	7.80608e-07	0.819518
ENSMUSG00000037843	Vstm2l	4.53545e-08	7.97766e-07	0.704072
ENSMUSG00000032577	Mapkapk3	4.56048e-08	8.01368e-07	-0.838461
ENSMUSG00000028874	Fgr	4.93356e-08	8.65195e-07	-0.813156
ENSMUSG00000000204	Slfn4	4.95643e-08	8.67474e-07	-1.50699
ENSMUSG00000042401	Crtac1	5.01671e-08	8.77151e-07	0.710288
ENSMUSG00000074622	Mafb	5.11616e-08	8.93649e-07	-0.598733
ENSMUSG00000027641	Rbl1	5.14354e-08	8.96444e-07	-0.684436
ENSMUSG00000016087	Fli1	5.33489e-08	9.27247e-07	-0.814688
ENSMUSG00000069793	Slfn9	5.46924e-08	9.47786e-07	-0.954585
ENSMUSG00000044827	Tlr1	5.47568e-08	9.47967e-07	-0.971921
ENSMUSG00000029771	Irf5	5.54847e-08	9.5868e-07	-0.636428
ENSMUSG00000029530	Ccr9	5.69396e-08	9.80889e-07	-1.07117
ENSMUSG00000040204	Pclaf	5.69856e-08	9.80889e-07	-1.30487
ENSMUSG00000066129	Kndc1	5.87381e-08	1.00894e-06	0.743817
ENSMUSG00000032322	Pstpip1	6.45885e-08	1.10619e-06	-0.88972
ENSMUSG00000097589	Dleu2	6.47006e-08	1.10703e-06	-0.589571
ENSMUSG00000060780	Lrrtm1	6.52206e-08	1.11484e-06	0.730436
ENSMUSG00000058099	Nfam1	6.58344e-08	1.12424e-06	-0.841117
ENSMUSG00000073412	Lst1	6.70915e-08	1.14459e-06	-1.37212
ENSMUSG00000056069	Otulinl	6.79826e-08	1.15867e-06	-0.64234
ENSMUSG00000018634	Crhr1	6.85167e-08	1.16664e-06	0.690793
ENSMUSG00000031375	Bgn	6.97934e-08	1.18723e-06	-0.908938
ENSMUSG00000063021	Hist1h2ak	7.72364e-08	1.30374e-06	-0.596298
ENSMUSG00000000782	Tcf7	7.77107e-08	1.31049e-06	-0.761836
ENSMUSG00000032265	Tent5a	8.28198e-08	1.39398e-06	-0.627119
ENSMUSG00000050075	Gpr171	9.24531e-08	1.54428e-06	-0.961106
ENSMUSG00000034028	Cd226	9.97905e-08	1.66368e-06	-1.08135
ENSMUSG00000049625	Tifab	1.02998e-07	1.71391e-06	-0.836052
ENSMUSG00000020649	Rrm2	1.06171e-07	1.76336e-06	-1.15481
ENSMUSG00000028039	Efna3	1.0969e-07	1.82008e-06	0.934874
ENSMUSG00000020395	Itk	1.12906e-07	1.87168e-06	-0.729801
ENSMUSG00000034438	Gbp8	1.16816e-07	1.93104e-06	-0.743567
ENSMUSG00000090272	Mndal	1.19201e-07	1.96676e-06	-0.802056
ENSMUSG00000094796	BC147527	1.21769e-07	2.00536e-06	-1.34876
ENSMUSG00000027520	Zdbf2	1.27259e-07	2.08794e-06	0.643538
ENSMUSG00000035778	Ggta1	1.27222e-07	2.08794e-06	-0.729646
ENSMUSG00000099517	Hist1h3g	1.33866e-07	2.19431e-06	-1.66848
ENSMUSG00000053977	Cd8a	1.35239e-07	2.21474e-06	-0.956256
ENSMUSG00000046031	Calhm6	1.38674e-07	2.26677e-06	-1.23197
ENSMUSG00000018927	Ccl6	1.45357e-07	2.36283e-06	-1.29122
ENSMUSG00000068245	Phf11d	1.4767e-07	2.39599e-06	-0.993971
ENSMUSG00000028197	Col24a1	1.49942e-07	2.43061e-06	0.634926
ENSMUSG00000096914	Galntl6	1.52199e-07	2.46492e-06	0.82881
ENSMUSG00000071068	Treml2	1.54194e-07	2.49135e-06	-1.06399
ENSMUSG00000032122	Slc37a2	1.80566e-07	2.87401e-06	-1.24005
ENSMUSG00000061991	Hist1h2af	1.81231e-07	2.88199e-06	-1.47507
ENSMUSG00000064080	Fbln2	1.84121e-07	2.92001e-06	-2.53591
ENSMUSG00000026514	Cnih3	1.89453e-07	2.99434e-06	0.965251
ENSMUSG00000030844	Rgs10	1.89425e-07	2.99434e-06	-0.62744
ENSMUSG00000029436	Mmp17	1.9661e-07	3.0985e-06	0.678488
ENSMUSG00000026012	Cd28	1.98233e-07	3.12128e-06	-0.864553
ENSMUSG00000043931	Gimap7	2.09349e-07	3.27576e-06	-1.07535
ENSMUSG00000031506	Ptpn7	2.11723e-07	3.30997e-06	-0.896956
ENSMUSG00000031722	Hp	2.5816e-07	3.98628e-06	-2.05993
ENSMUSG00000021822	Plau	2.61669e-07	4.02983e-06	-0.974467
ENSMUSG00000020953	Coch	2.63449e-07	4.05015e-06	0.773171
ENSMUSG00000003779	Kif20a	2.64504e-07	4.06281e-06	-1.20817
ENSMUSG00000002324	Rec8	2.66162e-07	4.08471e-06	0.614247
ENSMUSG00000025804	Ccr1	2.87757e-07	4.39693e-06	-1.04631
ENSMUSG00000042240	Crybb2	2.94284e-07	4.49275e-06	-4.18746
ENSMUSG00000043157	Arl11	2.9607e-07	4.51609e-06	-1.59515
ENSMUSG00000063239	Grm4	3.1894e-07	4.83236e-06	0.70418
ENSMUSG00000030745	Il21r	3.2059e-07	4.84803e-06	-0.636013
ENSMUSG00000036815	Dpp10	3.23518e-07	4.8839e-06	0.828806
ENSMUSG00000019832	Rab32	3.41158e-07	5.14578e-06	-0.81376
ENSMUSG00000044703	Phf11a	3.52292e-07	5.30916e-06	-1.27987
ENSMUSG00000037318	Traf3ip3	3.53677e-07	5.3209e-06	-0.718709
ENSMUSG00000068335	Dok1	3.57567e-07	5.36564e-06	-0.91741
ENSMUSG00000023132	Gzma	3.70745e-07	5.53715e-06	-0.8208
ENSMUSG00000027947	Il6ra	3.70301e-07	5.53715e-06	-0.857214
ENSMUSG00000019942	Cdk1	3.71202e-07	5.53715e-06	-1.21985
ENSMUSG00000079339	Ifit1bl1	3.73955e-07	5.56405e-06	-0.940698
ENSMUSG00000040447	Spns2	3.84247e-07	5.70269e-06	0.692808
ENSMUSG00000026070	Il18r1	3.92166e-07	5.81041e-06	-0.863559
ENSMUSG00000043740	B430306N03Rik	4.42884e-07	6.52335e-06	-1.26765
ENSMUSG00000040723	Rcsd1	4.62703e-07	6.78682e-06	-0.695742
ENSMUSG00000018381	Abi3	4.67419e-07	6.85028e-06	-0.73027
ENSMUSG00000036768	Kif15	4.69149e-07	6.86522e-06	-1.22413
ENSMUSG00000028864	Hgf	4.84599e-07	7.06671e-06	0.590554
ENSMUSG00000027863	Cd2	4.85816e-07	7.07857e-06	-0.76499
ENSMUSG00000011884	Gltp	4.95416e-07	7.20054e-06	-0.624304
ENSMUSG00000027715	Ccna2	4.97371e-07	7.22298e-06	-0.805402
ENSMUSG00000045826	Ptprcap	5.11089e-07	7.41606e-06	-0.795588
ENSMUSG00000036502	Tmem255a	5.14972e-07	7.46008e-06	0.611827
ENSMUSG00000020573	Pik3cg	5.1912e-07	7.50779e-06	-0.726951
ENSMUSG00000032094	Cd3d	5.42783e-07	7.83069e-06	-0.972977
ENSMUSG00000075705	Msrb1	5.77791e-07	8.27461e-06	-0.595564
ENSMUSG00000029361	Nos1	5.97416e-07	8.53479e-06	1.38298
ENSMUSG00000031444	F10	6.1096e-07	8.70704e-06	-1.90158
ENSMUSG00000026068	Il18rap	6.49788e-07	9.2529e-06	-0.902081
ENSMUSG00000033450	Tagap	6.63537e-07	9.42576e-06	-0.62848
ENSMUSG00000029212	Gabrb1	6.75791e-07	9.58434e-06	0.706601
ENSMUSG00000036526	Card11	6.91142e-07	9.77837e-06	-0.699864
ENSMUSG00000025221	Kcnip2	6.92654e-07	9.79188e-06	0.610669
ENSMUSG00000049871	Nlrc3	6.9605e-07	9.83199e-06	-0.796346
ENSMUSG00000069892	9930111J21Rik2	7.69467e-07	1.07996e-05	-0.884287
ENSMUSG00000114456	Hist1h2bh	8.45502e-07	1.17727e-05	-0.859271
ENSMUSG00000042345	Ubash3a	8.53825e-07	1.18702e-05	-0.808863
ENSMUSG00000049744	Arhgap15	8.54909e-07	1.18755e-05	-0.658703
ENSMUSG00000008398	Elk3	9.07988e-07	1.25532e-05	-0.59861
ENSMUSG00000034266	Batf	9.17595e-07	1.26761e-05	-1.21046
ENSMUSG00000001473	Tubb6	9.26694e-07	1.27717e-05	-0.642925
ENSMUSG00000029875	Ccdc184	9.68427e-07	1.32947e-05	0.626074
ENSMUSG00000026114	Cnga3	9.89709e-07	1.35551e-05	-0.832744
ENSMUSG00000021880	Rnase6	9.92285e-07	1.35732e-05	-0.977511
ENSMUSG00000026778	Prkcq	1.01206e-06	1.38289e-05	-0.589303
ENSMUSG00000012519	Mlkl	1.03397e-06	1.41173e-05	-1.23986
ENSMUSG00000031662	Snx20	1.10861e-06	1.51012e-05	-0.758038
ENSMUSG00000076514	Igkv17-121	1.11495e-06	1.51758e-05	1.89621
ENSMUSG00000071553	Cpa2	1.12159e-06	1.52544e-05	-0.976121
ENSMUSG00000004105	Angptl2	1.12895e-06	1.53307e-05	-0.610677
ENSMUSG00000043091	Tuba1c	1.13053e-06	1.53354e-05	-0.821121
ENSMUSG00000030329	Pianp	1.1383e-06	1.54117e-05	0.683547
ENSMUSG00000021732	Fgf10	1.14285e-06	1.54597e-05	1.70502
ENSMUSG00000039385	Cdh6	1.1769e-06	1.58236e-05	0.747514
ENSMUSG00000023505	Cdca3	1.18211e-06	1.58687e-05	-1.18464
ENSMUSG00000040212	Emp3	1.23772e-06	1.65772e-05	-0.764135
ENSMUSG00000005413	Hmox1	1.44339e-06	1.91276e-05	-0.677437
ENSMUSG00000020734	Grin2c	1.45112e-06	1.92156e-05	0.820852
ENSMUSG00000073902	Gm1966	1.48732e-06	1.96801e-05	-0.7468
ENSMUSG00000045215	Asxl3	1.50191e-06	1.9805e-05	0.706391
ENSMUSG00000029075	Tnfrsf4	1.53643e-06	2.02082e-05	-0.842883
ENSMUSG00000018595	Glra4	1.58372e-06	2.07835e-05	0.893947
ENSMUSG00000035692	Isg15	2.1902e-06	2.83612e-05	-0.734062
ENSMUSG00000030142	Clec4e	2.33163e-06	3.0126e-05	-1.80577
ENSMUSG00000114608	Gm36161	2.72429e-06	3.47956e-05	-1.80919
ENSMUSG00000069300	Hist1h2bj	2.94295e-06	3.73113e-05	-0.930366
ENSMUSG00000028255	Clca1	3.04017e-06	3.8433e-05	-0.881841
ENSMUSG00000110397	Gm45540	3.16826e-06	3.99374e-05	1.43823
ENSMUSG00000031189	Aff2	3.63604e-06	4.55291e-05	0.694654
ENSMUSG00000032291	Crabp1	3.85149e-06	4.7897e-05	1.0336
ENSMUSG00000074981	Dcdc5	4.01611e-06	4.9698e-05	0.719713
ENSMUSG00000026344	Lypd1	4.8257e-06	5.90099e-05	0.824192
ENSMUSG00000029484	Anxa3	5.18805e-06	6.30459e-05	-0.600638
ENSMUSG00000020354	Sgcd	5.20641e-06	6.32253e-05	1.28757
ENSMUSG00000039497	Dse	5.24942e-06	6.36596e-05	-0.594946
ENSMUSG00000024399	Ltb	5.33395e-06	6.45955e-05	-0.646118
ENSMUSG00000046186	Cd109	5.42063e-06	6.55549e-05	-1.49522
ENSMUSG00000029204	Rhoh	5.82208e-06	6.99765e-05	-0.644513
ENSMUSG00000028108	Ecm1	5.99505e-06	7.18098e-05	-1.11565
ENSMUSG00000029401	Rilpl2	6.15361e-06	7.35087e-05	-0.62803
ENSMUSG00000045165	AI467606	6.27406e-06	7.46937e-05	-0.814575
ENSMUSG00000024691	Fam111a	6.30855e-06	7.50534e-05	-0.708233
ENSMUSG00000085139	A730046J19Rik	6.47969e-06	7.68813e-05	-0.642279
ENSMUSG00000027469	Tpx2	6.85961e-06	8.09517e-05	-0.84299
ENSMUSG00000050921	P2ry10	6.94765e-06	8.18258e-05	-0.736328
ENSMUSG00000048534	Jaml	7.09317e-06	8.34837e-05	-0.788995
ENSMUSG00000070448	Vmn2r89	7.16122e-06	8.41719e-05	1.27344
ENSMUSG00000034384	Barhl2	7.52895e-06	8.80305e-05	0.651061
ENSMUSG00000074825	Itpripl1	7.60023e-06	8.87549e-05	-0.762025
ENSMUSG00000104452	Ighv8-8	7.84061e-06	9.11211e-05	-1.71116
ENSMUSG00000000861	Bcl11a	7.99325e-06	9.27723e-05	0.765578
ENSMUSG00000001260	Gabrg1	8.43907e-06	9.7496e-05	0.822087
ENSMUSG00000039062	Anpep	8.88235e-06	0.000102147	-0.925801
ENSMUSG00000038179	Slamf7	8.94535e-06	0.000102804	-0.693717
ENSMUSG00000096844	Igkv6-14	8.97486e-06	0.000103067	-4.31274
ENSMUSG00000022623	Shank3	9.28066e-06	0.000106172	0.60083
ENSMUSG00000051124	Gimap9	9.72528e-06	0.000110897	-0.892355
ENSMUSG00000022076	Klhl1	9.7859e-06	0.000111444	0.626085
ENSMUSG00000039981	Zc3h12d	1.00352e-05	0.000113987	-0.858336
ENSMUSG00000002108	Nr1h3	1.02461e-05	0.000116308	-0.886887
ENSMUSG00000043505	Gimap5	1.05609e-05	0.000119418	-1.181
ENSMUSG00000039521	Foxp3	1.13324e-05	0.000127731	-1.51151
ENSMUSG00000032690	Oas2	1.1563e-05	0.000129996	-0.941866
ENSMUSG00000095028	Sirpb1b	1.23006e-05	0.000137236	-2.45727
ENSMUSG00000052372	Il1rapl1	1.23842e-05	0.000137993	0.650595
ENSMUSG00000020017	Hal	1.26419e-05	0.00014042	-1.99995
ENSMUSG00000028327	Stra6l	1.31553e-05	0.000145386	-2.10566
ENSMUSG00000033107	Rnf125	1.31832e-05	0.000145603	-1.44432
ENSMUSG00000085295	4930430E12Rik	1.34127e-05	0.000148045	-1.77174
ENSMUSG00000095788	Sirpb1a	1.37853e-05	0.000151681	-1.98571
ENSMUSG00000051998	Lax1	1.46171e-05	0.000159436	-0.783808
ENSMUSG00000066363	Serpina3f	1.56508e-05	0.000169763	-1.08814
ENSMUSG00000002204	Napsa	1.62889e-05	0.000175924	-0.708384
ENSMUSG00000074677	Sirpb1c	1.63969e-05	0.000176982	-1.6463
ENSMUSG00000040061	Plcb2	1.66337e-05	0.000179427	-0.613076
ENSMUSG00000022346	Myc	1.67005e-05	0.000179817	-0.904728
ENSMUSG00000022221	Ripk3	1.66912e-05	0.000179817	-1.24676
ENSMUSG00000050473	Slc35d3	1.81641e-05	0.000194503	0.876493
ENSMUSG00000059498	Fcgr3	1.82553e-05	0.00019536	-0.80519
ENSMUSG00000060275	Nrg2	1.8592e-05	0.000198601	0.679624
ENSMUSG00000028195	Ccn1	1.86319e-05	0.000198907	0.64912
ENSMUSG00000030592	Ryr1	1.88662e-05	0.00020092	0.785713
ENSMUSG00000026069	Il1rl1	1.89704e-05	0.000201907	-1.63341
ENSMUSG00000066677	Ifi208	1.919e-05	0.00020412	-1.22635
ENSMUSG00000022534	Mefv	1.98419e-05	0.000210544	-1.21437
ENSMUSG00000063193	Cd300lb	1.98602e-05	0.000210612	-2.37501
ENSMUSG00000048922	Cdca2	1.98825e-05	0.000210721	-1.28512
ENSMUSG00000057948	Unc13d	2.03284e-05	0.000214799	-0.616115
ENSMUSG00000038188	Scarf1	2.12136e-05	0.000223749	-1.32992
ENSMUSG00000037337	Map4k1	2.18485e-05	0.000230032	-0.741574
ENSMUSG00000021356	Irf4	2.19725e-05	0.000231198	-0.590316
ENSMUSG00000043441	Gpr149	2.20823e-05	0.000232091	1.10358
ENSMUSG00000019027	Dnah1	2.20954e-05	0.000232091	0.689891
ENSMUSG00000028883	Sema3a	2.2097e-05	0.000232091	0.623858
ENSMUSG00000109122	A230103L15Rik	2.22071e-05	0.000233108	0.790325
ENSMUSG00000056258	Kcnq3	2.33073e-05	0.000243478	0.718721
ENSMUSG00000076522	Igkv16-104	2.44308e-05	0.000254023	-1.92548
ENSMUSG00000041565	L3mbtl4	2.48257e-05	0.000257975	0.853758
ENSMUSG00000049148	Plcxd3	2.56419e-05	0.000265348	0.953122
ENSMUSG00000048779	P2ry6	2.6526e-05	0.000273542	-0.748489
ENSMUSG00000061615	Hist1h2ab	2.73781e-05	0.000281822	-0.724485
ENSMUSG00000032093	Cd3e	2.74927e-05	0.000282681	-0.672449
ENSMUSG00000039005	Tlr4	2.75587e-05	0.000283194	-0.704152
ENSMUSG00000001918	Slc1a5	2.96167e-05	0.000302986	-0.708738
ENSMUSG00000066861	Oas1g	3.04388e-05	0.000310791	-0.98721
ENSMUSG00000031488	Rab11fip1	3.05715e-05	0.000311896	-0.617084
ENSMUSG00000018986	Slfn3	3.06006e-05	0.000311899	-1.55412
ENSMUSG00000002603	Tgfb1	3.06437e-05	0.000312158	-0.652818
ENSMUSG00000003812	Dnase2a	3.12761e-05	0.000318046	-0.592221
ENSMUSG00000053560	Ier2	3.21686e-05	0.000326537	0.632624
ENSMUSG00000027200	Sema6d	3.3124e-05	0.000335197	-0.594404
ENSMUSG00000033538	Casp4	3.36873e-05	0.000339618	-0.973341
ENSMUSG00000026683	Nuf2	3.38401e-05	0.000340962	-1.32338
ENSMUSG00000025795	Rassf3	3.41102e-05	0.000343269	-0.658347
ENSMUSG00000074280	Gm6166	3.41277e-05	0.000343269	-0.853366
ENSMUSG00000047880	Cxcr5	3.4273e-05	0.000344337	-1.25089
ENSMUSG00000022090	Pdlim2	3.62591e-05	0.000362377	-1.01578
ENSMUSG00000020607	Fam84a	3.65989e-05	0.000365407	1.05532
ENSMUSG00000058620	Adra2b	3.72771e-05	0.000371544	1.14889
ENSMUSG00000028753	Vwa5b1	3.73488e-05	0.000372049	3.10767
ENSMUSG00000016179	Camk1g	3.77505e-05	0.000375624	0.769101
ENSMUSG00000035131	Brinp3	3.77963e-05	0.000375867	0.856484
ENSMUSG00000109031	Gm45201	3.98024e-05	0.000394255	0.85941
ENSMUSG00000005357	Slc1a6	4.13331e-05	0.000408496	0.923796
ENSMUSG00000039942	Ptger4	4.16034e-05	0.000410936	-0.601451
ENSMUSG00000041954	Tnfrsf18	4.34402e-05	0.000428356	-0.816842
ENSMUSG00000076680	Ighv6-6	4.62422e-05	0.000454203	-1.69041
ENSMUSG00000068373	D430041D05Rik	4.66192e-05	0.000457138	0.690862
ENSMUSG00000024659	Anxa1	4.70967e-05	0.00046105	-0.746787
ENSMUSG00000020897	Aurkb	4.74801e-05	0.000464285	-1.4016
ENSMUSG00000024873	Cnih2	4.79713e-05	0.000468062	0.635365
ENSMUSG00000052821	Cysltr1	4.82128e-05	0.000470141	-1.11553
ENSMUSG00000031304	Il2rg	5.09913e-05	0.000494492	-0.629479
ENSMUSG00000040938	Slc16a11	5.20648e-05	0.000502959	0.808474
ENSMUSG00000025324	Atp10a	5.21277e-05	0.000503291	-0.612316
ENSMUSG00000030798	Cd37	5.29778e-05	0.000510376	-0.637809
ENSMUSG00000024053	Emilin2	5.38091e-05	0.000517534	-0.861298
ENSMUSG00000032915	Adgre4	5.41517e-05	0.000519975	-2.14075
ENSMUSG00000024857	Cabp2	5.49093e-05	0.000526962	-0.917079
ENSMUSG00000091519	Skor2	5.52582e-05	0.000529442	-1.42511
ENSMUSG00000078616	Trim30c	5.60805e-05	0.000536443	-2.41392
ENSMUSG00000026536	Ifi211	5.68135e-05	0.000542864	-0.942421
ENSMUSG00000037849	Ifi206	5.80804e-05	0.000553764	-1.48219
ENSMUSG00000050107	Haspin	5.87306e-05	0.000558752	-1.40741
ENSMUSG00000095519	Ighv1-66	5.93783e-05	0.000564302	-2.17897
ENSMUSG00000112148	Lilrb4a	5.98431e-05	0.000568105	-0.83103
ENSMUSG00000049037	Clec4a1	5.997e-05	0.000569002	-1.28819
ENSMUSG00000033952	Aspm	6.50628e-05	0.000611382	-0.94487
ENSMUSG00000006398	Cdc20	6.6482e-05	0.000623384	-1.02015
ENSMUSG00000094088	Ighv1-64	6.87941e-05	0.000643006	-1.84972
ENSMUSG00000005465	Il27ra	7.14276e-05	0.000665144	-0.698985
ENSMUSG00000062082	Cd200r4	7.21766e-05	0.000671407	-1.36039
ENSMUSG00000040653	Ppp1r14c	7.37205e-05	0.000683597	0.886528
ENSMUSG00000060131	Atp8b4	7.4444e-05	0.000689578	-0.818864
ENSMUSG00000099974	Bcl2a1d	7.79337e-05	0.000719627	-0.901995
ENSMUSG00000053550	Shisa7	8.11583e-05	0.000745486	0.614331
ENSMUSG00000037544	Dlgap5	8.29829e-05	0.00076074	-1.25098
ENSMUSG00000029211	Gabra4	8.6697e-05	0.000791808	0.771105
ENSMUSG00000018983	E2f2	8.86918e-05	0.000807927	-0.794691
ENSMUSG00000037944	Ccr7	9.18412e-05	0.000834022	-0.588081
ENSMUSG00000011008	Mcoln2	9.18335e-05	0.000834022	-1.20748
ENSMUSG00000034792	Gna15	9.22336e-05	0.000837153	-0.765822
ENSMUSG00000033826	Dnah8	9.28459e-05	0.000841841	-0.987593
ENSMUSG00000041219	Arhgap11a	9.31162e-05	0.000843857	-0.868882
ENSMUSG00000048852	Gm12185	9.41554e-05	0.000851956	-0.791034
ENSMUSG00000060063	Alox5ap	0.000104754	0.000940108	-0.585189
ENSMUSG00000021294	Kif26a	0.000105068	0.000942448	0.884341
ENSMUSG00000071203	Naip5	0.000107921	0.000966562	-0.894137
ENSMUSG00000039546	Ajap1	0.000109667	0.000978208	0.606185
ENSMUSG00000074071	Fam169b	0.000112768	0.0010018	-1.03782
ENSMUSG00000017652	Cd40	0.000115957	0.00102753	-0.763316
ENSMUSG00000026321	Tnfrsf11a	0.000116519	0.00103199	-0.801266
ENSMUSG00000098008	A930001A20Rik	0.000116804	0.00103296	1.96946
ENSMUSG00000029925	Tbxas1	0.000121495	0.00107013	-0.684866
ENSMUSG00000053441	Adamts19	0.000124343	0.00109303	0.655183
ENSMUSG00000032698	Lmo2	0.000126946	0.00111312	-0.609502
ENSMUSG00000019929	Dcn	0.000131964	0.00115481	-1.16578
ENSMUSG00000039236	Isg20	0.000135182	0.00118004	-0.822312
ENSMUSG00000039232	Stx11	0.000138259	0.0012051	-0.751623
ENSMUSG00000070780	Rbm47	0.000142832	0.00124188	-0.98582
ENSMUSG00000020399	Havcr2	0.000149329	0.00129516	-0.609488
ENSMUSG00000030303	Far2	0.00015598	0.00134621	1.04992
ENSMUSG00000030149	Klrk1	0.000160459	0.0013835	-0.608501
ENSMUSG00000027510	Rbm38	0.000165425	0.00142284	-0.735986
ENSMUSG00000094694	Ighv1-9	0.000166031	0.00142735	-1.10756
ENSMUSG00000028073	Pear1	0.000166554	0.00143114	-0.761815
ENSMUSG00000016756	Cmah	0.000175247	0.00150072	-1.20414
ENSMUSG00000002020	Ltbp2	0.000175249	0.00150072	-1.24004
ENSMUSG00000031504	Rab20	0.000177469	0.00151573	-0.609127
ENSMUSG00000037280	Galnt6	0.000186595	0.00158161	-0.63121
ENSMUSG00000051378	Kif18b	0.000186429	0.00158161	-1.23543
ENSMUSG00000047507	Baiap3	0.000187773	0.00158785	0.644509
ENSMUSG00000034947	Tmem106a	0.000187705	0.00158785	-0.589697
ENSMUSG00000075324	Fign	0.000191286	0.00161522	0.944581
ENSMUSG00000094626	Tmem121b	0.000192915	0.00162663	1.04756
ENSMUSG00000027416	Otor	0.000198398	0.00166886	-0.897249
ENSMUSG00000016028	Celsr1	0.000199155	0.00167283	-0.686567
ENSMUSG00000028678	Kif2c	0.000200668	0.00168392	-1.098
ENSMUSG00000028965	Tnfrsf9	0.000201702	0.00169018	-0.880219
ENSMUSG00000071719	Tmem28	0.000208786	0.00174207	0.704019
ENSMUSG00000061132	Blnk	0.000214691	0.00178371	-0.701229
ENSMUSG00000021298	Gpr132	0.000215963	0.00179248	-0.677169
ENSMUSG00000026726	Cubn	0.000217141	0.00179896	0.904759
ENSMUSG00000030187	Klra2	0.000224495	0.0018529	-0.9338
ENSMUSG00000045573	Penk	0.000230066	0.00189443	-0.595683
ENSMUSG00000030108	Slc6a13	0.000230502	0.00189713	-1.17173
ENSMUSG00000015880	Ncapg	0.000230694	0.00189782	-1.12038
ENSMUSG00000054892	Txk	0.000231042	0.0018998	-1.05042
ENSMUSG00000078453	Abracl	0.000234087	0.00192124	-0.648046
ENSMUSG00000057766	Ankrd29	0.000235221	0.00192874	0.633286
ENSMUSG00000091243	Vgll3	0.000236341	0.0019347	0.868555
ENSMUSG00000054065	Pkp3	0.000236388	0.0019347	-0.768266
ENSMUSG00000029778	Adcyap1r1	0.000239111	0.00195153	0.779382
ENSMUSG00000037202	Prf1	0.000238946	0.00195153	-0.941071
ENSMUSG00000032313	Tmem266	0.000246234	0.00200408	0.603071
ENSMUSG00000041707	Tmem273	0.000258439	0.00209276	-1.08271
ENSMUSG00000027219	Slc28a2	0.000266182	0.00215249	-0.886334
ENSMUSG00000053318	Slamf8	0.000269621	0.00217729	-0.742732
ENSMUSG00000053101	Gpr141	0.000276594	0.00222644	-0.964272
ENSMUSG00000091144	Phf11c	0.000280888	0.00225789	-0.894048
ENSMUSG00000108880	Gm44560	0.00028183	0.00226443	0.911311
ENSMUSG00000040247	Tbc1d10c	0.000307803	0.00245182	-0.935381
ENSMUSG00000042489	Clspn	0.000308112	0.00245317	-0.960343
ENSMUSG00000117975	Itprip	0.000312819	0.00248614	-0.844776
ENSMUSG00000035455	Fignl1	0.000317905	0.00252542	-1.00362
ENSMUSG00000001403	Ube2c	0.000319524	0.0025337	-1.18937
ENSMUSG00000017716	Birc5	0.000325523	0.00257555	-1.07096
ENSMUSG00000043301	Kcnj6	0.000331442	0.00261523	0.670603
ENSMUSG00000044005	Gls2	0.000340757	0.00267909	0.774998
ENSMUSG00000055612	Cdca7	0.000341009	0.00267988	-0.990342
ENSMUSG00000087301	Gm13629	0.000341986	0.00268636	0.991271
ENSMUSG00000038151	Prdm1	0.000344527	0.00270032	-0.610511
ENSMUSG00000029843	Slc13a4	0.000344522	0.00270032	-0.915847
ENSMUSG00000038775	Vill	0.000351269	0.00274455	-0.895884
ENSMUSG00000087107	AI662270	0.000353383	0.00275984	-1.06438
ENSMUSG00000034041	Lyl1	0.000354822	0.00276985	-0.807107
ENSMUSG00000030263	Lrmp	0.000356138	0.00277889	-0.676152
ENSMUSG00000053675	Tgm5	0.000356814	0.00278169	1.23644
ENSMUSG00000000244	Tspan32	0.000357428	0.00278525	-0.748615
ENSMUSG00000037474	Dtl	0.000376912	0.00291766	-1.13455
ENSMUSG00000027496	Aurka	0.000377448	0.00292053	-1.02686
ENSMUSG00000038943	Prc1	0.000382148	0.00295299	-0.799148
ENSMUSG00000010142	Tnfrsf13b	0.000390267	0.00301175	-0.733196
ENSMUSG00000042333	Tnfrsf14	0.000397995	0.00306735	-0.780976
ENSMUSG00000015314	Slamf6	0.00040484	0.0031092	-0.692835
ENSMUSG00000078235	Fam43b	0.000406966	0.00312144	0.792795
ENSMUSG00000006218	Fam131c	0.00040885	0.00313315	1.02559
ENSMUSG00000021852	Slc35f4	0.000413959	0.00316816	0.946978
ENSMUSG00000045777	Ifitm10	0.000417564	0.00319297	-0.741726
ENSMUSG00000072621	Slfn10-ps	0.000418163	0.00319615	-1.2148
ENSMUSG00000032511	Scn5a	0.000434728	0.00331066	0.692367
ENSMUSG00000022102	Dok2	0.000437825	0.00333194	-0.877668
ENSMUSG00000104291	A130071D04Rik	0.000446708	0.00339073	-0.684759
ENSMUSG00000039783	Kmo	0.000470941	0.00355014	-0.687325
ENSMUSG00000054342	Kcnn4	0.000481357	0.00361935	-0.685291
ENSMUSG00000046207	Pik3r6	0.000487267	0.00365909	-0.955465
ENSMUSG00000044350	Lacc1	0.000490144	0.00367754	-0.621994
ENSMUSG00000050232	Cxcr3	0.000496687	0.00371869	-0.607934
ENSMUSG00000096464	Ighv2-2	0.00049793	0.00372642	2.04109
ENSMUSG00000042485	Mustn1	0.000501453	0.00374799	-1.09188
ENSMUSG00000031616	Ednra	0.000502015	0.0037506	-0.840592
ENSMUSG00000036545	Adamts2	0.000537751	0.0039955	0.614395
ENSMUSG00000111990	Gm47033	0.000538533	0.00399962	1.44674
ENSMUSG00000048022	Tmem229a	0.000539283	0.0040035	0.600992
ENSMUSG00000094338	Hist1h2bl	0.000544457	0.00403509	-0.854105
ENSMUSG00000058470	Gm8369	0.000554898	0.00410728	-0.852321
ENSMUSG00000041468	Gpr12	0.000556817	0.00411801	0.7643
ENSMUSG00000041608	Entpd3	0.000566834	0.00418452	0.615894
ENSMUSG00000062545	Tlr12	0.000585008	0.00430116	-1.0162
ENSMUSG00000000958	Slc7a7	0.000588922	0.00432631	-0.659117
ENSMUSG00000058624	Gda	0.000599811	0.00439239	-1.11921
ENSMUSG00000076490	Trbc1	0.000603199	0.00440927	-0.605588
ENSMUSG00000029123	Stk32b	0.000651805	0.00473357	0.851586
ENSMUSG00000032224	Fam81a	0.000651903	0.00473357	0.830557
ENSMUSG00000044037	Als2cl	0.00066387	0.00480656	-1.02097
ENSMUSG00000027901	Dennd2d	0.000675486	0.00488261	-0.706042
ENSMUSG00000042828	Trim72	0.000696118	0.0050173	1.18328
ENSMUSG00000005470	Asf1b	0.000717417	0.00515599	-0.807201
ENSMUSG00000029299	Abcg3	0.000717707	0.00515599	-1.22926
ENSMUSG00000093536	Smim17	0.000727951	0.00521892	0.742522
ENSMUSG00000040569	Slc26a7	0.000728594	0.00522139	1.11508
ENSMUSG00000107148	Gm42888	0.000734912	0.00526023	0.677049
ENSMUSG00000032218	Ccnb2	0.000743311	0.00531169	-0.919913
ENSMUSG00000110710	C78859	0.000766409	0.00545016	0.592006
ENSMUSG00000047773	Ankfn1	0.000771865	0.0054823	0.841288
ENSMUSG00000024041	Cryaa	0.000772715	0.00548612	-3.72059
ENSMUSG00000062727	Hist1h2bk	0.000790382	0.00559798	-0.912415
ENSMUSG00000028780	Sema3c	0.000815368	0.0057587	-0.716996
ENSMUSG00000103038	Gm37124	0.000827779	0.00584166	0.657474
ENSMUSG00000094335	Igkv1-117	0.000829121	0.00584643	-0.990662
ENSMUSG00000024989	Cep55	0.000831536	0.00585884	-1.14156
ENSMUSG00000030208	Emp1	0.000852729	0.00598409	-0.822503
ENSMUSG00000104597	B230334C09Rik	0.000856213	0.00600134	0.707549
ENSMUSG00000113669	Gm36723	0.000862643	0.00603198	-1.26796
ENSMUSG00000059173	Pde1a	0.000865862	0.00604967	-0.773841
ENSMUSG00000109362	Gm44562	0.000872377	0.00608793	1.52339
ENSMUSG00000057346	Apol9a	0.000873084	0.00609045	-1.06269
ENSMUSG00000005824	Tnfsf14	0.000876978	0.00611518	-1.3277
ENSMUSG00000062524	Ncr1	0.000878368	0.00612244	-1.02272
ENSMUSG00000090019	Gimap1	0.000885924	0.00617267	-0.684639
ENSMUSG00000004837	Grap	0.000896329	0.0062328	-0.659219
ENSMUSG00000070942	Il1rl2	0.00091197	0.00632405	-1.06822
ENSMUSG00000027456	Sdcbp2	0.000914192	0.00633486	-1.1334
ENSMUSG00000063903	Klk1	0.00091849	0.00635671	-1.33213
ENSMUSG00000090523	Gypc	0.000922712	0.00638091	-0.837969
ENSMUSG00000042262	Ccr8	0.000956535	0.00658372	-0.923154
ENSMUSG00000079563	Pglyrp2	0.000977132	0.00671497	-0.831791
ENSMUSG00000071516	Hist1h2ai	0.000980121	0.00673024	-0.649504
ENSMUSG00000037725	Ckap2	0.00101459	0.00695336	-1.05476
ENSMUSG00000092090	Gm3294	0.00103878	0.00709976	0.632585
ENSMUSG00000096490	Igkv10-94	0.00105409	0.00719595	-1.74319
ENSMUSG00000042385	Gzmk	0.00105601	0.0072035	-1.21668
ENSMUSG00000071112	Spx	0.00106399	0.00725508	0.673258
ENSMUSG00000040564	Apoc1	0.001074	0.00731766	-0.661564
ENSMUSG00000102465	Gm38198	0.00111303	0.00757777	0.648562
ENSMUSG00000026622	Nek2	0.00111373	0.00757955	-1.10387
ENSMUSG00000098814	Igkv19-93	0.00112814	0.00767467	-1.42546
ENSMUSG00000021485	Mxd3	0.00112975	0.00768267	-1.81851
ENSMUSG00000030651	Art2b	0.00118374	0.00802805	-1.30026
ENSMUSG00000030898	Cckbr	0.00123841	0.00835657	-0.724219
ENSMUSG00000034833	Tespa1	0.00125436	0.00844507	-0.814857
ENSMUSG00000039865	Slc44a3	0.00126083	0.00846594	-0.98971
ENSMUSG00000030247	Kcnj8	0.00126333	0.00847865	-0.62674
ENSMUSG00000069919	Hba-a1	0.00127094	0.0085143	1.32638
ENSMUSG00000117286	Gm1043	0.00130243	0.0086954	0.750883
ENSMUSG00000028602	Tnfrsf8	0.00130547	0.00870907	-0.810727
ENSMUSG00000018339	Gpx3	0.00134154	0.00892599	-0.604616
ENSMUSG00000027555	Car13	0.00138656	0.00918726	-1.11803
ENSMUSG00000108616	Gm35040	0.00150417	0.00982943	1.95216
ENSMUSG00000075270	Pde11a	0.00153734	0.0100313	1.22687
ENSMUSG00000062585	Cnr2	0.00153849	0.010035	-1.08796
ENSMUSG00000027654	Fam83d	0.001558	0.0101428	-1.92191
ENSMUSG00000046245	Pilra	0.00159352	0.0103231	-0.920105
ENSMUSG00000093861	Igkv1-110	0.00163654	0.0105648	0.718886
ENSMUSG00000017499	Cdc6	0.0017369	0.011139	-1.05067
ENSMUSG00000081723	Gm15931	0.00174429	0.01117	-1.527
ENSMUSG00000060424	Pantr1	0.00175127	0.0112025	0.820622
ENSMUSG00000039095	En2	0.00175753	0.0112344	-1.57286
ENSMUSG00000026669	Mcm10	0.00177346	0.011328	-0.904884
ENSMUSG00000097352	C920009B18Rik	0.00178292	0.0113801	-1.06249
ENSMUSG00000027636	Sla2	0.00179227	0.0114274	-0.830669
ENSMUSG00000027379	Bub1	0.00183224	0.0116568	-1.0534
ENSMUSG00000002257	Def6	0.00192753	0.0121749	-0.630678
ENSMUSG00000094940	Ighv1-84	0.0019577	0.0123477	-3.19808
ENSMUSG00000022150	Dab2	0.0019668	0.0123873	-0.797313
ENSMUSG00000022657	Cd96	0.00201745	0.0126724	-0.726452
ENSMUSG00000112295	Gm47017	0.00203482	0.0127608	1.41439
ENSMUSG00000038239	Hrc	0.00203918	0.0127815	1.71814
ENSMUSG00000045362	Tnfrsf26	0.00204748	0.0128219	-1.3026
ENSMUSG00000106120	Gm42697	0.00205995	0.0128771	-0.753257
ENSMUSG00000108943	Gm44559	0.00209401	0.0130714	1.15558
ENSMUSG00000069272	Hist1h2ae	0.00209627	0.0130809	-0.788757
ENSMUSG00000025355	Mmp19	0.00211478	0.013187	-0.905105
ENSMUSG00000104655	Gm43317	0.00221081	0.0137065	0.702275
ENSMUSG00000101355	Hist1h3h	0.00221392	0.0137176	-0.621963
ENSMUSG00000035683	Melk	0.00232015	0.0143102	-1.18021
ENSMUSG00000082319	Gm8822	0.00236104	0.0145471	-1.80935
ENSMUSG00000033208	S100b	0.00237001	0.0145921	-0.629589
ENSMUSG00000102380	Gm38140	0.00243	0.0149353	1.24023
ENSMUSG00000021175	Cdca7l	0.00243865	0.0149727	-0.590344
ENSMUSG00000108600	Gm32884	0.00244596	0.0150071	-1.50233
ENSMUSG00000042596	Tfap2d	0.00248926	0.0152409	0.735114
ENSMUSG00000002297	Dbf4	0.00251927	0.0153978	-0.620481
ENSMUSG00000033386	Frrs1	0.00253923	0.015509	-0.708459
ENSMUSG00000034353	Ramp1	0.00256139	0.0156226	-0.867093
ENSMUSG00000078122	F630028O10Rik	0.00256896	0.0156633	-1.37616
ENSMUSG00000027985	Lef1	0.00259978	0.0158298	-0.650298
ENSMUSG00000116735	Gm49555	0.00264414	0.0160438	1.43497
ENSMUSG00000027331	Knstrn	0.00264762	0.0160594	-0.843363
ENSMUSG00000049307	Fut4	0.00267685	0.0162145	-0.63413
ENSMUSG00000059994	Fcrl1	0.00268854	0.0162683	-1.11443
ENSMUSG00000096074	Ighv1-72	0.00270204	0.0163443	-1.22777
ENSMUSG00000029521	Chek2	0.00277988	0.0167906	-0.859018
ENSMUSG00000017861	Mybl2	0.00279773	0.0168708	-1.08061
ENSMUSG00000071552	Tigit	0.00281651	0.016955	-1.45962
ENSMUSG00000056498	Tmem154	0.00283698	0.0170315	-0.672133
ENSMUSG00000112243	Gm47342	0.00285244	0.017101	1.83025
ENSMUSG00000032715	Trib3	0.00291433	0.0174305	-0.656469
ENSMUSG00000028328	Tmod1	0.00292221	0.0174657	-0.61667
ENSMUSG00000053310	Nrgn	0.00292795	0.0174881	0.848968
ENSMUSG00000102424	Paupar	0.00293824	0.0175404	0.766434
ENSMUSG00000045930	Clec14a	0.0029725	0.0177181	0.756529
ENSMUSG00000099757	BE692007	0.00297383	0.01772	-0.918699
ENSMUSG00000105218	Gm38413	0.00303449	0.0180322	1.34151
ENSMUSG00000027559	Car3	0.00305495	0.0181245	1.28612
ENSMUSG00000106106	CT010467.1	0.00308755	0.0182798	-2.8601
ENSMUSG00000076473	Trbv16	0.00309116	0.018295	-1.59562
ENSMUSG00000108169	Gm43958	0.00321312	0.0188833	0.872326
ENSMUSG00000115681	Gm2682	0.00321543	0.0188905	-1.12321
ENSMUSG00000064377	Gm24966	0.00325038	0.0190322	1.41246
ENSMUSG00000071714	Csf2rb2	0.00329947	0.0192811	-0.639768
ENSMUSG00000105864	Gm10484	0.00334291	0.0195155	1.04887
ENSMUSG00000026829	Gbgt1	0.0035504	0.0205493	-0.663915
ENSMUSG00000040605	Bace2	0.00363121	0.0209205	-1.11474
ENSMUSG00000020808	Pimreg	0.00364272	0.02098	-1.21877
ENSMUSG00000030336	Cd27	0.00369967	0.0212731	-0.975423
ENSMUSG00000105530	Gm43829	0.00371869	0.0213685	0.937648
ENSMUSG00000050600	Zfp831	0.00376012	0.0215572	-0.635976
ENSMUSG00000054203	Ifi205	0.0038427	0.0219911	-0.733723
ENSMUSG00000095571	Ighv5-17	0.00386516	0.0220802	-1.89649
ENSMUSG00000042256	Ptchd4	0.0038665	0.0220806	0.663411
ENSMUSG00000009628	Tex15	0.00388555	0.0221678	0.796609
ENSMUSG00000039358	Drd5	0.00389323	0.0221972	0.976077
ENSMUSG00000005237	Dnah2	0.00395339	0.022511	1.05779
ENSMUSG00000050777	Tmem37	0.00400748	0.022784	-0.854023
ENSMUSG00000031740	Mmp2	0.00406856	0.0230936	-0.684357
ENSMUSG00000111118	Gm6545	0.00407001	0.0230936	-1.25803
ENSMUSG00000105980	Gm42597	0.00410075	0.0232297	-0.627816
ENSMUSG00000086040	Wipf3	0.00412818	0.0233249	0.882427
ENSMUSG00000030867	Plk1	0.00413958	0.0233714	-1.00817
ENSMUSG00000008193	Spib	0.00416212	0.0234714	-0.671526
ENSMUSG00000035576	L3mbtl1	0.00418441	0.0235743	1.01477
ENSMUSG00000043832	Clec4a3	0.00427873	0.0240903	-0.773373
ENSMUSG00000021721	Htr1a	0.0043238	0.0243207	1.06128
ENSMUSG00000026934	Lhx3	0.00433098	0.0243377	-0.653213
ENSMUSG00000109372	Gm19410	0.00437788	0.0245384	-0.755629
ENSMUSG00000036381	P2ry14	0.00439154	0.0245993	-0.60546
ENSMUSG00000001166	Oas1c	0.00440452	0.0246542	-0.741301
ENSMUSG00000107905	Gm44230	0.00443723	0.0248137	0.926973
ENSMUSG00000028702	Rad54l	0.00451918	0.0252065	-0.955301
ENSMUSG00000038379	Ttk	0.00452002	0.0252065	-1.30254
ENSMUSG00000029923	Rab19	0.00453358	0.0252581	-0.838285
ENSMUSG00000118075	Gm38576	0.00455378	0.0253546	0.900699
ENSMUSG00000027452	Acss1	0.0045749	0.0254399	-0.745094
ENSMUSG00000030109	Slc6a12	0.00458926	0.0255117	0.786041
ENSMUSG00000026090	2010300C02Rik	0.00462039	0.0256523	0.793415
ENSMUSG00000029177	Cenpa	0.00463858	0.0257289	-0.783212
ENSMUSG00000104687	Gm42899	0.00479712	0.0264912	1.25384
ENSMUSG00000016024	Lbp	0.00482827	0.0266381	-1.50251
ENSMUSG00000027306	Nusap1	0.00484287	0.0267019	-0.679127
ENSMUSG00000056656	Apol8	0.00486787	0.0268145	0.588684
ENSMUSG00000075014	Gm10800	0.00495014	0.0272222	1.49251
ENSMUSG00000062939	Stat4	0.00499655	0.0274287	-0.58728
ENSMUSG00000027323	Rad51	0.00509787	0.0279413	-1.07927
ENSMUSG00000023078	Cxcl13	0.0052615	0.0287753	0.673323
ENSMUSG00000020415	Pttg1	0.00528816	0.0289032	-0.828621
ENSMUSG00000019865	Nmbr	0.00535681	0.0291966	0.999303
ENSMUSG00000022385	Gtse1	0.00540359	0.0294333	-1.12423
ENSMUSG00000106579	Gm42771	0.00540881	0.0294485	0.603288
ENSMUSG00000028369	Svep1	0.00542778	0.0295284	1.59477
ENSMUSG00000024986	Hhex	0.00550421	0.0299043	-0.891101
ENSMUSG00000029314	Gpat3	0.00553451	0.0300347	-0.685394
ENSMUSG00000045868	Gvin1	0.00554958	0.0300979	-0.958007
ENSMUSG00000015316	Slamf1	0.00555715	0.0301004	-0.819919
ENSMUSG00000040328	Olfr56	0.0056673	0.0305853	-1.33912
ENSMUSG00000089706	B230216N24Rik	0.00574325	0.0309098	0.882354
ENSMUSG00000072941	Sod3	0.00573997	0.0309098	-0.776006
ENSMUSG00000062007	Hsh2d	0.00575839	0.0309817	-0.915889
ENSMUSG00000024402	Lta	0.00582584	0.0312784	-1.21965
ENSMUSG00000094561	Ighv1-22	0.00589183	0.031574	-2.15323
ENSMUSG00000090486	BC035947	0.00589962	0.0316061	1.31257
ENSMUSG00000094652	Ighv1-42	0.00593775	0.031735	2.10901
ENSMUSG00000078796	Zfp541	0.00609036	0.0324204	0.611259
ENSMUSG00000078606	Gm4070	0.00615752	0.0327382	-0.702183
ENSMUSG00000041849	Card6	0.00621601	0.0329894	-0.772943
ENSMUSG00000030365	Clec2i	0.00623479	0.033069	-0.707017
ENSMUSG00000029134	Plb1	0.00625624	0.0331628	0.752394
ENSMUSG00000060445	Sycp2	0.00632952	0.0334906	0.80983
ENSMUSG00000034906	Ncaph	0.00633375	0.0335029	-0.725151
ENSMUSG00000000792	Slc5a5	0.00637546	0.0336938	0.713495
ENSMUSG00000020205	Phlda1	0.00649241	0.034198	0.640739
ENSMUSG00000036109	Mbnl3	0.00666632	0.0350301	-1.0459
ENSMUSG00000070601	Vmn2r84	0.00685929	0.0358511	1.87412
ENSMUSG00000108264	Gm20371	0.00692192	0.0361247	1.19337
ENSMUSG00000029915	Clec5a	0.00693364	0.0361721	-0.799968
ENSMUSG00000025418	Bsnd	0.00695822	0.0362711	-1.31434
ENSMUSG00000001506	Col1a1	0.00717309	0.0372585	-0.638635
ENSMUSG00000033114	Slc35d2	0.00717812	0.0372626	-0.911019
ENSMUSG00000051220	Ercc6l	0.00724009	0.037551	-0.815109
ENSMUSG00000032344	Cgas	0.00730576	0.0378469	-0.94634
ENSMUSG00000026073	Il1r2	0.00731345	0.0378645	-0.948389
ENSMUSG00000028885	Smpdl3b	0.00731731	0.0378733	-1.12057
ENSMUSG00000064090	Vrk2	0.00742837	0.0383577	-0.63417
ENSMUSG00000031264	Btk	0.00744684	0.0384418	-0.682521
ENSMUSG00000097194	9330175E14Rik	0.00745968	0.0384947	-0.642489
ENSMUSG00000015852	Fcrls	0.00752942	0.0387582	-1.44103
ENSMUSG00000004892	Bcan	0.00764796	0.0392723	0.73654
ENSMUSG00000005320	Fgfr4	0.00766927	0.0393553	0.65018
ENSMUSG00000074476	Spc24	0.00767084	0.0393553	-1.10988
ENSMUSG00000020682	Mmp28	0.00769212	0.039407	-0.663538
ENSMUSG00000046179	E2f8	0.0077145	0.0394965	-1.11585
ENSMUSG00000061577	Adgrg5	0.00775793	0.0396747	-0.759311
ENSMUSG00000061259	Tmprss11d	0.0077834	0.0397818	0.885356
ENSMUSG00000039153	Runx2	0.00780024	0.0398563	-0.633604
ENSMUSG00000048126	Col6a3	0.00783126	0.0400032	-0.749497
ENSMUSG00000073491	Ifi213	0.00791794	0.0403415	-0.992793
ENSMUSG00000053044	Cd8b1	0.00792841	0.040382	-0.593476
ENSMUSG00000063611	Gm10134	0.00794163	0.0404377	-0.608779
ENSMUSG00000024795	Kif20b	0.00806407	0.0409424	-0.700164
ENSMUSG00000105547	Iglc3	0.00808119	0.0410175	-1.17311
ENSMUSG00000117901	AC109619.1	0.00811834	0.0411348	0.909839
ENSMUSG00000005950	P2rx5	0.00815615	0.0412669	-0.622179
ENSMUSG00000090958	Lrrc32	0.00816786	0.0413142	-0.631459
ENSMUSG00000027895	Kcnc4	0.00852464	0.042823	0.733833
ENSMUSG00000042677	Zc3h12a	0.00854556	0.0429159	-0.620798
ENSMUSG00000107996	Gm44228	0.0086152	0.0432039	1.24111
ENSMUSG00000045679	Pqlc3	0.00862513	0.0432328	-0.655771
ENSMUSG00000039745	Htatip2	0.00865834	0.0433583	-0.884589
ENSMUSG00000109874	Gm9911	0.00866721	0.0433689	0.718749
ENSMUSG00000032691	Nlrp3	0.00899384	0.0447072	-0.765378
ENSMUSG00000047898	Ccr4	0.00906225	0.0449836	-1.30878
ENSMUSG00000044813	Shb	0.00925126	0.0457023	0.610407
ENSMUSG00000057135	Scimp	0.00934209	0.0460992	-0.875432
ENSMUSG00000018341	Il12rb2	0.00940145	0.0463661	-1.0798
ENSMUSG00000072875	Gpr27	0.00943768	0.0464987	0.627834
ENSMUSG00000066975	Cryba4	0.00948167	0.04667	-1.10368
ENSMUSG00000094797	Igkv6-15	0.00952193	0.0468157	1.91971
ENSMUSG00000044092	C130050O18Rik	0.00957241	0.0469981	-1.0042
ENSMUSG00000025163	Cd7	0.00976538	0.0477854	-0.688405
ENSMUSG00000003032	Klf4	0.00980558	0.0479287	0.590029
ENSMUSG00000030474	Siglece	0.00988465	0.0482615	-0.856155
ENSMUSG00000027971	Ndst4	0.0101023	0.0491848	0.677648
ENSMUSG00000079491	H2-T10	0.0101265	0.0492533	-0.678462
ENSMUSG00000076470	Trbv13-3	0.0101532	0.0493667	-1.2947
