# Supplementary material for: Histone methyltransferase Ezh2 coordinates mammalian axon regeneration via regulation of key regenerative pathways
Source: J Clin Invest. 2024 Feb 1;134(3):e163145. doi: 10.1172/JCI163145 (PMC10849760; doi:10.1172/JCI163145)
Supplement: Supplemental table 2 [file jci-134-163145-s013.xlsx]

## Sheet: AAV2-Ezh2 vs. AAV2-GFP
log2FoldChange	pvalue	padj	seqnames	start	end	width	GFP1	GFP2	GFP3	Mut2	Mut3	WT1	WT2	WT3	annotation	geneChr	geneStart	geneEnd	geneLength	transcriptId	distanceToTSS	ENSEMBL	SYMBOL	GENENAME
4.3995	3.82416e-09	7.09733e-08	chr6	47545595	47545992	398	3	8	0	23	21	75	88	102	Promoter	6	47533742	47545883	12142	ENSMUST00000165492.7	0	ENSMUSG00000029687	Ezh2	enhancer of zeste 2 polycomb repressive complex 2 subunit
4.24109	4.92255e-28	1.81239e-25	chr4	120943012	120943700	689	7	6	10	6	4	106	177	168	Intron (ENSMUST00000106280.7/381549, intron 3 of 5)	4	120931306	120947816	16511	ENSMUST00000130702.1	4116	ENSMUSG00000064141	Zfp69	zinc finger protein 69
2.91565	6.67728e-10	1.43195e-08	chr6	47540593	47540918	326	9	1	13	7	16	42	57	77	Promoter	6	47532630	47540709	8080	ENSMUST00000170311.7	0	ENSMUSG00000029687	Ezh2	enhancer of zeste 2 polycomb repressive complex 2 subunit
2.72352	4.06653e-11	1.07751e-09	chr12	73895628	73896089	462	14	12	12	17	9	48	81	141	Intron (ENSMUST00000221427.1/ENSMUST00000221427.1, intron 1 of 2)	12	73901375	73947530	46156	ENSMUST00000110461.7	-5286	ENSMUSG00000021109	Hif1a	hypoxia inducible factor 1, alpha subunit
2.62077	5.80831e-05	0.00042082	chr16	37099408	37099688	281	3	1	12	0	0	26	20	51	Distal Intergenic	16	37085915	37095417	9503	ENSMUST00000182717.1	13493	ENSMUSG00000034206	Polq	polymerase (DNA directed), theta
2.60944	8.40656e-34	6.14828e-31	chr12	110578952	110579837	886	40	23	60	10	15	216	248	305	Intron (ENSMUST00000109832.2/26931, intron 12 of 12)	12	110590512	110592700	2189	ENSMUST00000221143.1	-10675		B930059L03Rik	RIKEN cDNA B930059L03 gene
2.55899	8.46952e-16	4.8769e-14	chr3	137800225	137800657	433	15	15	21	9	7	110	91	110	Intron (ENSMUST00000198262.1/ENSMUST00000198262.1, intron 1 of 2)	3	137783535	137783615	81	ENSMUST00000184334.1	-16610	ENSMUSG00000099011	Mir6380	microRNA 6380
2.52712	6.59684e-10	1.41658e-08	chr11	99012371	99012713	343	8	7	16	4	8	55	65	62	Intron (ENSMUST00000068031.7/21973, intron 10 of 35)	11	99003625	99006522	2898	ENSMUST00000144318.1	-5849	ENSMUSG00000020914	Top2a	topoisomerase (DNA) II alpha
2.51678	3.4751e-07	4.32867e-06	chr4	150951033	150951322	290	8	4	10	4	3	33	53	43	Intron (ENSMUST00000169423.8/100072, intron 24 of 24)	4	150929797	150935556	5760	ENSMUST00000126707.2	21236	ENSMUSG00000028965	Tnfrsf9	tumor necrosis factor receptor superfamily, member 9
2.4947	1.48466e-08	2.44815e-07	chr15	11952261	11952561	301	8	9	10	3	6	39	55	66	Distal Intergenic	15	11964276	11969474	5199	ENSMUST00000191278.6	-11715	ENSMUSG00000099349	1700047G03Rik	RIKEN cDNA 1700047G03 gene
2.4919	6.69713e-13	2.42761e-11	chr14	101452924	101453519	596	16	17	13	14	8	85	82	108	Intron (ENSMUST00000161991.7/210789, intron 15 of 18)	14	101442368	101463223	20856	ENSMUST00000161304.1	9704	ENSMUSG00000033083	Tbc1d4	TBC1 domain family, member 4
2.46844	3.78147e-08	5.7547e-07	chr1	91202345	91202625	281	9	5	16	14	4	55	51	62	Intron (ENSMUST00000165855.7/51801, intron 2 of 2)	1	91180046	91225196	45151	ENSMUST00000097648.5	22299	ENSMUSG00000034353	Ramp1	receptor (calcitonin) activity modifying protein 1
2.45162	7.42011e-13	2.66754e-11	chr1	79703544	79703896	353	16	10	19	11	10	71	83	101	3' UTR	1	79719163	79730098	10936	ENSMUST00000130714.7	26202	ENSMUSG00000073643	Wdfy1	WD repeat and FYVE domain containing 1
2.39371	2.81673e-06	2.85027e-05	chr6	70726344	70726835	492	5	5	14	4	12	57	27	42	3' UTR	6	70766273	70773692	7420	ENSMUST00000124633.1	46857	ENSMUSG00000053604	Rpia	ribose 5-phosphate isomerase A
2.38009	4.82674e-22	7.11172e-20	chr18	61830740	61831220	481	41	24	33	21	42	174	188	169	Intron (ENSMUST00000166783.2/319713, intron 8 of 23)	18	61730261	61786702	56442	ENSMUST00000120472.1	-44038	ENSMUSG00000033032	Afap1l1	actin filament associated protein 1-like 1
2.37766	1.40097e-07	1.90431e-06	chr18	46013185	46013564	380	15	2	16	10	16	34	66	75	Intron (ENSMUST00000237850.1/107003, intron 2 of 3)	18	45685193	46045260	360068	ENSMUST00000237850.1	31696		A330093E20Rik	RIKEN cDNA A330093E20 gene
2.37404	3.02369e-11	8.20696e-10	chr12	76778546	76779042	497	6	18	24	16	15	82	71	104	Intron (ENSMUST00000041262.13/211151, intron 3 of 3)	12	76768488	76775911	7424	ENSMUST00000152917.1	10058	ENSMUSG00000090258	Churc1	churchill domain containing 1
2.36449	6.5716e-10	1.41186e-08	chr9	111152975	111153396	422	15	7	18	5	11	55	63	95	Intron (ENSMUST00000200094.4/71268, intron 3 of 7)	9	111161303	111193119	31817	ENSMUST00000196703.5	-7907	ENSMUSG00000032497	Lrrfip2	leucine rich repeat (in FLII) interacting protein 2
2.36394	4.12057e-26	1.12884e-23	chr2	145841379	145842106	728	38	22	59	13	20	191	197	237	Intron (ENSMUST00000110005.7/74030, intron 3 of 11)	2	145822289	145845087	22799	ENSMUST00000149269.1	19090	ENSMUSG00000001768	Rin2	Ras and Rab interactor 2
2.34875	1.08766e-08	1.84355e-07	chr16	59451747	59452120	374	8	7	26	11	4	74	60	73	Intron (ENSMUST00000114341.3/328699, intron 8 of 8)	16	59462909	59469204	6296	ENSMUST00000185295.1	17084	ENSMUSG00000099983	1700022E09Rik	RIKEN cDNA 1700022E09 gene
2.33813	6.28503e-09	1.11413e-07	chr15	58158066	58158538	473	14	7	18	3	13	45	76	82	3' UTR	15	58153179	58157949	4771	ENSMUST00000227615.1	4887	ENSMUSG00000022359	Wdyhv1	WDYHV motif containing 1
2.33803	1.00387e-06	1.1315e-05	chr9	103424117	103424330	214	4	7	16	4	7	56	34	47	Promoter	9	103423578	103461260	37683	ENSMUST00000143564.7	539	ENSMUSG00000086236	5830418P13Rik	RIKEN cDNA 5830418P13 gene
2.32979	2.84294e-09	5.40855e-08	chr5	148596339	148596848	510	18	7	14	6	9	48	72	85	Distal Intergenic	5	148505142	148552789	47648	ENSMUST00000164904.1	-43550	ENSMUSG00000001687	Ubl3	ubiquitin-like 3
2.32859	2.96104e-09	5.62131e-08	chr6	8647739	8648106	368	8	8	35	2	12	78	83	90	Promoter	6	8630699	8647819	17121	ENSMUST00000145870.1	0	ENSMUSG00000062995	Ica1	islet cell autoantigen 1
2.32339	2.55685e-07	3.28147e-06	chr14	45398407	45398800	394	11	6	9	12	12	46	35	55	Intron (ENSMUST00000228311.1/56291, intron 11 of 12)	14	45381580	45404885	23306	ENSMUST00000228304.1	6085	ENSMUSG00000037722	Gnpnat1	glucosamine-phosphate N-acetyltransferase 1
2.32324	1.43403e-12	4.91278e-11	chr15	6603597	6603999	403	19	11	27	1	8	88	83	122	Intron (ENSMUST00000090461.11/23880, intron 1 of 17)	15	6619594	6632392	12799	ENSMUST00000162430.1	-15595	ENSMUSG00000022148	Fyb	FYN binding protein
2.31427	7.17189e-11	1.81438e-09	chr14	20689011	20689486	476	10	14	23	6	8	59	88	94	Promoter	14	20689074	20691550	2477	ENSMUST00000224791.1	0	ENSMUSG00000039367	Sec24c	Sec24 related gene family, member C (S. cerevisiae)
2.3138	9.45864e-25	2.12927e-22	chr6	39331009	39331509	501	29	34	52	19	19	177	178	237	Distal Intergenic	6	39343910	39347350	3441	ENSMUST00000201208.1	15841	ENSMUSG00000029924	Slc37a3	solute carrier family 37 (glycerol-3-phosphate transporter), member 3
2.29966	3.58214e-10	8.08304e-09	chr14	65856240	65856643	404	12	11	18	4	5	63	74	71	Exon (ENSMUST00000022614.6/67179, exon 6 of 9)	14	65837360	65840729	3370	ENSMUST00000226027.1	18880	ENSMUSG00000022035	Ccdc25	coiled-coil domain containing 25
2.2955	1.47102e-05	0.000125099	chr10	112629911	112630294	384	10	7	5	5	21	30	28	59	Distal Intergenic	10	112726888	112785599	58712	ENSMUST00000187828.6	-96594	ENSMUSG00000100314	1700010J16Rik	RIKEN cDNA 1700010J16 gene
2.29054	7.46097e-10	1.58342e-08	chr3	101245240	101245639	400	14	7	20	14	19	51	79	75	Distal Intergenic	3	101275908	101280389	4482	ENSMUST00000156103.1	34750	ENSMUSG00000027863	Cd2	CD2 antigen
2.27813	1.91337e-35	1.73743e-32	chr7	74350286	74351733	1448	48	54	81	32	28	272	326	318	Intron (ENSMUST00000098371.8/108116, intron 3 of 10)	7	74331008	74347231	16224	ENSMUST00000142175.1	-3055	ENSMUSG00000025790	Slco3a1	solute carrier organic anion transporter family, member 3a1
2.26894	5.46171e-08	8.08413e-07	chr12	73641245	73641527	283	10	8	14	6	6	46	46	68	Intron (ENSMUST00000221153.1/18755, intron 2 of 14)	12	73584843	73761542	176700	ENSMUST00000119092.1	56402	ENSMUSG00000021108	Prkch	protein kinase C, eta
2.26418	3.86921e-08	5.87439e-07	chr7	110087952	110088382	431	5	10	33	5	17	60	84	83	Intron (ENSMUST00000209505.1/20841, intron 12 of 15)	7	110091629	110094444	2816	ENSMUST00000209252.1	-3247	ENSMUSG00000061079	Zfp143	zinc finger protein 143
2.26048	1.04092e-07	1.45316e-06	chr11	32715039	32715288	250	14	9	11	0	2	42	70	59	Intron (ENSMUST00000109366.7/103583, intron 3 of 12)	11	32642904	32720574	77671	ENSMUST00000143290.1	72135	ENSMUSG00000020271	Fbxw11	F-box and WD-40 domain protein 11
2.25806	9.27075e-12	2.74945e-10	chrX	73191852	73192313	462	25	8	22	23	51	96	83	91	Promoter	20	73192207	73202930	10724	ENSMUST00000137641.7	0	ENSMUSG00000073125	Xlr3b	X-linked lymphocyte-regulated 3B
2.25287	2.08508e-11	5.81965e-10	chr17	50148195	50148627	433	9	17	35	18	14	107	93	92	Intron (ENSMUST00000044503.13/76438, intron 2 of 9)	17	50036623	50190497	153875	ENSMUST00000156094.1	41870	ENSMUSG00000039316	Rftn1	raftlin lipid raft linker 1
2.24856	2.48543e-11	6.85305e-10	chr4	83781831	83782289	459	22	12	18	6	17	74	90	94	Intron (ENSMUST00000053414.12/320226, intron 23 of 25)	4	83695955	83798676	102722	ENSMUST00000183729.1	85876	ENSMUSG00000052407	Ccdc171	coiled-coil domain containing 171
2.24773	1.4683e-06	1.59203e-05	chr9	104872580	104872943	364	16	9	5	14	7	56	45	52	Promoter	9	104872679	105022421	149743	ENSMUST00000213452.1	0	ENSMUSG00000032564	Cpne4	copine IV
2.24241	1.75794e-13	6.9985e-12	chr14	86714009	86714622	614	26	15	29	3	14	106	131	103	Intron (ENSMUST00000022599.13/56419, intron 27 of 27)	14	86656217	86748844	92628	ENSMUST00000226745.1	34222	ENSMUSG00000022021	Diaph3	diaphanous related formin 3
2.24061	2.71093e-08	4.24422e-07	chr19	40711496	40711813	318	17	10	12	2	5	43	74	78	Intron (ENSMUST00000134063.7/12495, intron 2 of 9)	19	40726050	40739755	13706	ENSMUST00000127268.1	-14237	ENSMUSG00000048120	Entpd1	ectonucleoside triphosphate diphosphohydrolase 1
2.24008	7.3638e-07	8.54617e-06	chr18	73846774	73847172	399	6	8	16	2	6	51	52	40	Distal Intergenic	18	73859385	73878730	19346	ENSMUST00000120033.7	-12213	ENSMUSG00000064036	Mro	maestro
2.23372	8.1814e-06	7.42908e-05	chr7	140529857	140530138	282	4	7	15	2	3	51	29	43	Intron (ENSMUST00000209871.2/ENSMUST00000209871.2, intron 1 of 1)	7	140500849	140507396	6548	ENSMUST00000215768.1	-22461	ENSMUSG00000052508	Olfr536	olfactory receptor 536
2.2238	1.15754e-06	1.28659e-05	chr14	56754032	56754359	328	10	4	15	11	11	43	57	36	Intron (ENSMUST00000022507.12/66645, intron 5 of 8)	14	56748535	56761867	13333	ENSMUST00000168524.7	7508	ENSMUSG00000021938	Pspc1	paraspeckle protein 1
2.22344	0.000212335	0.00130589	chr11	109410509	109410781	273	6	4	12	1	4	60	19	22	Distal Intergenic	11	109425946	109438148	12203	ENSMUST00000092500.10	-15165	ENSMUSG00000020610	Amz2	archaelysin family metallopeptidase 2
2.21417	1.01821e-28	4.06359e-26	chr3	103907389	103908193	805	61	53	63	9	23	284	231	348	Intron (ENSMUST00000146071.7/19260, intron 21 of 22)	3	103902039	103912246	10208	ENSMUST00000126548.1	5350	ENSMUSG00000027843	Ptpn22	protein tyrosine phosphatase, non-receptor type 22 (lymphoid)
2.2101	9.96206e-09	1.7012e-07	chr1	182142743	182143064	322	14	8	22	1	2	69	50	89	Distal Intergenic	1	182157178	182158098	921	ENSMUST00000169123.3	15034	ENSMUSG00000091013	Vmn1r1	vomeronasal 1 receptor 1
2.20589	1.00649e-09	2.08218e-08	chr16	97281485	97282012	528	14	17	15	7	5	60	85	79	Distal Intergenic	16	97356742	97442936	86195	ENSMUST00000047275.7	-74730	ENSMUSG00000040605	Bace2	beta-site APP-cleaving enzyme 2
2.20353	5.22996e-06	4.97745e-05	chr19	11356863	11357080	218	10	11	5	6	4	40	35	55	Distal Intergenic	19	11375523	11392790	17268	ENSMUST00000188995.1	-18443	ENSMUSG00000101389	Ms4a4a	membrane-spanning 4-domains, subfamily A, member 4A
2.20099	3.19345e-08	4.93229e-07	chr11	76791323	76791651	329	10	14	12	11	8	50	57	68	Promoter	11	76786145	76791022	4878	ENSMUST00000151584.1	-301	ENSMUSG00000020841	Cpd	carboxypeptidase D
2.19897	2.20265e-07	2.86442e-06	chr10	43983911	43984275	365	9	12	11	6	4	55	47	52	Intron (ENSMUST00000200401.1/11630, intron 8 of 21)	10	43950638	44004369	53732	ENSMUST00000020017.13	20094	ENSMUSG00000019866	Crybg1	crystallin beta-gamma domain containing 1
2.19652	1.57737e-24	3.38714e-22	chr1	74262410	74263009	600	52	27	61	14	17	186	222	253	Exon (ENSMUST00000113820.8/76709, exon 8 of 11)	1	74278550	74279624	1075	ENSMUST00000077985.3	-15541	ENSMUSG00000064272	Gpbar1	G protein-coupled bile acid receptor 1
2.19516	1.75674e-07	2.33412e-06	chr5	146882089	146882568	480	14	12	8	4	4	49	50	68	Distal Intergenic	5	146845765	146847382	1618	ENSMUST00000198570.1	36324	ENSMUSG00000029641	Rasl11a	RAS-like, family 11, member A
2.19488	2.77253e-11	7.57871e-10	chr15	57583610	57584173	564	12	18	35	3	13	82	118	102	Distal Intergenic	15	57243771	57477625	233855	ENSMUST00000110196.7	-105985	ENSMUSG00000022366	Slc22a22	solute carrier family 22 (organic cation transporter), member 22
2.18447	1.21717e-08	2.04166e-07	chr13	36814690	36815097	408	15	15	13	3	1	80	55	71	Distal Intergenic	13	36726636	36735131	8496	ENSMUST00000224960.1	-79559	ENSMUSG00000039114	Nrn1	neuritin 1
2.17456	7.4647e-09	1.30464e-07	chr17	86919394	86920104	711	29	4	17	37	36	81	70	82	Promoter	17	86918409	86922374	3966	ENSMUST00000202221.1	985	ENSMUSG00000037689	Tmem247	transmembrane protein 247
2.17037	1.56129e-06	1.68136e-05	chr6	8270298	8270541	244	10	8	9	26	25	30	59	38	Promoter	6	8270466	8428767	158302	ENSMUST00000159168.2	0	ENSMUSG00000089862	Umad1	UMAP1-MVP12 associated (UMA) domain containing 1
2.15537	9.94543e-07	1.12216e-05	chr9	123004177	123004570	394	9	15	7	6	13	47	46	56	Intron (ENSMUST00000040717.6/209737, intron 25 of 34)	9	123009391	123018725	9335	ENSMUST00000214311.1	-4821	ENSMUSG00000036768	Kif15	kinesin family member 15
2.15303	7.71226e-09	1.34399e-07	chr9	104387796	104388336	541	8	14	22	4	7	63	62	76	Distal Intergenic	9	104426113	104426187	75	ENSMUST00000158781.1	-37777	ENSMUSG00000089406	Mir2136	microRNA 2136
2.14757	6.30275e-06	5.88451e-05	chr7	51964567	51964922	356	10	6	12	3	4	40	28	61	Intron (ENSMUST00000129604.7/14453, intron 9 of 9)	7	51943684	51956434	12751	ENSMUST00000145723.1	20883	ENSMUSG00000030498	Gas2	growth arrest specific 2
2.14287	1.64678e-13	6.58353e-12	chr6	5295116	5295325	210	17	18	41	8	9	114	105	121	Intron (ENSMUST00000057792.8/330260, intron 1 of 8)	6	5270173	5298330	28158	ENSMUST00000123838.7	3005	ENSMUSG00000032667	Pon2	paraoxonase 2
2.13966	1.77741e-07	2.35848e-06	chr12	77151366	77151751	386	12	11	14	10	8	64	62	42	Distal Intergenic	12	77238125	77475985	237861	ENSMUST00000177595.8	-86374	ENSMUSG00000021065	Fut8	fucosyltransferase 8
2.13774	6.39325e-13	2.3258e-11	chr17	6758801	6759291	491	27	17	51	4	18	118	111	196	Intron (ENSMUST00000064234.6/22350, intron 2 of 12)	17	6740837	6742821	1985	ENSMUST00000131131.1	-15980	ENSMUSG00000052397	Ezr	ezrin
2.13587	3.62492e-06	3.58285e-05	chr2	44961243	44961497	255	6	7	16	8	8	33	54	42	Distal Intergenic	2	44635264	44927657	292394	ENSMUST00000148279.7	-33586	ENSMUSG00000036890	Gtdc1	glycosyltransferase-like domain containing 1
2.12993	6.21451e-08	9.09182e-07	chr1	118403772	118404158	387	9	14	17	8	5	46	62	75	Intron (ENSMUST00000049404.12/76707, intron 1 of 39)	1	118389517	118609240	219724	ENSMUST00000189262.6	14255	ENSMUSG00000064302	Clasp1	CLIP associating protein 1
2.12834	3.27199e-18	2.72748e-16	chr12	107404694	107405227	534	26	35	40	14	18	148	139	174	Distal Intergenic	12	107723740	107735488	11749	ENSMUST00000130564.1	330261	ENSMUSG00000085641	4930465M20Rik	RIKEN cDNA 4930465M20 gene
2.12742	4.36195e-09	8.00262e-08	chr9	53344612	53344974	363	13	12	22	1	4	59	65	88	Intron (ENSMUST00000051014.1/320051, intron 3 of 5)	9	53341189	53355634	14446	ENSMUST00000139096.1	3423	ENSMUSG00000034584	Exph5	exophilin 5
2.1265	1.4175e-07	1.92484e-06	chr7	140132222	140132538	317	9	12	16	1	5	58	51	58	Exon (ENSMUST00000026537.12/212503, exon 6 of 7)	7	140137564	140150786	13223	ENSMUST00000036977.8	-5026	ENSMUSG00000039018	Mtg1	mitochondrial ribosome-associated GTPase 1
2.12182	7.23574e-12	2.18033e-10	chr9	120059353	120059618	266	23	18	28	10	4	83	123	105	Intron (ENSMUST00000177637.1/13051, intron 1 of 2)	9	119901616	120068283	166668	ENSMUST00000177637.1	8665	ENSMUSG00000052336	Cx3cr1	chemokine (C-X3-C motif) receptor 1
2.12175	7.62562e-09	1.33047e-07	chr8	106000507	106001016	510	23	8	19	6	3	77	63	85	Intron (ENSMUST00000142898.1/66369, intron 2 of 2)	8	105984945	105996423	11479	ENSMUST00000081998.12	-4084	ENSMUSG00000053687	Dpep2	dipeptidase 2
2.11981	4.43051e-07	5.39851e-06	chr18	32647499	32647903	405	20	9	10	13	34	37	69	75	Distal Intergenic	18	32528322	32560034	31713	ENSMUST00000174459.1	-87465	ENSMUSG00000090523	Gypc	glycophorin C
2.11936	2.15268e-15	1.1633e-13	chr18	53788460	53789075	616	33	18	35	7	13	124	120	142	Distal Intergenic	18	53685495	53744608	59114	ENSMUST00000237062.1	-43852	ENSMUSG00000048799	Cep120	centrosomal protein 120
2.11863	1.63831e-17	1.22651e-15	chr18	53801203	53801811	609	26	35	62	6	13	199	184	158	Distal Intergenic	18	53685495	53744608	59114	ENSMUST00000237062.1	-56595	ENSMUSG00000048799	Cep120	centrosomal protein 120
2.11344	2.31386e-05	0.000186586	chr18	56844904	56845224	321	8	7	13	10	14	43	59	20	Intron (ENSMUST00000102912.7/320253, intron 1 of 4)	18	56775852	56812019	36168	ENSMUST00000035278.6	-32885	ENSMUSG00000032656	Marchf3	membrane associated ring-CH-type finger 3
2.11206	2.92569e-12	9.48234e-11	chr1	161751262	161751889	628	22	16	30	12	13	106	78	119	Distal Intergenic	1	161780689	161788495	7807	ENSMUST00000000834.3	36606	ENSMUSG00000000817	Fasl	Fas ligand (TNF superfamily, member 6)
2.10744	3.45165e-07	4.30178e-06	chr10	81612782	81613127	346	9	7	19	9	10	42	55	56	Intron (ENSMUST00000126940.1/268319, intron 1 of 2)	10	81606883	81609545	2663	ENSMUST00000119753.7	5899	ENSMUSG00000074862	BC025920	zinc finger protein pseudogene
2.10518	8.20856e-06	7.45123e-05	chr4	57862683	57863010	328	12	8	8	5	8	55	34	37	Intron (ENSMUST00000098066.8/677884, intron 8 of 10)	4	57854159	57896982	42824	ENSMUST00000102902.3	8524
2.10354	1.34328e-08	2.23365e-07	chr11	86648242	86648494	253	13	14	16	6	10	50	67	77	Intron (ENSMUST00000018315.9/75909, intron 5 of 11)	11	86643233	86663573	20341	ENSMUST00000127267.1	15079	ENSMUSG00000018171	Vmp1	vacuole membrane protein 1
2.10147	6.80945e-11	1.73109e-09	chr3	96880987	96881326	340	11	18	37	6	10	92	87	108	Intron (ENSMUST00000029738.13/67549, intron 8 of 13)	3	96871486	96876208	4723	ENSMUST00000135533.1	-4779	ENSMUSG00000028096	Gpr89	G protein-coupled receptor 89
2.09753	9.07348e-10	1.89583e-08	chr6	127825492	127825907	416	17	17	17	4	7	65	78	87	Distal Intergenic	6	127788084	127788143	60	ENSMUST00000198609.1	-37349	ENSMUSG00000104804	Mir7233	microRNA 7233
2.09752	8.45654e-08	1.20512e-06	chr2	103750306	103750616	311	14	15	12	7	3	53	58	76	Intron (ENSMUST00000028608.12/98956, intron 5 of 28)	2	103734339	103743357	9019	ENSMUST00000090447.11	-6949	ENSMUSG00000027185	Nat10	N-acetyltransferase 10
2.09731	2.3359e-07	3.02286e-06	chr1	125456997	125457353	357	13	13	11	2	3	52	61	54	Distal Intergenic	1	125405880	125435727	29848	ENSMUST00000188497.6	-21270	ENSMUSG00000026341	Actr3	ARP3 actin-related protein 3
2.09094	1.8772e-05	0.000155097	chr18	81863806	81864127	322	7	5	15	5	3	29	37	51	Distal Intergenic	18	81992010	81992080	71	ENSMUST00000175295.1	127953	ENSMUSG00000093036	Mir5127	microRNA 5127
2.089	4.32282e-08	6.51292e-07	chr10	85211567	85211998	432	12	7	20	20	25	57	46	66	Distal Intergenic	10	85131700	85185064	53365	ENSMUST00000020227.10	-26503	ENSMUSG00000020038	Cry1	cryptochrome 1 (photolyase-like)
2.08521	1.25552e-07	1.72414e-06	chr3	153921487	153921862	376	10	12	20	5	6	69	65	47	Downstream (<1kb)	3	153925667	153930142	4476	ENSMUST00000196688.1	8280	ENSMUSG00000062908	Acadm	acyl-Coenzyme A dehydrogenase, medium chain
2.08516	1.32937e-07	1.8157e-06	chr12	114140514	114141010	497	15	9	15	9	5	59	56	56	Exon (ENSMUST00000103473.1/ENSMUST00000103473.1, exon 2 of 2)	12	114469407	114469466	60	ENSMUST00000199671.1	328456	ENSMUSG00000105438	Mir7094-1	microRNA 7094-1
2.0848	9.15356e-13	3.23885e-11	chr6	98553827	98554400	574	21	34	33	5	26	111	138	144	Intron (ENSMUST00000204186.1/ENSMUST00000204186.1, intron 2 of 4)	6	98235708	98342754	107047	ENSMUST00000164491.2	-211073	ENSMUSG00000090667	Gm765	predicted gene 765
2.08201	1.68654e-07	2.24953e-06	chr15	51828269	51828726	458	13	10	15	3	7	45	53	70	Intron (ENSMUST00000022925.9/68135, intron 2 of 7)	15	51787969	51836257	48289	ENSMUST00000228625.1	7531	ENSMUSG00000022312	Eif3h	eukaryotic translation initiation factor 3, subunit H
2.0806	4.07373e-07	4.99959e-06	chr9	32875345	32875957	613	13	7	23	6	12	38	58	90	Distal Intergenic	9	32904937	32928966	24030	ENSMUST00000185169.1	53009		Gm27162	predicted gene 27162
2.07795	3.43562e-08	5.27006e-07	chr2	33907234	33907518	285	8	10	20	26	32	49	53	62	Distal Intergenic	2	33729953	33887946	157994	ENSMUST00000041555.9	-19288	ENSMUSG00000038740	Mvb12b	multivesicular body subunit 12B
2.07508	4.39776e-06	4.26253e-05	chr1	60352835	60353137	303	11	11	9	0	5	43	51	44	Exon (ENSMUST00000114202.7/77951, exon 3 of 8)	1	60343323	60388060	44738	ENSMUST00000148443.2	9512	ENSMUSG00000049439	Cyp20a1	cytochrome P450, family 20, subfamily a, polypeptide 1
2.07403	1.8739e-27	6.23215e-25	chr8	115071274	115072136	863	55	42	70	14	19	217	237	274	Intron (ENSMUST00000004756.13/80707, intron 8 of 8)	8	114712167	115352143	639977	ENSMUST00000162052.7	359107	ENSMUSG00000004637	Wwox	WW domain-containing oxidoreductase
2.0686	5.34145e-07	6.38619e-06	chr9	78593223	78593434	212	12	8	17	4	4	52	61	45	Distal Intergenic	9	78536488	78588041	51554	ENSMUST00000052441.11	-5182	ENSMUSG00000049624	Slc17a5	solute carrier family 17 (anion/sugar transporter), member 5
2.06549	2.36311e-16	1.48852e-14	chr1	153087836	153088149	314	34	25	42	6	17	122	141	176	Intron (ENSMUST00000186368.6/226518, intron 5 of 11)	1	153093480	153094597	1118	ENSMUST00000190960.1	-5331	ENSMUSG00000042751	Nmnat2	nicotinamide nucleotide adenylyltransferase 2
2.06534	4.70638e-22	6.94071e-20	chr1	91220123	91220716	594	37	34	62	17	30	178	183	211	Intron (ENSMUST00000097648.5/51801, intron 2 of 2)	1	91250304	91275479	25176	ENSMUST00000188576.1	-29588	ENSMUSG00000034343	Ube2f	ubiquitin-conjugating enzyme E2F (putative)
2.06504	1.13233e-14	5.50274e-13	chr1	92148439	92148902	464	23	27	33	15	16	114	112	136	Promoter	1	91932757	92148393	215637	ENSMUST00000008995.14	-46	ENSMUSG00000026313	Hdac4	histone deacetylase 4
2.06175	2.40157e-15	1.29132e-13	chr17	34955517	34955847	331	36	29	71	15	23	145	150	287	Downstream (<1kb)	17	34950241	34952471	2231	ENSMUST00000173070.7	-3046	ENSMUSG00000092203	1110038B12Rik	RIKEN cDNA 1110038B12 gene
2.06152	8.07429e-08	1.15482e-06	chr16	55735529	55735791	263	22	6	19	5	4	65	58	79	Distal Intergenic	16	55811375	55822138	10764	ENSMUST00000114458.7	86347	ENSMUSG00000035356	Nfkbiz	nuclear factor of kappa light polypeptide gene enhancer in B cells inhibitor, zeta
2.0613	4.61674e-08	6.91386e-07	chrX	69189619	69189963	345	15	13	14	11	9	51	69	64	Distal Intergenic	20	69360294	69868037	507744	ENSMUST00000033532.6	-170331	ENSMUSG00000031189	Aff2	AF4/FMR2 family, member 2
2.06114	1.11329e-05	9.77273e-05	chr6	22379286	22379635	350	10	8	13	6	0	40	54	39	Distal Intergenic	6	22307882	22356243	48362	ENSMUST00000081288.13	-23043	ENSMUSG00000029672	Fam3c	family with sequence similarity 3, member C
2.05787	9.10463e-06	8.17192e-05	chr9	104877046	104877304	259	5	11	17	0	5	55	37	48	Intron (ENSMUST00000057742.14/74020, intron 3 of 15)	9	104872679	105022421	149743	ENSMUST00000213452.1	4367	ENSMUSG00000032564	Cpne4	copine IV
2.05488	8.91492e-06	8.01679e-05	chr14	78351613	78351905	293	11	7	11	2	5	39	32	55	Distal Intergenic	14	78277445	78308043	30599	ENSMUST00000022592.7	-43570	ENSMUSG00000022015	Tnfsf11	tumor necrosis factor (ligand) superfamily, member 11
2.05261	5.65541e-07	6.73714e-06	chr18	89325841	89326232	392	14	12	13	12	19	32	74	65	Intron (ENSMUST00000097495.4/623279, intron 7 of 7)	18	89206101	89207338	1238	ENSMUST00000236835.1	119740	ENSMUSG00000034028	Cd226	CD226 antigen
2.05115	1.2231e-11	3.55753e-10	chr1	83077029	83077533	505	17	17	36	8	13	97	84	115	Distal Intergenic	1	83060930	83061921	992	ENSMUST00000188005.1	16099	ENSMUSG00000101315	Krtap28-13	keratin associated protein 28-13
2.04524	5.3022e-09	9.53712e-08	chr12	114108741	114109246	506	15	10	30	3	8	78	77	73	Exon (ENSMUST00000103472.3/ENSMUST00000103472.3, exon 2 of 2)	12	114469407	114469466	60	ENSMUST00000199671.1	360220	ENSMUSG00000105438	Mir7094-1	microRNA 7094-1
2.04361	2.35372e-07	3.04422e-06	chr11	102338648	102339035	388	20	6	16	6	9	59	62	57	Distal Intergenic	11	102306486	102319742	13257	ENSMUST00000173870.7	-18906	ENSMUSG00000020923	Ubtf	upstream binding transcription factor, RNA polymerase I
2.03977	3.55873e-25	8.62375e-23	chr9	120030455	120031204	750	46	42	84	13	21	213	230	282	Intron (ENSMUST00000177637.1/13051, intron 2 of 2)	9	120013755	120023598	9844	ENSMUST00000111635.2	-6857	ENSMUSG00000079243	Xirp1	xin actin-binding repeat containing 1
2.03683	2.229e-07	2.89467e-06	chr11	34827787	34828158	372	15	13	16	8	0	59	59	71	Intron (ENSMUST00000093191.2/70385, intron 2 of 11)	11	34822041	34823951	1911	ENSMUST00000148853.1	-3836	ENSMUSG00000069910	Spdl1	spindle apparatus coiled-coil protein 1
2.03646	5.82629e-09	1.03885e-07	chr9	94453074	94453463	390	12	14	41	11	5	98	89	85	Distal Intergenic	9	94517864	94538081	20218	ENSMUST00000113028.1	84618	ENSMUSG00000045414	Dipk2a	divergent protein kinase domain 2A
2.03429	7.06589e-07	8.24305e-06	chr3	60170120	60170507	388	12	9	18	9	19	55	68	39	Distal Intergenic	3	60081902	60086325	4424	ENSMUST00000195544.1	88218	ENSMUSG00000027762	Sucnr1	succinate receptor 1
2.03212	3.35303e-14	1.51089e-12	chr4	124928042	124928607	566	23	20	53	15	22	111	139	147	Intron (ENSMUST00000084296.9/52276, intron 3 of 9)	4	124919556	124936407	16852	ENSMUST00000135571.7	7800	ENSMUSG00000028873	Cdca8	cell division cycle associated 8
2.03211	7.07804e-06	6.53064e-05	chr3	132662848	132663206	359	7	6	23	8	5	45	58	42	Intron (ENSMUST00000198513.5/13722, intron 6 of 6)	3	132671783	132674776	2994	ENSMUST00000197646.4	11570	ENSMUSG00000028029	Aimp1	aminoacyl tRNA synthetase complex-interacting multifunctional protein 1
2.02655	1.24029e-44	4.00942e-41	chr6	115577253	115578385	1133	169	111	183	49	67	523	599	850	3' UTR	6	115574448	115577991	3544	ENSMUST00000143520.1	2805	ENSMUSG00000042389	Tsen2	tRNA splicing endonuclease subunit 2
2.0264	4.9785e-05	0.000367235	chr17	80140473	80140679	207	6	5	22	7	1	38	37	58	Intron (ENSMUST00000039205.10/319625, intron 2 of 6)	17	80145152	80183528	38377	ENSMUST00000133955.1	-4473	ENSMUSG00000035473	Galm	galactose mutarotase
2.02368	6.36463e-10	1.37072e-08	chr7	119808725	119809160	436	17	14	31	6	10	96	83	76	Intron (ENSMUST00000033218.14/434234, intron 5 of 12)	7	119794151	119820856	26706	ENSMUST00000137015.1	14574	ENSMUSG00000030924	Rexo5	RNA exonuclease 5
2.02364	3.79303e-06	3.73234e-05	chr7	82275873	82276146	274	8	6	22	12	17	49	32	66	3' UTR	7	82270886	82307228	36343	ENSMUST00000178526.1	4987	ENSMUSG00000030638	Sh3gl3	SH3-domain GRB2-like 3
2.02306	4.74547e-09	8.63956e-08	chr10	68301022	68301451	430	14	15	26	7	4	66	66	99	Distal Intergenic	10	68319071	68321142	2072	ENSMUST00000218225.1	19691	ENSMUSG00000112157	4930545H06Rik	RIKEN cDNA 4930545H06 gene
2.02305	1.2302e-06	1.35811e-05	chr14	32793191	32793500	310	12	11	13	1	0	53	43	57	Intron (ENSMUST00000039191.7/69069, intron 1 of 4)	14	32786055	32817177	31123	ENSMUST00000228481.1	7136	ENSMUSG00000041707	Tmem273	transmembrane protein 273
2.02268	3.99425e-10	8.94553e-09	chr10	28696507	28696951	445	13	31	25	7	6	88	98	111	Intron (ENSMUST00000060409.12/210757, intron 1 of 4)	10	28668633	28782046	113414	ENSMUST00000161345.1	27874	ENSMUSG00000049109	Themis	thymocyte selection associated
2.01569	3.16091e-08	4.88576e-07	chr16	51686719	51687024	306	12	15	25	6	2	68	56	93	Distal Intergenic	16	51982484	51985785	3302	ENSMUST00000231890.1	298761		Gm29686	predicted gene, 29686
2.01334	9.45477e-07	1.07234e-05	chr4	145201507	145201837	331	9	6	36	8	10	73	60	66	Distal Intergenic	4	144972622	145195005	222384	ENSMUST00000036579.13	-6502	ENSMUSG00000020220	Vps13d	vacuolar protein sorting 13D
2.01236	3.26121e-23	5.77979e-21	chr2	118620457	118621098	642	72	32	94	21	24	232	282	299	Intron (ENSMUST00000038341.7/12236, intron 9 of 22)	2	118630577	118631830	1254	ENSMUST00000130512.1	-9479	ENSMUSG00000040084	Bub1b	BUB1B, mitotic checkpoint serine/threonine kinase
2.01191	1.77045e-09	3.49659e-08	chr14	45101903	45102727	825	88	45	98	12	40	249	297	417	Exon (ENSMUST00000228441.1/ENSMUST00000228441.1, exon 1 of 3)	14	45164821	45169325	4505	ENSMUST00000156600.1	66598	ENSMUSG00000021830	Txndc16	thioredoxin domain containing 16
2.01149	6.76846e-08	9.83106e-07	chr7	133740491	133740791	301	25	6	22	8	6	72	75	71	Intron (ENSMUST00000033290.11/101437, intron 4 of 11)	7	133723044	133730900	7857	ENSMUST00000136301.1	-9591	ENSMUSG00000030986	Dhx32	DEAH (Asp-Glu-Ala-His) box polypeptide 32
2.011	4.53489e-07	5.51613e-06	chr3	135498888	135499298	411	10	9	20	15	10	48	56	56	Intron (ENSMUST00000131610.7/110173, intron 1 of 13)	3	135485625	135512829	27205	ENSMUST00000144654.1	13263	ENSMUSG00000028164	Manba	mannosidase, beta A, lysosomal
2.01049	4.17442e-12	1.31261e-10	chr17	80158619	80159414	796	30	17	31	11	13	97	125	102	Intron (ENSMUST00000039205.10/319625, intron 4 of 6)	17	80145152	80183528	38377	ENSMUST00000133955.1	13467	ENSMUSG00000035473	Galm	galactose mutarotase
2.00999	3.66235e-17	2.57595e-15	chr12	76311890	76312425	536	42	22	66	14	10	163	178	189	Exon (ENSMUST00000021443.6/108156, exon 24 of 28)	12	76307066	76315101	8036	ENSMUST00000220321.1	4824	ENSMUSG00000021048	Mthfd1	methylenetetrahydrofolate dehydrogenase (NADP+ dependent), methenyltetrahydrofolate cyclohydrolase, formyltetrahydrofolate synthase
2.00941	3.23771e-11	8.73215e-10	chr6	136927171	136927586	416	22	23	24	9	5	89	94	109	Intron (ENSMUST00000204627.2/78600, intron 2 of 4)	6	136923832	136963238	39407	ENSMUST00000204627.2	3339	ENSMUSG00000064330	Pde6h	phosphodiesterase 6H, cGMP-specific, cone, gamma
2.00925	8.19857e-08	1.17042e-06	chr18	63901338	63901928	591	13	10	21	19	23	53	45	85	Intron (ENSMUST00000072726.6/104082, intron 21 of 27)	18	63777972	63865290	87319	ENSMUST00000235428.1	123366	ENSMUSG00000040560	Wdr7	WD repeat domain 7
2.00851	1.84124e-07	2.43461e-06	chr16	55731053	55731360	308	17	12	18	2	9	73	44	80	Distal Intergenic	16	55811375	55822138	10764	ENSMUST00000114458.7	90778	ENSMUSG00000035356	Nfkbiz	nuclear factor of kappa light polypeptide gene enhancer in B cells inhibitor, zeta
2.00693	3.17053e-08	4.89922e-07	chr2	33817797	33818267	471	11	20	27	15	11	61	63	120	Intron (ENSMUST00000041555.9/72543, intron 6 of 9)	2	33805859	33811438	5580	ENSMUST00000140412.1	11938	ENSMUSG00000086484	Nron	non-protein coding RNA, repressor of NFAT
2.00197	0.00154421	0.00716154	chr7	28609043	28609472	430	22	4	38	3	13	73	79	96	Intron (ENSMUST00000159560.2/101744, intron 12 of 12)	7	28558819	28598185	39367	ENSMUST00000108283.7	-10858	ENSMUSG00000030602	Pak4	p21 (RAC1) activated kinase 4
1.99677	4.79951e-15	2.47687e-13	chr18	32192106	32192564	459	31	27	42	12	5	125	139	149	Intron (ENSMUST00000234576.1/26405, intron 2 of 2)	18	32163196	32236751	73556	ENSMUST00000096575.4	28910	ENSMUSG00000024383	Map3k2	mitogen-activated protein kinase kinase kinase 2
1.9957	7.69611e-16	4.45377e-14	chr17	85908652	85909429	778	34	25	65	8	3	173	164	161	Intron (ENSMUST00000234707.1/ENSMUST00000234707.1, intron 2 of 2)	17	85984947	86040364	55418	ENSMUST00000234682.1	130935	ENSMUSG00000024135	Srbd1	S1 RNA binding domain 1
1.99367	4.63797e-11	1.21459e-09	chr9	114451599	114452107	509	22	16	30	4	10	84	92	103	Intron (ENSMUST00000063042.10/12091, intron 11 of 15)	9	114491779	114496038	4260	ENSMUST00000215425.1	43931	ENSMUSG00000047898	Ccr4	chemokine (C-C motif) receptor 4
1.99021	3.64466e-06	3.60016e-05	chr18	67028545	67028816	272	13	5	16	9	8	39	47	52	Distal Intergenic	18	67088216	67226792	138577	ENSMUST00000025402.14	-59400	ENSMUSG00000024524	Gnal	guanine nucleotide binding protein, alpha stimulating, olfactory type
1.9865	3.66196e-08	5.58861e-07	chr11	116767360	116767959	600	24	9	25	8	10	68	57	113	Exon (ENSMUST00000009732.7/20445, exon 3 of 9)	11	116765025	116775507	10483	ENSMUST00000009732.7	7548	ENSMUSG00000009588	St6galnac1	ST6 (alpha-N-acetyl-neuraminyl-2,3-beta-galactosyl-1,3)-N-acetylgalactosaminide alpha-2,6-sialyltransferase 1
1.98637	2.27627e-06	2.35121e-05	chr16	96337242	96337543	302	7	9	23	11	8	44	60	51	Distal Intergenic	16	96361668	96422121	60454	ENSMUST00000113794.7	-24125	ENSMUSG00000000159	Igsf5	immunoglobulin superfamily, member 5
1.98502	9.79765e-06	8.71938e-05	chr8	128573634	128574034	401	15	5	17	6	10	53	62	32	Distal Intergenic	8	128685654	128733200	47547	ENSMUST00000090006.11	-111620	ENSMUSG00000025809	Itgb1	integrin beta 1 (fibronectin receptor beta)
1.98458	9.07624e-05	0.000622554	chr1	38658432	38658665	234	8	9	11	3	6	20	34	64	Intron (ENSMUST00000039827.13/16764, intron 1 of 22)	1	38177327	38664955	487629	ENSMUST00000039827.13	6290	ENSMUSG00000037138	Aff3	AF4/FMR2 family, member 3
1.98427	2.7225e-20	3.10545e-18	chr7	75768027	75768845	819	45	29	75	28	29	196	194	208	Distal Intergenic	7	75701997	75718039	16043	ENSMUST00000208009.1	66030	ENSMUSG00000066406	Akap13	A kinase (PRKA) anchor protein 13
1.98384	1.08318e-11	3.17685e-10	chr16	14129845	14130267	423	17	24	35	6	15	97	101	112	Exon (ENSMUST00000090300.5/223989, exon 17 of 27)	16	14138777	14142540	3764	ENSMUST00000231032.1	12273	ENSMUSG00000060657	Marf1	meiosis regulator and mRNA stability 1
1.98347	3.18652e-09	6.00634e-08	chr9	66300709	66301082	374	23	11	26	1	2	68	86	90	Distal Intergenic	9	66268374	66271715	3342	ENSMUST00000129778.1	32335	ENSMUSG00000032380	Dapk2	death-associated protein kinase 2
1.98311	5.06747e-06	4.8356e-05	chr3	37263410	37263715	306	8	11	24	2	5	33	79	60	Distal Intergenic	3	37222759	37232618	9860	ENSMUST00000029273.7	-30792	ENSMUSG00000027718	Il21	interleukin 21
1.98204	6.57226e-10	1.41186e-08	chr9	119055250	119055703	454	19	14	31	12	8	91	83	83	Intron (ENSMUST00000135872.7/22351, intron 1 of 1)	9	119052865	119058426	5562	ENSMUST00000131647.1	2385	ENSMUSG00000038775	Vill	villin-like
1.9808	1.19431e-09	2.43612e-08	chr1	69831005	69831382	378	14	20	26	9	7	77	74	95	Promoter	1	69831740	69873760	42021	ENSMUST00000161131.2	-358	ENSMUSG00000053153	Spag16	sperm associated antigen 16
1.98053	2.54597e-06	2.60299e-05	chr9	99088689	99089002	314	16	11	12	3	2	36	54	74	Intron (ENSMUST00000035037.13/74769, intron 7 of 23)	9	99038401	99139925	101525	ENSMUST00000136965.7	50923	ENSMUSG00000032462	Pik3cb	phosphatidylinositol-4,5-bisphosphate 3-kinase catalytic subunit beta
1.98009	7.18069e-09	1.25923e-07	chr18	89212212	89212592	381	16	11	33	9	6	71	88	79	Intron (ENSMUST00000235651.1/225825, intron 3 of 7)	18	89206101	89207338	1238	ENSMUST00000236835.1	6111	ENSMUSG00000034028	Cd226	CD226 antigen
1.9798	1.40987e-10	3.39765e-09	chr9	120030026	120030323	298	23	14	36	12	9	102	102	87	Intron (ENSMUST00000177637.1/13051, intron 2 of 2)	9	120013755	120023598	9844	ENSMUST00000111635.2	-6428	ENSMUSG00000079243	Xirp1	xin actin-binding repeat containing 1
1.97812	2.34003e-08	3.7139e-07	chr13	63139237	63139512	276	16	17	16	9	13	66	56	82	Intron (ENSMUST00000091560.10/72061, intron 4 of 14)	13	63151504	63215822	64319	ENSMUST00000220457.1	-11992	ENSMUSG00000021458	Aopep	aminopeptidase O
1.97801	7.0205e-10	1.49761e-08	chr1	146724843	146725330	488	14	19	27	30	23	81	75	88	Intron (ENSMUST00000074622.10/215378, intron 4 of 7)	1	146497738	146517554	19817	ENSMUST00000125331.1	227105	ENSMUSG00000035131	Brinp3	bone morphogenetic protein/retinoic acid inducible neural specific 3
1.97766	0.000307547	0.00179976	chr17	88592007	88592232	226	7	5	12	4	5	15	32	51	Distal Intergenic	17	88597684	88635829	38146	ENSMUST00000137138.1	-5452	ENSMUSG00000033855	Ston1	stonin 1
1.9774	4.64562e-07	5.63466e-06	chr17	18458209	18458791	583	12	11	17	6	10	47	46	71	3' UTR	17	18424078	18460905	36828	ENSMUST00000232090.1	34131	ENSMUSG00000091631	Vmn2r95	vomeronasal 2, receptor 95
1.97699	1.52466e-11	4.35241e-10	chr11	70189293	70190105	813	28	13	47	8	22	116	110	122	Distal Intergenic	11	70169485	70170811	1327	ENSMUST00000153959.1	19808	ENSMUSG00000000318	Clec10a	C-type lectin domain family 10, member A
1.97681	2.95739e-07	3.74469e-06	chr1	52421612	52421990	379	23	14	15	5	11	53	55	112	Distal Intergenic	1	52459241	52467057	7817	ENSMUST00000167732.1	45067	ENSMUSG00000002881	Nab1	Ngfi-A binding protein 1
1.97523	2.15453e-21	2.87565e-19	chr2	169589523	169590252	730	40	44	76	13	9	217	205	222	Distal Intergenic	2	169633013	169913093	280081	ENSMUST00000109159.2	-42761	ENSMUSG00000047907	Tshz2	teashirt zinc finger family member 2
1.97295	6.08741e-08	8.91878e-07	chr10	96237000	96237371	372	14	12	30	1	10	60	67	97	Intron (ENSMUST00000219638.1/74881, intron 3 of 5)	10	96226207	96248708	22502	ENSMUST00000218720.1	10793	ENSMUSG00000112762	4930459C07Rik	RIKEN cDNA 4930459C07 gene
1.97032	5.96794e-16	3.52047e-14	chr19	25056070	25056561	492	30	28	68	7	4	153	157	190	Intron (ENSMUST00000025831.7/76088, intron 2 of 47)	19	25052613	25067004	14392	ENSMUST00000237705.1	3457	ENSMUSG00000052085	Dock8	dedicator of cytokinesis 8
1.96904	1.62001e-06	1.73842e-05	chr1	180872289	180872613	325	10	12	15	5	11	38	58	55	Distal Intergenic	1	180862100	180866253	4154	ENSMUST00000194948.1	10189	ENSMUSG00000038806	Sde2	SDE2 telomere maintenance homolog (S. pombe)
1.96479	2.86268e-07	3.63558e-06	chr6	3345965	3346240	276	12	13	21	9	33	65	49	71	Exon (ENSMUST00000201831.3/ENSMUST00000201831.3, exon 1 of 3)	6	3376950	3385006	8057	ENSMUST00000201638.1	38766	ENSMUSG00000047735	Samd9l	sterile alpha motif domain containing 9-like
1.96433	7.07081e-16	4.12737e-14	chr17	83367267	83367950	684	40	23	52	15	15	161	146	151	Intron (ENSMUST00000096766.11/78798, intron 1 of 23)	17	83351215	83478167	126953	ENSMUST00000234584.1	16052	ENSMUSG00000032624	Eml4	echinoderm microtubule associated protein like 4
1.96414	1.38478e-05	0.000118427	chr1	136789179	136789437	259	16	6	10	9	24	38	53	39	Exon (ENSMUST00000193486.1/ENSMUST00000193486.1, exon 1 of 1)	1	136696211	136726142	29932	ENSMUST00000181274.1	92968		Platr22	pluripotency associated transcript 22
1.96205	2.10873e-25	5.26798e-23	chr5	105839858	105840513	656	56	46	110	13	18	268	258	312	Distal Intergenic	5	105876565	105914780	38216	ENSMUST00000150440.7	-36052	ENSMUSG00000029290	Zfp326	zinc finger protein 326
1.96064	7.02416e-18	5.54631e-16	chr19	10812921	10813391	471	41	28	57	13	12	154	173	176	Intron (ENSMUST00000080292.11/12511, intron 1 of 12)	19	10789346	10798744	9399	ENSMUST00000025572.7	-14177	ENSMUSG00000024670	Cd6	CD6 antigen
1.96045	1.3934e-07	1.89514e-06	chr10	89764100	89764540	441	15	12	18	6	12	47	69	66	Intron (ENSMUST00000020112.6/75089, intron 1 of 20)	10	89745238	89805002	59765	ENSMUST00000220375.1	18862	ENSMUSG00000019951	Uhrf1bp1l	UHRF1 (ICBP90) binding protein 1-like
1.95786	0.000146261	0.000944714	chr15	50989466	50989872	407	14	1	19	3	4	41	28	63	Distal Intergenic	15	50846176	50890463	44288	ENSMUST00000185183.1	-99003	ENSMUSG00000038679	Trps1	transcriptional repressor GATA binding 1
1.95736	1.64145e-06	1.75784e-05	chr17	74550202	74550496	295	12	10	15	7	16	54	38	57	Intron (ENSMUST00000180037.7/12211, intron 3 of 72)	17	74546198	74549108	2911	ENSMUST00000182631.1	4004	ENSMUSG00000024073	Birc6	baculoviral IAP repeat-containing 6
1.95685	1.90183e-13	7.52685e-12	chr12	8842410	8843103	694	25	22	49	8	14	122	110	148	Distal Intergenic	12	8771803	8790448	18646	ENSMUST00000160348.1	70607	ENSMUSG00000020592	Sdc1	syndecan 1
1.95647	1.37475e-05	0.000117662	chr13	108763259	108763642	384	19	2	24	8	9	47	43	86	Intron (ENSMUST00000133929.7/238871, intron 3 of 3)	13	108860166	109951344	1091179	ENSMUST00000177907.7	-96524	ENSMUSG00000021699	Pde4d	phosphodiesterase 4D, cAMP specific
1.95351	4.82021e-36	4.78439e-33	chr8	115188216	115189041	826	83	67	128	20	34	334	353	420	Intron (ENSMUST00000004756.13/80707, intron 8 of 8)	8	114712167	115352143	639977	ENSMUST00000162052.7	476049	ENSMUSG00000004637	Wwox	WW domain-containing oxidoreductase
1.95176	1.13791e-06	1.26729e-05	chr9	69651650	69652061	412	10	8	33	4	6	53	79	62	Distal Intergenic	9	69758740	69830845	72106	ENSMUST00000180488.7	-106679	ENSMUSG00000097623	B230323A14Rik	RIKEN cDNA B230323A14 gene
1.95134	8.2489e-07	9.48283e-06	chr19	55260741	55260983	243	15	7	16	11	20	49	50	52	Intron (ENSMUST00000225551.1/433256, intron 1 of 4)	19	55253369	55297720	44352	ENSMUST00000043150.5	7372	ENSMUSG00000024981	Acsl5	acyl-CoA synthetase long-chain family member 5
1.95025	2.63173e-06	2.68221e-05	chr2	146116367	146116656	290	14	9	15	0	2	40	51	62	Intron (ENSMUST00000133433.7/78774, intron 21 of 26)	2	146152344	146214960	62617	ENSMUST00000143896.1	-35688	ENSMUSG00000037143	Cfap61	cilia and flagella associated protein 61
1.94942	4.9972e-17	3.44762e-15	chr9	90248262	90248708	447	31	43	56	10	23	147	188	186	Intron (ENSMUST00000041767.13/67016, intron 2 of 12)	9	90241163	90255927	14765	ENSMUST00000144646.2	7219	ENSMUSG00000037410	Tbc1d2b	TBC1 domain family, member 2B
1.94919	1.15791e-06	1.28676e-05	chr8	72656932	72657247	316	9	9	38	4	15	58	74	80	Promoter	8	72657086	72708033	50948	ENSMUST00000160912.1	0	ENSMUSG00000048148	Nwd1	NACHT and WD repeat domain containing 1
1.94766	4.11268e-09	7.57972e-08	chr1	151800648	151801203	556	28	13	23	10	6	70	84	104	Intron (ENSMUST00000188145.6/66967, intron 13 of 20)	1	151755460	151818979	63520	ENSMUST00000191070.1	45188	ENSMUSG00000043019	Edem3	ER degradation enhancer, mannosidase alpha-like 3
1.94745	2.06997e-16	1.31411e-14	chr5	107612172	107612842	671	41	28	51	4	9	168	144	164	Intron (ENSMUST00000112650.7/231571, intron 6 of 11)	5	107597982	107606988	9007	ENSMUST00000129483.2	14190	ENSMUSG00000033773	Rpap2	RNA polymerase II associated protein 2
1.94584	1.03384e-09	2.1344e-08	chr4	44331039	44331477	439	19	17	29	2	8	93	77	87	Intron (ENSMUST00000045607.11/17279, intron 10 of 17)	4	44303568	44324268	20701	ENSMUST00000137759.1	27471	ENSMUSG00000035683	Melk	maternal embryonic leucine zipper kinase
1.94534	2.43141e-15	1.30606e-13	chr11	45791717	45792200	484	24	36	63	7	7	155	157	171	Distal Intergenic	11	45808087	45841171	33085	ENSMUST00000137002.1	-15887		F630206G17Rik	RIKEN cDNA F630206G17 gene
1.94384	5.43249e-12	1.67442e-10	chr8	128352807	128353126	320	27	16	41	11	13	109	112	107	Distal Intergenic	8	128358604	128365420	6817	ENSMUST00000212833.1	-5478	ENSMUSG00000025810	Nrp1	neuropilin 1
1.94367	2.17206e-07	2.8276e-06	chr12	108310507	108310765	259	10	10	20	29	33	41	55	62	Intron (ENSMUST00000021685.7/214305, intron 1 of 8)	12	108306548	108326608	20061	ENSMUST00000223395.1	3959	ENSMUSG00000021260	Hhipl1	hedgehog interacting protein-like 1
1.94336	1.61164e-14	7.63458e-13	chr9	104331216	104331840	625	38	22	55	7	21	158	131	161	Intron (ENSMUST00000062723.13/56318, intron 1 of 10)	9	104306674	104337682	31009	ENSMUST00000128635.7	5842	ENSMUSG00000032561	Acpp	acid phosphatase, prostate
1.94336	2.82836e-07	3.5968e-06	chr5	134770535	134771024	490	11	14	23	3	14	50	69	71	Intron (ENSMUST00000200700.1/ENSMUST00000200700.1, intron 1 of 4)	5	134702593	134747323	44731	ENSMUST00000015138.12	-23212	ENSMUSG00000029675	Eln	elastin
1.94244	5.5697e-22	8.10299e-20	chr13	104622345	104622819	475	44	59	88	20	14	236	220	303	Distal Intergenic	13	104792484	104838360	45877	ENSMUST00000145661.7	-169665	ENSMUSG00000021716	Srek1ip1	splicing regulatory glutamine/lysine-rich protein 1interacting protein 1
1.94034	3.43269e-08	5.26656e-07	chr16	29574045	29574392	348	20	9	24	5	7	67	66	75	Distal Intergenic	16	29579334	29654884	75551	ENSMUST00000160597.7	-4942	ENSMUSG00000038084	Opa1	OPA1, mitochondrial dynamin like GTPase
1.93957	8.38412e-10	1.76313e-08	chr16	95994635	95994846	212	20	15	36	7	1	87	87	103	Intron (ENSMUST00000099502.8/93871, intron 41 of 41)	16	95979933	95990960	11028	ENSMUST00000023630.15	-3675	ENSMUSG00000022913	Psmg1	proteasome (prosome, macropain) assembly chaperone 1
1.93928	2.06227e-11	5.76095e-10	chr3	159508929	159509539	611	32	15	40	6	16	116	94	131	Intron (ENSMUST00000120272.7/76131, intron 2 of 11)	3	159495458	159529459	34002	ENSMUST00000106041.2	13471	ENSMUSG00000028175	Depdc1a	DEP domain containing 1a
1.93802	3.63515e-17	2.56016e-15	chr15	52944456	52945032	577	42	30	65	18	17	144	169	227	Distal Intergenic	15	53089931	53107868	17938	ENSMUST00000140798.1	162836	ENSMUSG00000061731	Ext1	exostosin glycosyltransferase 1
1.93376	2.46947e-06	2.53105e-05	chr8	53622674	53623045	372	13	11	12	8	9	43	54	47	Intron (ENSMUST00000047768.10/234258, intron 2 of 9)	8	53605662	53612564	6903	ENSMUST00000153267.2	-10110	ENSMUSG00000039396	Neil3	nei like 3 (E. coli)
1.93238	3.20961e-07	4.03026e-06	chr1	171771887	171772089	203	16	13	17	8	5	60	47	77	Intron (ENSMUST00000015460.4/27218, intron 1 of 6)	1	171767155	171795831	28677	ENSMUST00000163992.2	4732	ENSMUSG00000015316	Slamf1	signaling lymphocytic activation molecule family member 1
1.93229	6.12848e-12	1.87393e-10	chr3	123567363	123567861	499	24	14	36	41	73	93	93	102	Intron (ENSMUST00000137404.7/83398, intron 6 of 13)	3	123556831	123576516	19686	ENSMUST00000132896.2	8655	ENSMUSG00000027977	Ndst3	N-deacetylase/N-sulfotransferase (heparan glucosaminyl) 3
1.92876	4.09265e-06	3.99603e-05	chr1	106461060	106461342	283	5	13	18	15	26	50	37	54	Distal Intergenic	1	106546496	106546631	136	ENSMUST00000183743.1	85289	ENSMUSG00000098344	Mir3473f	microRNA 3473f
1.92846	2.5418e-07	3.26345e-06	chr12	73895179	73895563	385	14	15	15	13	13	53	49	75	Intron (ENSMUST00000221427.1/ENSMUST00000221427.1, intron 1 of 2)	12	73901375	73947530	46156	ENSMUST00000110461.7	-5812	ENSMUSG00000021109	Hif1a	hypoxia inducible factor 1, alpha subunit
1.92737	1.50725e-08	2.48338e-07	chr9	32628718	32629230	513	11	21	27	6	9	66	86	80	Exon (ENSMUST00000184767.2/ENSMUST00000184767.2, exon 1 of 1)	9	32636221	32729830	93610	ENSMUST00000183879.1	-6991	ENSMUSG00000032035	Ets1	E26 avian leukemia oncogene 1, 5' domain
1.9271	6.21832e-05	0.000447099	chr13	112349616	112349903	288	19	6	7	2	4	36	42	52	Intron (ENSMUST00000168684.1/77318, intron 7 of 7)	13	112318454	112339876	21423	ENSMUST00000223871.1	31162	ENSMUSG00000049985	Ankrd55	ankyrin repeat domain 55
1.92688	1.48959e-06	1.61295e-05	chr7	78724642	78724933	292	13	14	16	2	8	50	72	48	Intron (ENSMUST00000206877.1/414121, intron 2 of 7)	7	78581066	78718220	137155	ENSMUST00000206849.1	-6422	ENSMUSG00000059146	E430016F16Rik	RIKEN cDNA E430016F16 gene
1.92682	4.05671e-10	9.06782e-09	chr19	53971860	53972301	442	23	33	21	18	15	109	96	108	Intron (ENSMUST00000169861.8/56392, intron 1 of 8)	19	53987965	54029540	41576	ENSMUST00000235945.1	-15664	ENSMUSG00000024976	Shoc2	Shoc2, leucine rich repeat scaffold protein
1.9257	0.000833692	0.00423214	chr18	12967068	12967307	240	3	8	11	11	9	15	22	51	Intron (ENSMUST00000234763.1/16210, intron 1 of 5)	18	12971923	12992950	21028	ENSMUST00000025290.6	-4616	ENSMUSG00000024423	Impact	impact, RWD domain protein
1.92393	4.4888e-34	3.43855e-31	chr6	30656953	30657758	806	85	89	149	20	44	351	401	514	Promoter	6	30655532	30656809	1278	ENSMUST00000153107.1	-144	ENSMUSG00000029790	Cep41	centrosomal protein 41
1.92336	4.78716e-07	5.7903e-06	chr2	42174810	42175204	395	8	11	23	21	35	42	62	58	Intron (ENSMUST00000052550.12/94217, intron 2 of 90)	2	42447439	42447568	130	ENSMUST00000183581.1	272364	ENSMUSG00000098660	Mir6336	microRNA 6336
1.92053	2.43082e-08	3.84328e-07	chr5	53438363	53438726	364	16	18	20	6	7	57	71	87	Distal Intergenic	5	53466152	53649390	183239	ENSMUST00000201991.3	-27426	ENSMUSG00000039191	Rbpj	recombination signal binding protein for immunoglobulin kappa J region
1.91974	8.05934e-17	5.40518e-15	chr8	115726362	115727642	1281	69	24	97	13	18	236	226	259	Distal Intergenic	8	115701435	115707794	6360	ENSMUST00000109104.1	-18568	ENSMUSG00000055435	Maf	avian musculoaponeurotic fibrosarcoma oncogene homolog
1.91898	2.148e-07	2.80078e-06	chr4	47964769	47965193	425	12	17	27	2	16	70	82	64	Distal Intergenic	4	48045153	48086445	41293	ENSMUST00000030025.9	-79960	ENSMUSG00000028341	Nr4a3	nuclear receptor subfamily 4, group A, member 3
1.91839	2.60155e-10	6.00792e-09	chr16	36927439	36927848	410	19	15	39	10	12	91	90	98	Intron (ENSMUST00000114812.8/224139, intron 17 of 21)	16	36924457	36928371	3915	ENSMUST00000152864.1	2982	ENSMUSG00000034243	Golgb1	golgi autoantigen, golgin subfamily b, macrogolgin 1
1.91802	2.93483e-07	3.71932e-06	chr4	93881461	93881873	413	15	10	19	22	28	60	39	73	Distal Intergenic	4	93334138	93335511	1374	ENSMUST00000066774.5	-545950	ENSMUSG00000054000	Tusc1	tumor suppressor candidate 1
1.91753	1.13987e-09	2.33332e-08	chr11	21221381	21221644	264	22	18	33	6	9	95	66	124	Distal Intergenic	11	21239281	21321122	81842	ENSMUST00000109578.7	-17637	ENSMUSG00000020128	Vps54	VPS54 GARP complex subunit
1.91596	1.75582e-07	2.33328e-06	chr15	50651806	50652194	389	28	8	28	4	5	71	60	118	Downstream (2-3kb)	15	50819499	50827521	8023	ENSMUST00000183421.1	175327	ENSMUSG00000038679	Trps1	transcriptional repressor GATA binding 1
1.91596	9.16557e-16	5.2515e-14	chr7	75670575	75671026	452	30	30	58	10	12	139	144	173	Intron (ENSMUST00000166315.6/75547, intron 10 of 36)	7	75644185	75677330	33146	ENSMUST00000209040.1	26390	ENSMUSG00000066406	Akap13	A kinase (PRKA) anchor protein 13
1.91505	2.00643e-23	3.66859e-21	chr15	76037189	76038193	1005	68	69	77	22	44	235	254	364	3' UTR	15	76034699	76046510	11812	ENSMUST00000230169.1	2490	ENSMUSG00000102018	Iqank1	IQ motif and ankyrin repeat containing 1
1.91131	2.71448e-05	0.000214917	chr2	51022451	51022764	314	7	8	18	7	14	53	30	42	Distal Intergenic	2	50909684	50911849	2166	ENSMUST00000119159.1	112767	ENSMUSG00000083270	Gm13498	heat shock protein 90 alpha (cytosolic), class B member 1 pseudogene
1.91086	0.000148023	0.000954642	chr14	105684408	105684662	255	12	10	8	20	6	30	53	37	Distal Intergenic	14	105623642	105623770	129	ENSMUST00000184405.1	-60638	ENSMUSG00000098780	Mir6390	microRNA 6390
1.91084	3.71414e-11	9.89818e-10	chr1	60754035	60754271	237	27	24	30	3	4	84	104	132	Intron (ENSMUST00000132833.1/12487, intron 3 of 3)	1	60746402	60764626	18225	ENSMUST00000153207.1	7633	ENSMUSG00000026012	Cd28	CD28 antigen
1.90869	3.39912e-09	6.37297e-08	chr19	10771985	10772370	386	23	14	47	13	8	76	98	145	Intron (ENSMUST00000186596.5/403202, intron 1 of 3)	19	10781915	10786039	4125	ENSMUST00000189565.2	-9545	ENSMUSG00000067577	A430093F15Rik	RIKEN cDNA A430093F15 gene
1.9066	1.88701e-14	8.83806e-13	chr8	111961032	111961698	667	36	28	41	19	28	112	155	142	Distal Intergenic	8	111941068	111952742	11675	ENSMUST00000133628.1	19964	ENSMUSG00000031950	Gabarapl2	gamma-aminobutyric acid (GABA) A receptor-associated protein-like 2
1.90627	2.11239e-10	4.94682e-09	chr11	21108115	21108585	471	32	17	31	10	24	116	82	112	Intron (ENSMUST00000156122.7/67245, intron 1 of 3)	11	21099534	21099827	294	ENSMUST00000121233.1	8581		2610024D14Rik	ATP synthase subunit g, mitochondrial pseudogene
1.90542	1.0279e-13	4.27321e-12	chr3	30610923	30611411	489	28	24	61	13	18	136	154	136	Intron (ENSMUST00000192715.5/80732, intron 4 of 7)	3	30613511	30616795	3285	ENSMUST00000193736.1	-2100	ENSMUSG00000037730	Mynn	myoneurin
1.90495	4.66897e-09	8.51755e-08	chr12	85696424	85696858	435	19	24	28	4	8	64	86	131	Intron (ENSMUST00000040536.5/53314, intron 2 of 2)	12	85686669	85709087	22419	ENSMUST00000040536.5	9755	ENSMUSG00000034266	Batf	basic leucine zipper transcription factor, ATF-like
1.90465	1.93118e-10	4.55281e-09	chr8	81717172	81717802	631	22	15	46	9	8	88	110	115	Intron (ENSMUST00000172167.8/234515, intron 3 of 4)	8	81715201	82069002	353802	ENSMUST00000169116.8	1971	ENSMUSG00000037940	Inpp4b	inositol polyphosphate-4-phosphatase, type II
1.9044	5.22516e-14	2.28443e-12	chr10	122728080	122728632	553	46	28	35	15	25	122	150	157	Intron (ENSMUST00000162853.7/319468, intron 1 of 5)	10	122757198	122811471	54274	ENSMUST00000160315.1	-28566	ENSMUSG00000034613	Ppm1h	protein phosphatase 1H (PP2C domain containing)
1.90418	3.86852e-07	4.76737e-06	chr2	65195346	65196190	845	61	25	112	18	20	216	216	297	Intron (ENSMUST00000112429.8/319876, intron 1 of 13)	2	65136350	65235995	99646	ENSMUST00000132478.7	39805	ENSMUSG00000034903	Cobll1	Cobl-like 1
1.90241	5.74892e-07	6.83745e-06	chr1	61035228	61035701	474	23	14	20	5	10	49	57	121	Distal Intergenic	1	60977927	61000320	22394	ENSMUST00000102827.3	57301	ENSMUSG00000026009	Icos	inducible T cell co-stimulator
1.90235	4.6819e-13	1.74164e-11	chr10	28677580	28677987	408	25	27	45	6	6	114	112	148	Intron (ENSMUST00000060409.12/210757, intron 1 of 4)	10	28668633	28782046	113414	ENSMUST00000161345.1	8947	ENSMUSG00000049109	Themis	thymocyte selection associated
1.90183	3.72518e-05	0.000284013	chr2	83705858	83706098	241	19	4	12	7	5	44	37	55	Distal Intergenic	2	83724397	83756797	32401	ENSMUST00000125360.7	-18299	ENSMUSG00000027087	Itgav	integrin alpha V
1.9013	7.09657e-08	1.02624e-06	chr9	45007468	45007811	344	30	10	29	1	12	67	87	112	Intron (ENSMUST00000102832.2/12501, intron 2 of 7)	9	44998740	45009613	10874	ENSMUST00000102832.2	1802	ENSMUSG00000032093	Cd3e	CD3 antigen, epsilon polypeptide
1.90056	5.33039e-05	0.000390111	chr1	153197413	153197711	299	14	9	9	4	2	52	40	33	Distal Intergenic	1	153157309	153186447	29139	ENSMUST00000188831.1	-10966	ENSMUSG00000026479	Lamc2	laminin, gamma 2
1.9001	7.68214e-07	8.88691e-06	chr9	80252175	80252545	371	11	11	33	1	8	52	70	84	Intron (ENSMUST00000035889.14/17920, intron 10 of 32)	9	80262047	80266671	4625	ENSMUST00000130496.1	-9502	ENSMUSG00000033577	Myo6	myosin VI
1.89934	5.50314e-15	2.81304e-13	chr15	52899425	52900294	870	29	30	58	19	25	120	148	180	Distal Intergenic	15	52712442	52730564	18123	ENSMUST00000037115.8	186983	ENSMUSG00000038622	Med30	mediator complex subunit 30
1.89904	8.24057e-10	1.73565e-08	chr19	6687346	6687904	559	21	27	30	0	7	90	121	92	Distal Intergenic	19	6829886	6829944	59	ENSMUST00000199140.1	142040	ENSMUSG00000104884	Mir5046	microRNA 5046
1.8984	3.95849e-07	4.86628e-06	chr17	83721098	83721516	419	15	13	17	5	12	60	59	55	Intron (ENSMUST00000112350.7/116871, intron 3 of 13)	17	83729164	83753868	24705	ENSMUST00000177416.1	-7648	ENSMUSG00000055817	Mta3	metastasis associated 3
1.89776	8.72652e-12	2.59662e-10	chr6	48737079	48737305	227	29	21	35	4	11	94	114	120	Intron (ENSMUST00000127537.5/317757, intron 2 of 4)	6	48739054	48743790	4737	ENSMUST00000054368.6	-1749	ENSMUSG00000090019	Gimap1	GTPase, IMAP family member 1
1.89757	7.07151e-11	1.79067e-09	chr2	159133985	159134552	568	32	20	39	2	20	120	109	119	Distal Intergenic	2	158850629	158857368	6740	ENSMUST00000143195.1	283356	ENSMUSG00000027655	Dhx35	DEAH (Asp-Glu-Ala-His) box polypeptide 35
1.89631	1.02328e-16	6.75473e-15	chr10	28675711	28676298	588	45	53	48	1	11	175	182	219	Intron (ENSMUST00000060409.12/210757, intron 1 of 4)	10	28668633	28782046	113414	ENSMUST00000161345.1	7078	ENSMUSG00000049109	Themis	thymocyte selection associated
1.89612	4.76896e-11	1.24607e-09	chr10	28694932	28695412	481	29	17	33	8	14	85	104	115	Intron (ENSMUST00000060409.12/210757, intron 1 of 4)	10	28668633	28782046	113414	ENSMUST00000161345.1	26299	ENSMUSG00000049109	Themis	thymocyte selection associated
1.89587	1.13519e-06	1.2647e-05	chr8	34046752	34047037	286	12	12	21	1	8	60	58	53	Distal Intergenic	8	34090607	34092925	2319	ENSMUST00000123113.1	45888	ENSMUSG00000031516	Dctn6	dynactin 6
1.89377	6.53945e-06	6.08476e-05	chr17	70600905	70601260	356	12	9	16	12	37	57	37	47	Intron (ENSMUST00000133983.7/224997, intron 6 of 13)	17	70561552	70816093	254542	ENSMUST00000097288.3	39353	ENSMUSG00000003279	Dlgap1	DLG associated protein 1
1.89055	1.34588e-11	3.88666e-10	chr9	79898687	79899249	563	22	22	43	11	14	88	112	131	Intron (ENSMUST00000239133.1/70598, intron 1 of 6)	9	79820661	79962033	141373	ENSMUST00000172973.1	62784	ENSMUSG00000034898	Filip1	filamin A interacting protein 1
1.88958	7.71504e-07	8.9205e-06	chr6	67395486	67395914	429	11	10	36	5	2	72	69	67	Distal Intergenic	6	67292018	67376188	84171	ENSMUST00000018485.3	-19298	ENSMUSG00000018341	Il12rb2	interleukin 12 receptor, beta 2
1.88897	1.71477e-06	1.82523e-05	chr18	80250243	80250594	352	12	12	15	14	14	38	56	57	Distal Intergenic	18	80253292	80292637	39346	ENSMUST00000131780.7	-2698	ENSMUSG00000034006	Slc66a2	solute carrier family 66 member 2
1.88846	5.9193e-05	0.000427903	chr12	114093765	114094035	271	7	12	14	3	0	31	55	41	Exon (ENSMUST00000103471.1/ENSMUST00000103471.1, exon 1 of 1)	12	114469407	114469466	60	ENSMUST00000199671.1	375431	ENSMUSG00000105438	Mir7094-1	microRNA 7094-1
1.88697	1.39182e-05	0.000119016	chr1	60775627	60775908	282	12	10	17	1	4	34	41	76	Distal Intergenic	1	60746402	60764626	18225	ENSMUST00000153207.1	29225	ENSMUSG00000026012	Cd28	CD28 antigen
1.886	1.11466e-09	2.28548e-08	chr2	145838556	145839049	494	17	23	28	10	12	71	94	97	Intron (ENSMUST00000110005.7/74030, intron 3 of 11)	2	145822289	145845087	22799	ENSMUST00000149269.1	16267	ENSMUSG00000001768	Rin2	Ras and Rab interactor 2
1.88595	2.10963e-09	4.10973e-08	chr16	75837770	75838302	533	14	23	40	6	18	101	82	107	Distal Intergenic	16	75745431	75767104	21674	ENSMUST00000232633.1	-70666	ENSMUSG00000032932	Hspa13	heat shock protein 70 family, member 13
1.88548	3.65085e-17	2.56897e-15	chr9	94440852	94441886	1035	68	40	54	17	23	177	185	270	Distal Intergenic	9	94517864	94538081	20218	ENSMUST00000113028.1	96195	ENSMUSG00000045414	Dipk2a	divergent protein kinase domain 2A
1.88523	4.63815e-21	5.88904e-19	chr3	130809491	130810615	1125	56	54	104	12	45	237	254	319	Distal Intergenic	3	130726839	130730398	3560	ENSMUST00000079085.10	-79093	ENSMUSG00000062006	Rpl34	ribosomal protein L34
1.88504	1.21674e-21	1.67659e-19	chr18	67301361	67301958	598	50	44	73	12	14	196	203	238	Intron (ENSMUST00000025403.7/114663, intron 1 of 7)	18	67308321	67315702	7382	ENSMUST00000235632.1	-6363	ENSMUSG00000024525	Impa2	inositol monophosphatase 2
1.88353	4.14196e-07	5.07599e-06	chr16	8842966	8843325	360	15	9	29	16	9	70	61	65	3' UTR	16	8831321	8844131	12811	ENSMUST00000229318.1	11645	ENSMUSG00000022507	1810013L24Rik	RIKEN cDNA 1810013L24 gene
1.8834	1.05559e-10	2.59415e-09	chr2	73469022	73469397	376	32	19	48	10	10	112	88	175	Intron (ENSMUST00000145170.1/ENSMUST00000145170.1, intron 1 of 1)	2	73432147	73453979	21833	ENSMUST00000102679.7	-15043	ENSMUSG00000075284	Wipf1	WAS/WASL interacting protein family, member 1
1.88338	7.31431e-31	3.71769e-28	chr5	53436882	53438206	1325	106	108	104	19	27	375	380	490	Distal Intergenic	5	53466152	53649390	183239	ENSMUST00000201991.3	-27946	ENSMUSG00000039191	Rbpj	recombination signal binding protein for immunoglobulin kappa J region
1.88321	1.43365e-09	2.88213e-08	chr2	153278359	153278901	543	33	11	41	14	9	92	97	130	Distal Intergenic	2	153291413	153333390	41978	ENSMUST00000028977.6	-12512	ENSMUSG00000027475	Kif3b	kinesin family member 3B
1.88308	2.47141e-06	2.53239e-05	chr9	61931908	61932339	432	14	16	12	2	9	50	54	61	Promoter	9	61927552	61932538	4987	ENSMUST00000215965.1	199	ENSMUSG00000032254	Kif23	kinesin family member 23
1.8827	3.93494e-21	5.07187e-19	chr9	32747476	32747982	507	46	42	88	18	31	210	218	233	Intron (ENSMUST00000238819.1/23871, intron 8 of 9)	9	32696384	32754428	58045	ENSMUST00000184364.1	51092	ENSMUSG00000032035	Ets1	E26 avian leukemia oncogene 1, 5' domain
1.88251	4.17588e-09	7.68654e-08	chr6	82956446	82956982	537	34	14	26	7	16	105	90	87	5' UTR	6	82946902	83030183	83282	ENSMUST00000113980.3	9544	ENSMUSG00000030041	M1ap	meiosis 1 associated protein
1.88198	4.30842e-06	4.18371e-05	chr13	39226826	39227110	285	14	9	12	26	31	56	34	44	Distal Intergenic	13	38932136	38960875	28740	ENSMUST00000021870.11	-265951	ENSMUSG00000021432	Slc35b3	solute carrier family 35, member B3
1.88173	8.66356e-05	0.000597681	chr1	85953344	85953619	276	13	3	21	2	6	28	47	62	Intron (ENSMUST00000086975.5/227326, intron 1 of 1)	1	85938318	85961007	22690	ENSMUST00000086975.5	7388	ENSMUSG00000049608	Gpr55	G protein-coupled receptor 55
1.88163	5.50698e-32	3.23674e-29	chr10	7976147	7976923	777	70	76	119	25	33	309	323	376	Distal Intergenic	10	7905653	7956230	50578	ENSMUST00000146444.7	-19917	ENSMUSG00000015755	Tab2	TGF-beta activated kinase 1/MAP3K7 binding protein 2
1.88155	3.0146e-16	1.86688e-14	chr11	117220660	117221378	719	51	26	54	23	28	164	168	164	Intron (ENSMUST00000093907.10/53860, intron 2 of 11)	11	117232285	117362313	130029	ENSMUST00000106354.8	-10907	ENSMUSG00000059248	Septin9	septin 9
1.88042	3.74746e-07	4.63222e-06	chr10	122193939	122194539	601	15	7	35	8	16	68	62	78	Distal Intergenic	10	122119700	122130558	10859	ENSMUST00000219576.1	74239	ENSMUSG00000111952	Gm4489	predicted gene 4489
1.87979	2.82478e-10	6.48545e-09	chr6	140684133	140684752	620	18	23	30	13	19	77	89	106	Distal Intergenic	6	140646817	140648390	1574	ENSMUST00000160772.1	37316	ENSMUSG00000030232	Aebp2	AE binding protein 2
1.87932	1.39499e-05	0.000119245	chr19	29422347	29422587	241	12	11	17	1	6	59	57	34	Promoter	19	29422059	29471152	49094	ENSMUST00000235164.1	288	ENSMUSG00000016498	Pdcd1lg2	programmed cell death 1 ligand 2
1.87867	1.38936e-10	3.35322e-09	chr11	109743930	109744488	559	25	22	33	8	6	81	95	131	Distal Intergenic	11	109669749	109722279	52531	ENSMUST00000155559.7	-21651	ENSMUSG00000020614	Fam20a	family with sequence similarity 20, member A
1.87864	3.76243e-06	3.70471e-05	chr6	129997498	129997896	399	21	8	18	14	6	64	64	49	Distal Intergenic	6	129972380	129992844	20465	ENSMUST00000118879.1	-4654		Klra22	killer cell lectin-like receptor subfamily A, member 22
1.87844	3.24454e-11	8.74765e-10	chr10	28673854	28674283	430	29	27	47	12	8	90	119	185	Intron (ENSMUST00000060409.12/210757, intron 1 of 4)	10	28668633	28782046	113414	ENSMUST00000161345.1	5221	ENSMUSG00000049109	Themis	thymocyte selection associated
1.87822	2.49701e-08	3.93754e-07	chr15	5671809	5672173	365	19	17	23	2	5	78	60	88	Distal Intergenic	15	5496318	5594983	98666	ENSMUST00000228069.1	175491	ENSMUSG00000110018	5430437J10Rik	RIKEN cDNA 5430437J10 gene
1.87581	1.07395e-08	1.82164e-07	chr5	10866378	10867023	646	19	15	32	7	16	86	61	101	Promoter	5	10867186	10870807	3622	ENSMUST00000168057.2	-163	ENSMUSG00000091422	Gm6455	predicted gene 6455
1.87479	4.05988e-28	1.51549e-25	chr3	116441525	116442236	712	75	57	119	20	28	275	335	331	Distal Intergenic	3	116293524	116428745	135222	ENSMUST00000239145.1	-12780	ENSMUSG00000033502	Cdc14a	CDC14 cell division cycle 14A
1.87441	3.37003e-05	0.000260338	chr1	153301444	153301644	201	4	13	22	25	14	36	60	49	Intron (ENSMUST00000027752.14/226519, intron 1 of 27)	1	153218922	153332786	113865	ENSMUST00000027752.14	31142	ENSMUSG00000026478	Lamc1	laminin, gamma 1
1.87396	1.05215e-07	1.46744e-06	chr13	12521721	12522079	359	11	13	31	14	14	66	69	68	Distal Intergenic	13	12472632	12520438	47807	ENSMUST00000179308.2	-1283	ENSMUSG00000095105	Edaradd	EDAR (ectodysplasin-A receptor)-associated death domain
1.87293	2.32519e-12	7.67302e-11	chr7	30566825	30567045	221	30	23	50	16	12	103	148	134	Promoter	7	30566080	30567959	1880	ENSMUST00000172251.1	745	ENSMUSG00000036826	Igflr1	IGF-like family receptor 1
1.87291	2.23486e-06	2.31317e-05	chr15	67024469	67024868	400	10	13	20	4	7	54	61	46	Distal Intergenic	15	66946537	66969640	23104	ENSMUST00000164070.1	-54829	ENSMUSG00000005125	Ndrg1	N-myc downstream regulated gene 1
1.87251	3.36341e-15	1.77369e-13	chrX	57216239	57216876	638	38	30	59	16	19	133	140	207	Intron (ENSMUST00000033466.1/21947, intron 2 of 4)	20	57212143	57224042	11900	ENSMUST00000033466.1	4096	ENSMUSG00000031132	Cd40lg	CD40 ligand
1.87224	1.74576e-47	8.55063e-44	chr9	104337104	104338304	1201	129	113	171	65	113	463	504	603	Promoter	9	104306674	104337682	31009	ENSMUST00000128635.7	0	ENSMUSG00000032561	Acpp	acid phosphatase, prostate
1.86922	3.10518e-06	3.11535e-05	chr16	18905166	18905488	323	9	9	26	9	9	44	52	66	Intron (ENSMUST00000190050.1/15260, intron 6 of 23)	16	18925577	18935135	9559	ENSMUST00000131444.1	-20089	ENSMUSG00000022702	Hira	histone cell cycle regulator
1.86736	1.73741e-06	1.84678e-05	chr19	4244913	4245226	314	15	6	20	15	23	52	45	55	Distal Intergenic	19	4232438	4233631	1194	ENSMUST00000235306.1	12475	ENSMUSG00000024854	Pold4	polymerase (DNA-directed), delta 4
1.86516	1.20964e-06	1.33805e-05	chr14	95598413	95598744	332	18	7	14	39	53	51	35	62	Distal Intergenic	14	95881254	95882780	1527	ENSMUST00000228913.1	-282510	ENSMUSG00000034689	Spertl	spermatid associated like
1.86361	1.08085e-06	1.21042e-05	chr11	83060474	83060703	230	12	25	14	6	5	60	67	73	Distal Intergenic	11	83065112	83070678	5567	ENSMUST00000038038.7	-4409	ENSMUSG00000072620	Slfn2	schlafen 2
1.86326	1.04898e-11	3.08269e-10	chr1	187308451	187308995	545	42	17	45	5	5	114	142	131	Intron (ENSMUST00000160481.7/67769, intron 6 of 10)	1	187226180	187351427	125248	ENSMUST00000160570.1	82271	ENSMUSG00000039210	Gpatch2	G patch domain containing 2
1.86319	2.59734e-12	8.51374e-11	chr12	39851489	39852034	546	33	20	42	9	10	115	121	118	Distal Intergenic	12	40005447	40037367	31921	ENSMUST00000144910.1	185333	ENSMUSG00000047446	Arl4a	ADP-ribosylation factor-like 4A
1.86311	1.78465e-24	3.80047e-22	chr15	9563931	9564859	929	62	55	102	4	6	278	268	268	Distal Intergenic	15	9516409	9530176	13768	ENSMUST00000228673.1	-33755	ENSMUSG00000003882	Il7r	interleukin 7 receptor
1.86297	2.86962e-06	2.89889e-05	chr5	23626170	23626509	340	14	8	22	8	10	48	41	75	Intron (ENSMUST00000196929.4/20817, intron 2 of 14)	5	23503264	23616534	113271	ENSMUST00000088392.8	-9636	ENSMUSG00000062604	Srpk2	serine/arginine-rich protein specific kinase 2
1.86241	8.16168e-21	1.00701e-18	chr11	97109031	97109996	966	66	58	141	14	28	269	279	431	Intron (ENSMUST00000001484.2/57765, intron 1 of 5)	11	97098071	97115331	17261	ENSMUST00000001484.2	5335	ENSMUSG00000001444	Tbx21	T-box 21
1.86179	2.33895e-05	0.000188365	chr9	122843012	122843383	372	10	14	15	2	16	58	48	41	Promoter	9	122822776	122843886	21111	ENSMUST00000207349.1	503	ENSMUSG00000107504	Gm35549	predicted gene, 35549
1.86177	3.68658e-11	9.83607e-10	chr9	119254439	119255287	849	31	19	40	14	13	99	93	146	3' UTR	9	119242768	119264772	22005	ENSMUST00000143728.1	9485	ENSMUSG00000036737	Oxsr1	oxidative-stress responsive 1
1.86127	2.55998e-18	2.16636e-16	chr2	4729954	4730589	636	57	40	69	16	18	192	240	188	Intron (ENSMUST00000184139.7/209645, intron 2 of 8)	2	4718145	4800925	82781	ENSMUST00000056914.6	11809	ENSMUSG00000048186	Bend7	BEN domain containing 7
1.86051	4.32262e-48	2.43252e-44	chr5	100466400	100467484	1085	161	121	182	34	53	512	556	688	Intron (ENSMUST00000149714.7/231506, intron 4 of 12)	5	100459586	100485411	25826	ENSMUST00000134439.1	17927	ENSMUSG00000035310	Lin54	lin-54 homolog (C. elegans)
1.86025	1.26344e-12	4.36164e-11	chr16	38503529	38503950	422	27	29	65	7	9	118	175	151	Intron (ENSMUST00000002925.5/76916, intron 5 of 6)	16	38516660	38522641	5982	ENSMUST00000147543.1	18691	ENSMUSG00000002846	Timmdc1	translocase of inner mitochondrial membrane domain containing 1
1.85957	5.70382e-14	2.47363e-12	chr1	60910868	60911103	236	49	23	56	17	16	129	150	200	Intron (ENSMUST00000124816.1/12477, intron 3 of 3)	1	60909171	60914769	5599	ENSMUST00000097720.3	1697	ENSMUSG00000026011	Ctla4	cytotoxic T-lymphocyte-associated protein 4
1.85898	4.08662e-15	2.13142e-13	chr19	37333157	37333850	694	28	42	53	19	19	144	152	167	Intron (ENSMUST00000154308.1/15925, intron 1 of 11)	19	37268743	37330613	61871	ENSMUST00000131070.1	-2544	ENSMUSG00000056999	Ide	insulin degrading enzyme
1.85806	1.88973e-06	1.99023e-05	chrX	48138585	48138785	201	10	16	21	6	9	70	41	65	Distal Intergenic	20	48146436	48161565	15130	ENSMUST00000033427.6	-7651	ENSMUSG00000031101	Sash3	SAM and SH3 domain containing 3
1.85687	1.64292e-11	4.66038e-10	chr10	77264271	77264665	395	26	23	39	8	8	95	100	135	Promoter	10	77265331	77266966	1636	ENSMUST00000218672.1	-666	ENSMUSG00000020260	Pofut2	protein O-fucosyltransferase 2
1.85569	1.11523e-22	1.81894e-20	chr16	91964494	91965117	624	56	46	91	12	13	225	224	267	Distal Intergenic	16	91925214	91931687	6474	ENSMUST00000023677.9	-32807	ENSMUSG00000022956	Atp5o	ATP synthase, H+ transporting, mitochondrial F1 complex, O subunit
1.85496	6.13216e-05	0.000441553	chr10	18009822	18010117	296	11	8	14	4	5	51	25	47	Downstream (1-2kb)	10	18011590	18013355	1766	ENSMUST00000217718.1	3238	ENSMUSG00000078453	Abracl	ABRA C-terminal like
1.85363	1.19456e-23	2.26885e-21	chr3	37257312	37258292	981	56	80	113	19	26	291	262	380	Distal Intergenic	3	37222759	37232618	9860	ENSMUST00000029273.7	-24694	ENSMUSG00000027718	Il21	interleukin 21
1.85342	7.25869e-11	1.83347e-09	chr1	165812652	165813030	379	25	23	32	13	16	80	109	112	Intron (ENSMUST00000161971.7/12503, intron 1 of 7)	1	165788765	165870249	81485	ENSMUST00000161559.2	23887	ENSMUSG00000005763	Cd247	CD247 antigen
1.85305	6.24613e-06	5.8367e-05	chr10	71399439	71399986	548	10	12	16	5	8	37	50	56	Intron (ENSMUST00000141984.1/ENSMUST00000141984.1, intron 1 of 2)	10	71347843	71363880	16038	ENSMUST00000141153.1	51596	ENSMUSG00000060733	Ipmk	inositol polyphosphate multikinase
1.85302	2.1552e-10	5.03832e-09	chr2	121511454	121511777	324	22	24	31	12	11	99	97	92	Intron (ENSMUST00000028676.11/241627, intron 2 of 12)	2	121509848	121543009	33162	ENSMUST00000110603.1	1606	ENSMUSG00000027242	Wdr76	WD repeat domain 76
1.85286	5.19483e-05	0.000381268	chr12	116439418	116439787	370	9	6	25	2	9	31	53	60	Exon (ENSMUST00000084828.4/76044, exon 21 of 29)	12	116452180	116463731	11552	ENSMUST00000222761.1	-12393	ENSMUSG00000042029	Ncapg2	non-SMC condensin II complex, subunit G2
1.85226	3.23876e-10	7.35856e-09	chr16	44546829	44547276	448	21	21	40	10	20	116	88	97	Intron (ENSMUST00000114634.2/117606, intron 1 of 18)	16	44558046	44558129	84	ENSMUST00000175305.1	10853	ENSMUSG00000093046	Mir3081	microRNA 3081
1.85179	8.21076e-05	0.000570535	chr12	74192560	74192884	325	17	5	14	8	15	25	65	44	Intron (ENSMUST00000221220.1/238266, intron 2 of 6)	12	74162217	74267922	105706	ENSMUST00000238790.1	30343	ENSMUSG00000044912	Syt16	synaptotagmin XVI
1.85146	1.4512e-07	1.96515e-06	chr11	95905944	95906387	444	31	7	33	1	0	86	81	92	Intron (ENSMUST00000038343.6/14422, intron 1 of 10)	11	95865943	95914891	48949	ENSMUST00000038343.6	8504	ENSMUSG00000013418	B4galnt2	beta-1,4-N-acetyl-galactosaminyl transferase 2
1.85093	1.89359e-07	2.49685e-06	chr16	87764730	87765142	413	18	9	32	3	2	64	74	76	Distal Intergenic	16	87699004	87722920	23917	ENSMUST00000156958.1	65726	ENSMUSG00000025612	Bach1	BTB and CNC homology 1, basic leucine zipper transcription factor 1
1.84749	7.78833e-06	7.11332e-05	chr1	189657520	189657776	257	7	10	27	14	9	52	50	56	Exon (ENSMUST00000171929.7/108000, exon 12 of 18)	1	189642696	189648856	6161	ENSMUST00000165798.1	-8664	ENSMUSG00000026605	Cenpf	centromere protein F
1.84691	1.13498e-08	1.91692e-07	chr13	30831383	30831643	261	17	25	24	18	13	68	91	91	Intron (ENSMUST00000102946.7/66482, intron 24 of 28)	13	30749307	30750768	1462	ENSMUST00000222125.1	82076	ENSMUSG00000021356	Irf4	interferon regulatory factor 4
1.84658	2.58925e-08	4.06871e-07	chr11	98512887	98513597	711	27	12	38	5	13	62	98	123	Exon (ENSMUST00000152400.1/22780, exon 3 of 3)	11	98484267	98489020	4754	ENSMUST00000140876.1	-23867	ENSMUSG00000018168	Ikzf3	IKAROS family zinc finger 3
1.8451	5.37645e-10	1.17372e-08	chr3	97124233	97124739	507	23	21	35	12	9	81	115	96	Distal Intergenic	3	97046656	97092785	46130	ENSMUST00000197696.1	-31448	ENSMUSG00000104766	4930573H18Rik	RIKEN cDNA 4930573H18 gene
1.84476	2.34996e-32	1.44422e-29	chr3	137795538	137796314	777	81	72	130	29	32	327	330	388	Intron (ENSMUST00000198262.1/ENSMUST00000198262.1, intron 2 of 2)	3	137783535	137783615	81	ENSMUST00000184334.1	-11923	ENSMUSG00000099011	Mir6380	microRNA 6380
1.84414	1.12422e-06	1.25369e-05	chr7	4674294	4674639	346	15	19	15	12	11	75	58	52	Intron (ENSMUST00000079970.5/66245, intron 4 of 7)	7	4664175	4664769	595	ENSMUST00000206708.1	-9525	ENSMUSG00000063802	Hspbp1	HSPA (heat shock 70kDa) binding protein, cytoplasmic cochaperone 1
1.84355	6.3508e-12	1.93751e-10	chr12	88466761	88467442	682	45	17	61	20	25	121	177	147	Distal Intergenic	12	88420296	88461724	41429	ENSMUST00000223538.1	46465	ENSMUSG00000021044	Adck1	aarF domain containing kinase 1
1.84324	3.07825e-10	7.01953e-09	chr1	183933838	183934217	380	24	19	31	14	15	88	81	106	Distal Intergenic	1	184013302	184037274	23973	ENSMUST00000139839.1	-79085	ENSMUSG00000039384	Dusp10	dual specificity phosphatase 10
1.84288	3.23907e-12	1.04062e-10	chrX	85839048	85839742	695	38	24	43	6	14	125	103	163	Distal Intergenic	20	85826661	85834831	8171	ENSMUST00000122953.1	12387		Gm14762	predicted gene 14762
1.84267	2.42501e-08	3.83521e-07	chrX	105715881	105716349	469	21	11	51	9	15	104	77	113	Distal Intergenic	20	105764279	105774939	10661	ENSMUST00000033581.3	-47930	ENSMUSG00000031230	Fgf16	fibroblast growth factor 16
1.84231	3.396e-10	7.6931e-09	chr1	59177873	59178415	543	22	19	29	22	31	88	86	85	Intron (ENSMUST00000027178.12/74018, intron 25 of 33)	1	59120935	59163389	42455	ENSMUST00000114275.8	-14484	ENSMUSG00000079550	Mpp4	membrane protein, palmitoylated 4 (MAGUK p55 subfamily member 4)
1.84224	8.32854e-07	9.56486e-06	chr9	41166727	41167216	490	13	12	21	11	9	54	61	54	Exon (ENSMUST00000215869.1/ENSMUST00000215869.1, exon 2 of 8)	9	41050612	41161688	111077	ENSMUST00000129906.1	-5039	ENSMUSG00000032020	Ubash3b	ubiquitin associated and SH3 domain containing, B
1.84114	3.92797e-16	2.38351e-14	chr11	46386611	46387010	400	47	35	53	10	10	138	170	196	Intron (ENSMUST00000109237.8/16428, intron 1 of 16)	11	46344478	46389457	44980	ENSMUST00000101306.3	2447	ENSMUSG00000020395	Itk	IL2 inducible T cell kinase
1.84038	3.40816e-09	6.38836e-08	chrX	100476097	100476699	603	17	18	40	4	11	81	97	94	Distal Intergenic	20	100494291	100516125	21835	ENSMUST00000033570.5	-17592	ENSMUSG00000031221	Igbp1	immunoglobulin (CD79A) binding protein 1
1.84005	2.04544e-20	2.39051e-18	chr4	46560132	46560754	623	110	64	83	38	59	281	269	426	Intron (ENSMUST00000030021.13/107684, intron 3 of 12)	4	46536937	46566440	29504	ENSMUST00000030021.13	5686	ENSMUSG00000028337	Coro2a	coronin, actin binding protein 2A
1.83943	7.16627e-06	6.60187e-05	chr12	13518152	13518457	306	10	17	14	4	3	46	45	65	Intron (ENSMUST00000042953.9/71169, intron 45 of 51)	12	13504878	13519145	14268	ENSMUST00000223424.1	13274	ENSMUSG00000020576	Nbas	neuroblastoma amplified sequence
1.83936	2.28384e-06	2.35828e-05	chr5	32485492	32485905	414	21	7	18	8	15	62	51	56	Promoter	5	32485970	32492756	6787	ENSMUST00000201880.1	-65	ENSMUSG00000014956	Ppp1cb	protein phosphatase 1 catalytic subunit beta
1.838	2.71637e-14	1.24624e-12	chr18	20982336	20983019	684	43	36	45	9	6	165	151	145	Intron (ENSMUST00000050004.2/67664, intron 5 of 5)	18	21001341	21027535	26195	ENSMUST00000234107.1	-18322	ENSMUSG00000024317	Rnf138	ring finger protein 138
1.83739	1.66175e-09	3.29925e-08	chr13	20174185	20174680	496	24	18	37	4	15	77	90	124	Intron (ENSMUST00000181429.7/140580, intron 1 of 6)	13	20185207	20209211	24005	ENSMUST00000221067.1	-10527	ENSMUSG00000041112	Elmo1	engulfment and cell motility 1
1.83685	1.26093e-26	3.73957e-24	chr19	10742044	10742684	641	75	72	97	13	26	276	269	365	Intron (ENSMUST00000186596.5/403202, intron 1 of 3)	19	10740960	10785677	44718	ENSMUST00000188480.5	1084	ENSMUSG00000067577	A430093F15Rik	RIKEN cDNA A430093F15 gene
1.83555	1.01738e-07	1.42422e-06	chr1	128749635	128750178	544	12	15	29	17	31	71	53	80	Distal Intergenic	1	128589099	128592293	3195	ENSMUST00000142893.1	-157342	ENSMUSG00000045382	Cxcr4	chemokine (C-X-C motif) receptor 4
1.83499	6.04664e-07	7.15259e-06	chr1	13388542	13388965	424	17	16	17	10	5	66	56	65	Distal Intergenic	1	13164501	13374083	209583	ENSMUST00000147927.7	-14459	ENSMUSG00000005886	Ncoa2	nuclear receptor coactivator 2
1.83434	2.02635e-08	3.26023e-07	chr2	128086949	128087350	402	23	17	28	2	14	78	70	104	Intron (ENSMUST00000028859.7/74121, intron 16 of 17)	2	128126038	128130015	3978	ENSMUST00000146023.7	-38688	ENSMUSG00000027381	Bcl2l11	BCL2-like 11 (apoptosis facilitator)
1.83413	3.70204e-14	1.65386e-12	chr19	56858112	56858792	681	38	29	54	7	17	124	138	184	Exon (ENSMUST00000111606.7/83561, exon 19 of 26)	19	56874249	56912078	37830	ENSMUST00000026068.7	-15457	ENSMUSG00000025082	Vwa2	von Willebrand factor A domain containing 2
1.83392	8.72271e-18	6.79128e-16	chr15	12588485	12589255	771	52	32	98	23	26	202	212	239	Exon (ENSMUST00000189746.1/68070, exon 3 of 3)	15	12359711	12592556	232846	ENSMUST00000075317.11	3301	ENSMUSG00000022197	Pdzd2	PDZ domain containing 2
1.83349	4.46313e-16	2.68372e-14	chr1	66931595	66932427	833	49	32	60	21	20	137	180	203	Intron (ENSMUST00000186202.6/17901, intron 2 of 6)	1	66930192	66934698	4507	ENSMUST00000186346.1	2271	ENSMUSG00000061816	Myl1	myosin, light polypeptide 1
1.83302	1.10875e-07	1.53905e-06	chr19	23193085	23193558	474	12	23	33	6	16	62	104	83	Distal Intergenic	19	23213755	23214941	1187	ENSMUST00000224008.1	21383	ENSMUSG00000024943	Smc5	structural maintenance of chromosomes 5
1.83284	1.42024e-08	2.35008e-07	chr9	57866423	57866939	517	17	16	46	10	10	74	85	125	Distal Intergenic	9	57794687	57836793	42107	ENSMUST00000098686.3	-29630	ENSMUSG00000004661	Arid3b	AT rich interactive domain 3B (BRIGHT-like)
1.83253	2.04577e-16	1.29977e-14	chr6	120124497	120125184	688	33	47	75	4	11	169	189	209	Intron (ENSMUST00000112711.8/29862, intron 1 of 3)	6	120093350	120200339	106990	ENSMUST00000112711.8	31147	ENSMUSG00000041377	Ninj2	ninjurin 2
1.83253	7.35961e-08	1.06001e-06	chr18	12630262	12630734	473	16	21	23	2	7	59	83	82	Intron (ENSMUST00000234974.1/72747, intron 1 of 7)	18	12643344	12689445	46102	ENSMUST00000141060.1	-12610	ENSMUSG00000024424	Ttc39c	tetratricopeptide repeat domain 39C
1.83226	2.58871e-12	8.4889e-11	chr9	44981729	44981931	203	22	32	46	14	15	115	123	129	Promoter	9	44981786	44987339	5554	ENSMUST00000034602.8	0	ENSMUSG00000032094	Cd3d	CD3 antigen, delta polypeptide
1.83137	9.34733e-18	7.25662e-16	chr3	101283932	101284417	486	49	48	111	17	19	238	197	316	Intron (ENSMUST00000029456.4/12481, intron 2 of 4)	3	101283076	101287879	4804	ENSMUST00000152321.1	3462	ENSMUSG00000027863	Cd2	CD2 antigen
1.83126	6.22227e-07	7.33887e-06	chr15	95821945	95822344	400	17	14	19	14	18	74	42	69	Intron (ENSMUST00000071874.7/105722, intron 1 of 19)	15	95824458	95830072	5615	ENSMUST00000168960.2	7728	ENSMUSG00000078648	Gm17546	predicted gene, 17546
1.83118	2.15028e-22	3.32906e-20	chr1	39558895	39559393	499	56	57	116	19	39	272	243	315	Promoter	1	39555605	39558757	3153	ENSMUST00000153381.1	-138	ENSMUSG00000048234	Rnf149	ring finger protein 149
1.83072	1.83312e-05	0.00015189	chr2	57276144	57276563	420	24	8	16	2	15	47	49	84	Intron (ENSMUST00000141536.7/14571, intron 2 of 11)	2	57267377	57268108	732	ENSMUST00000154612.1	8767	ENSMUSG00000026827	Gpd2	glycerol phosphate dehydrogenase 2, mitochondrial
1.83066	2.95892e-06	2.98295e-05	chr15	12558093	12558459	367	13	16	17	5	13	53	41	79	Intron (ENSMUST00000075317.11/68070, intron 1 of 23)	15	12458146	12549877	91732	ENSMUST00000189324.1	-8216	ENSMUSG00000022197	Pdzd2	PDZ domain containing 2
1.82851	3.06078e-16	1.8933e-14	chr4	145284399	145285191	793	43	48	59	17	23	182	144	232	3' UTR	4	145267137	145315147	48011	ENSMUST00000030339.12	29956	ENSMUSG00000028602	Tnfrsf8	tumor necrosis factor receptor superfamily, member 8
1.82846	0.000220909	0.00135073	chr2	19820383	19820651	269	8	8	13	5	13	23	28	57	Distal Intergenic	2	19909780	20744816	835037	ENSMUST00000114610.7	-89129	ENSMUSG00000036617	Etl4	enhancer trap locus 4
1.82769	4.37532e-14	1.93486e-12	chr12	110386250	110386642	393	48	27	52	4	18	149	150	166	Distal Intergenic	12	110447120	110450999	3880	ENSMUST00000222276.1	-60478	ENSMUSG00000017843	Ppp2r5c	protein phosphatase 2, regulatory subunit B', gamma
1.8276	2.62091e-09	5.02101e-08	chr2	18724485	18724931	447	25	23	29	9	2	93	102	89	Intron (ENSMUST00000095132.9/381350, intron 4 of 10)	2	18699084	18732034	32951	ENSMUST00000173763.1	25401	ENSMUSG00000037708	Spag6	sperm associated antigen 6
1.82735	2.01737e-29	8.86062e-27	chr12	16006308	16007214	907	80	85	136	21	35	295	374	436	Exon (ENSMUST00000223158.1/ENSMUST00000223158.1, exon 3 of 10)	12	15793318	15816922	23605	ENSMUST00000221518.1	-189386	ENSMUSG00000020601	Trib2	tribbles pseudokinase 2
1.82698	0.000218014	0.00133624	chr12	54343546	54343853	308	12	9	14	3	2	54	52	20	Distal Intergenic	12	54388042	54391318	3277	ENSMUST00000223334.1	47465		Gm7550	predicted gene 7550
1.82697	9.62445e-12	2.84495e-10	chr14	27280055	27280755	701	30	33	35	20	36	96	111	161	Intron (ENSMUST00000225949.1/71704, intron 5 of 13)	14	27238039	27403904	165866	ENSMUST00000049206.5	42016	ENSMUSG00000021895	Arhgef3	Rho guanine nucleotide exchange factor (GEF) 3
1.82611	1.79315e-06	1.89988e-05	chr8	90843814	90844080	267	15	12	21	5	8	52	43	82	Intron (ENSMUST00000048665.7/109151, intron 1 of 39)	8	90849667	90872090	22424	ENSMUST00000211795.1	-5587	ENSMUSG00000056608	Chd9	chromodomain helicase DNA binding protein 9
1.82595	6.24979e-07	7.36648e-06	chr1	171793342	171793668	327	22	14	16	3	2	57	59	79	Exon (ENSMUST00000163992.2/27218, exon 5 of 5)	1	171767155	171795831	28677	ENSMUST00000163992.2	26187	ENSMUSG00000015316	Slamf1	signaling lymphocytic activation molecule family member 1
1.82474	1.42776e-14	6.81547e-13	chr18	52485649	52486303	655	70	35	68	12	23	156	190	295	Intron (ENSMUST00000237229.1/67222, intron 6 of 6)	18	52487450	52488656	1207	ENSMUST00000237434.1	-1147	ENSMUSG00000024528	Srfbp1	serum response factor binding protein 1
1.82332	7.28264e-09	1.27517e-07	chr10	95923150	95923733	584	23	20	24	14	16	67	74	109	Distal Intergenic	10	95940650	95975501	34852	ENSMUST00000219207.1	-16917	ENSMUSG00000036499	Eea1	early endosome antigen 1
1.82253	4.51149e-18	3.67541e-16	chr9	66225589	66226814	1226	71	36	76	22	14	211	208	248	Intron (ENSMUST00000034944.8/13143, intron 3 of 11)	9	66220747	66268950	48204	ENSMUST00000132987.7	4842	ENSMUSG00000032380	Dapk2	death-associated protein kinase 2
1.82251	6.68779e-18	5.30663e-16	chr2	61490491	61491074	584	48	34	75	15	26	185	188	193	Distal Intergenic	2	61578585	61654171	75587	ENSMUST00000112502.7	-87511	ENSMUSG00000064289	Tank	TRAF family member-associated Nf-kappa B activator
1.82162	7.90919e-07	9.12606e-06	chr3	52703492	52703931	440	9	15	39	4	3	64	77	81	Distal Intergenic	3	52739716	52776656	36941	ENSMUST00000193813.5	-35785	ENSMUSG00000102785	Gm2447	predicted gene 2447
1.82133	3.7655e-08	5.73255e-07	chr4	46585079	46585389	311	20	12	31	9	13	60	84	83	Intron (ENSMUST00000107756.3/107684, intron 1 of 11)	4	46543001	46601891	58891	ENSMUST00000139179.1	16502	ENSMUSG00000028337	Coro2a	coronin, actin binding protein 2A
1.82111	1.81286e-12	6.1045e-11	chr9	44196008	44196725	718	27	27	48	7	10	122	110	138	Intron (ENSMUST00000206720.1/12402, intron 2 of 15)	9	44169020	44185965	16946	ENSMUST00000206629.1	-10043	ENSMUSG00000034342	Cbl	Casitas B-lineage lymphoma
1.82081	1.83073e-13	7.26326e-12	chr13	45919056	45919358	303	31	28	60	6	18	132	142	154	Intron (ENSMUST00000091628.10/20238, intron 2 of 7)	13	45556429	45964957	408529	ENSMUST00000167708.3	45599	ENSMUSG00000046876	Atxn1	ataxin 1
1.81976	0.00125976	0.0060265	chr6	41534820	41535038	219	2	10	21	4	5	57	37	19	Exon (ENSMUST00000103287.1/ENSMUST00000103287.1, exon 1 of 1)	6	41521787	41525079	3293	ENSMUST00000070380.4	13033	ENSMUSG00000057163	Prss2	protease, serine 2
1.81945	9.53954e-08	1.34405e-06	chr17	26368972	26369257	286	19	13	27	7	5	63	80	70	Distal Intergenic	17	26414829	26441795	26967	ENSMUST00000182897.7	-45572	ENSMUSG00000034413	Neurl1b	neuralized E3 ubiquitin protein ligase 1B
1.81902	9.80556e-08	1.37793e-06	chr13	99146492	99146916	425	33	11	32	18	14	68	120	86	Distal Intergenic	13	99184823	99250656	65834	ENSMUST00000056558.9	-37907	ENSMUSG00000050919	Zfp366	zinc finger protein 366
1.81778	8.67969e-08	1.23344e-06	chr17	6881123	6881671	549	21	22	22	8	0	72	78	92	Distal Intergenic	17	6895229	6895337	109	ENSMUST00000102263.1	13666	ENSMUSG00000076218	Mir692-1	microRNA 692-1
1.81763	4.19235e-05	0.000315553	chr6	65537643	65538085	443	7	16	17	1	11	52	52	42	Intron (ENSMUST00000212402.1/414084, intron 1 of 10)	6	65525385	65631791	106407	ENSMUST00000212375.1	12258	ENSMUSG00000044162	Tnip3	TNFAIP3 interacting protein 3
1.81741	6.70941e-12	2.03539e-10	chr13	19336680	19337423	744	22	34	53	15	16	118	149	126	5' UTR	13	19357679	19359125	1447	ENSMUST00000196537.4	21702	ENSMUSG00000003062	Stard3nl	STARD3 N-terminal like
1.81726	1.74134e-07	2.31594e-06	chr2	79137836	79138266	431	19	13	25	8	21	78	56	72	Distal Intergenic	2	79255426	79257852	2427	ENSMUST00000155105.1	-117160	ENSMUSG00000027009	Itga4	integrin alpha 4
1.81717	1.63234e-36	1.77073e-33	chr1	60911299	60912028	730	120	90	202	27	41	431	474	577	Intron (ENSMUST00000124816.1/12477, intron 3 of 3)	1	60909171	60914769	5599	ENSMUST00000097720.3	2128	ENSMUSG00000026011	Ctla4	cytotoxic T-lymphocyte-associated protein 4
1.81548	6.01763e-10	1.30154e-08	chr16	38016867	38017416	550	24	24	37	11	15	109	73	128	Distal Intergenic	16	38089001	38246084	157084	ENSMUST00000023507.12	-71585	ENSMUSG00000022812	Gsk3b	glycogen synthase kinase 3 beta
1.81497	6.39048e-07	7.51806e-06	chr2	28859365	28859792	428	17	13	20	2	2	55	56	72	Exon (ENSMUST00000152685.1/227674, exon 4 of 5)	2	28857141	28860077	2937	ENSMUST00000152685.1	2224	ENSMUSG00000026806	Ddx31	DEAD/H box helicase 31
1.81155	1.22642e-05	0.000106409	chr9	65083321	65083691	371	10	12	19	6	4	56	36	56	Intron (ENSMUST00000214559.1/ENSMUST00000214559.1, intron 1 of 4)	9	65075748	65080862	5115	ENSMUST00000214678.1	7573	ENSMUSG00000032393	Dpp8	dipeptidylpeptidase 8
1.81148	1.51964e-11	4.33974e-10	chr10	96410034	96410469	436	28	20	53	11	14	112	126	120	Distal Intergenic	10	96226207	96248708	22502	ENSMUST00000218720.1	183827	ENSMUSG00000112762	4930459C07Rik	RIKEN cDNA 4930459C07 gene
1.81023	3.42648e-08	5.25753e-07	chr14	20179840	20180111	272	39	13	35	1	9	74	110	132	Intron (ENSMUST00000024011.9/16529, intron 1 of 4)	14	20140057	20181809	41753	ENSMUST00000024011.9	1698	ENSMUSG00000023243	Kcnk5	potassium channel, subfamily K, member 5
1.80944	4.33941e-11	1.1427e-09	chr10	26500442	26501020	579	26	24	36	13	13	93	109	110	Distal Intergenic	10	26333858	26375971	42114	ENSMUST00000217699.1	-124471	ENSMUSG00000039089	L3mbtl3	L3MBTL3 histone methyl-lysine binding protein
1.80911	0.000138445	0.000900199	chr14	25154216	25154452	237	15	1	26	13	10	48	39	57	Distal Intergenic	14	25139795	25143241	3447	ENSMUST00000225429.1	-10975	ENSMUSG00000114916	4930572O13Rik	RIKEN cDNA 4930572O13 gene
1.80892	1.125e-05	9.86172e-05	chr3	158193380	158193694	315	9	7	19	28	33	30	44	51	Intron (ENSMUST00000200196.4/242274, intron 9 of 24)	3	158062679	158064056	1378	ENSMUST00000199290.1	130701	ENSMUSG00000063052	Lrrc40	leucine rich repeat containing 40
1.80869	6.08251e-09	1.0806e-07	chr1	144256522	144257146	625	26	15	36	4	15	75	88	114	Distal Intergenic	1	144242296	144249242	6947	ENSMUST00000189061.6	-7280	ENSMUSG00000026358	Rgs1	regulator of G-protein signaling 1
1.80858	6.13111e-11	1.56901e-09	chr18	58418614	58419090	477	25	24	44	5	11	116	92	126	Distal Intergenic	18	58556257	58612773	56517	ENSMUST00000025500.6	-137167	ENSMUSG00000024600	Slc27a6	solute carrier family 27 (fatty acid transporter), member 6
1.80785	3.38085e-10	7.662e-09	chr1	60893106	60893790	685	29	16	44	11	10	110	104	101	Exon (ENSMUST00000124816.1/12477, exon 2 of 4)	1	60887000	60912716	25717	ENSMUST00000124816.1	6106	ENSMUSG00000026011	Ctla4	cytotoxic T-lymphocyte-associated protein 4
1.80777	3.05511e-26	8.5879e-24	chr9	107305961	107306561	601	68	80	97	25	27	272	283	341	Distal Intergenic	9	107299155	107300458	1304	ENSMUST00000171568.1	6806	ENSMUSG00000032578	Cish	cytokine inducible SH2-containing protein
1.80658	1.04586e-10	2.5714e-09	chr6	65662007	65662584	578	31	22	39	10	10	113	85	135	Distal Intergenic	6	65671590	65712326	40737	ENSMUST00000054351.5	-9006	ENSMUSG00000049001	Ndnf	neuron-derived neurotrophic factor
1.80607	7.40607e-05	0.000520595	chr7	66088128	66088419	292	9	8	15	9	8	29	33	54	Intron (ENSMUST00000101801.6/109815, intron 5 of 5)	7	66079961	66089187	9227	ENSMUST00000206044.1	8167	ENSMUSG00000075701	Selenos	selenoprotein S
1.80535	4.21031e-18	3.45793e-16	chr18	12636800	12637245	446	47	40	72	13	17	168	204	199	Intron (ENSMUST00000234974.1/72747, intron 1 of 7)	18	12643344	12689445	46102	ENSMUST00000141060.1	-6099	ENSMUSG00000024424	Ttc39c	tetratricopeptide repeat domain 39C
1.80421	1.27223e-05	0.000109882	chr19	11480249	11480449	201	10	14	21	7	3	68	48	44	Exon (ENSMUST00000165310.2/73656, exon 6 of 7)	19	11485938	11506260	20323	ENSMUST00000189635.6	-5489	ENSMUSG00000058470	Gm8369	predicted gene 8369
1.80398	6.71545e-09	1.18406e-07	chr13	24962142	24962497	356	17	18	40	7	7	85	78	103	Promoter	13	24962627	24968407	5781	ENSMUST00000223873.1	-130	ENSMUSG00000021340	Gpld1	glycosylphosphatidylinositol specific phospholipase D1
1.80386	4.9257e-06	4.71766e-05	chr4	148092636	148092907	272	15	8	18	19	19	54	37	56	Distal Intergenic	4	148083915	148088031	4117	ENSMUST00000137393.1	-4605	ENSMUSG00000029007	Agtrap	angiotensin II, type I receptor-associated protein
1.8032	2.95056e-05	0.00023153	chr16	69937624	69937919	296	10	12	16	4	3	31	57	50	Distal Intergenic	16	69856874	69863744	6871	ENSMUST00000076500.13	-73880	ENSMUSG00000063163	Speer2	spermatogenesis associated glutamate (E)-rich protein 2
1.8026	2.38407e-17	1.74363e-15	chr8	77429588	77430325	738	53	33	69	11	15	168	189	198	Intron (ENSMUST00000076316.5/78514, intron 4 of 22)	8	77517056	77518579	1524	ENSMUST00000184762.1	-86731	ENSMUSG00000097882	0610038B21Rik	RIKEN cDNA 0610038B21 gene
1.80148	1.39199e-22	2.22763e-20	chr12	25958348	25959446	1099	80	58	110	31	18	244	295	353	Distal Intergenic	12	26091962	26210505	118544	ENSMUST00000223022.1	251059	ENSMUSG00000113550	Gm29687	predicted gene, 29687
1.80137	0.000137875	0.000896784	chr4	56915921	56916315	395	9	11	13	8	4	41	24	56	Intron (ENSMUST00000068792.12/242474, intron 8 of 17)	4	56879876	56923458	43583	ENSMUST00000132816.7	7143	ENSMUSG00000055296	Tmem245	transmembrane protein 245
1.80017	3.52189e-08	5.39114e-07	chr11	75756699	75757039	341	28	17	21	6	11	71	90	80	Exon (ENSMUST00000067664.9/22627, exon 4 of 6)	11	75751604	75759315	7712	ENSMUST00000155057.1	5095	ENSMUSG00000020849	Ywhae	tyrosine 3-monooxygenase/tryptophan 5-monooxygenase activation protein, epsilon polypeptide
1.79993	8.08319e-20	8.65233e-18	chr1	60886748	60887588	841	55	48	81	14	24	203	190	270	Promoter	1	60887000	60912716	25717	ENSMUST00000124816.1	0	ENSMUSG00000026011	Ctla4	cytotoxic T-lymphocyte-associated protein 4
1.79962	1.99568e-06	2.08834e-05	chr16	76246195	76246606	412	12	13	22	5	5	48	51	70	Distal Intergenic	16	76294646	76323658	29013	ENSMUST00000140483.1	77052	ENSMUSG00000048490	Nrip1	nuclear receptor interacting protein 1
1.79657	0.000145821	0.000942058	chr1	60989830	60990039	210	11	9	11	3	4	24	38	52	Exon (ENSMUST00000193733.1/ENSMUST00000193733.1, exon 1 of 1)	1	60977927	61000320	22394	ENSMUST00000102827.3	11903	ENSMUSG00000026009	Icos	inducible T cell co-stimulator
1.79475	2.71317e-18	2.28404e-16	chr14	78356486	78357369	884	52	55	73	17	21	170	207	277	Distal Intergenic	14	78277445	78308043	30599	ENSMUST00000022592.7	-48443	ENSMUSG00000022015	Tnfsf11	tumor necrosis factor (ligand) superfamily, member 11
1.79426	3.7272e-07	4.60894e-06	chr14	28490484	28490836	353	12	14	20	24	38	54	51	60	Distal Intergenic	14	28504750	28527448	22699	ENSMUST00000063465.11	-13914	ENSMUSG00000021994	Wnt5a	wingless-type MMTV integration site family, member 5A
1.79401	4.80093e-11	1.25318e-09	chr9	55096741	55097696	956	24	34	40	9	26	100	121	134	Distal Intergenic	9	55028154	55048779	20626	ENSMUST00000034854.7	-47962	ENSMUSG00000035200	Chrnb4	cholinergic receptor, nicotinic, beta polypeptide 4
1.79303	1.70662e-27	5.7348e-25	chr10	117898172	117899247	1076	80	84	103	28	31	284	302	383	Distal Intergenic	10	117925459	117948292	22834	ENSMUST00000217950.1	-26212	ENSMUSG00000112500	4933411E08Rik	RIKEN cDNA 4933411E08 gene
1.7925	2.30972e-05	0.000186281	chr11	117240400	117240610	211	9	14	22	1	0	43	39	80	Intron (ENSMUST00000093907.10/53860, intron 2 of 11)	11	117232285	117362313	130029	ENSMUST00000106354.8	8115	ENSMUSG00000059248	Septin9	septin 9
1.79206	8.59882e-16	4.94782e-14	chr15	93712420	93713038	619	42	38	58	12	28	149	153	194	Exon (ENSMUST00000229650.1/ENSMUST00000229650.1, exon 1 of 3)	15	93499114	93595891	96778	ENSMUST00000048982.10	-116529	ENSMUSG00000036158	Prickle1	prickle planar cell polarity protein 1
1.79162	2.04901e-26	5.90348e-24	chr11	34506201	34507039	839	106	68	156	23	18	312	390	468	Intron (ENSMUST00000093193.11/94176, intron 23 of 51)	11	34361959	34688479	326521	ENSMUST00000101364.2	181440	ENSMUSG00000020143	Dock2	dedicator of cyto-kinesis 2
1.79143	8.10777e-16	4.67693e-14	chr19	41768739	41769408	670	47	42	54	10	16	141	168	210	3' UTR	19	41600259	41743665	143407	ENSMUST00000025993.9	-25074	ENSMUSG00000025020	Slit1	slit guidance ligand 1
1.79116	1.29273e-09	2.6187e-08	chrX	48136829	48137265	437	25	17	53	6	16	110	116	102	3' UTR	20	48127744	48131161	3418	ENSMUST00000156654.1	9085	ENSMUSG00000037005	Xpnpep2	X-prolyl aminopeptidase (aminopeptidase P) 2, membrane-bound
1.79073	2.12631e-13	8.32355e-12	chr1	39560387	39560984	598	51	21	65	23	24	146	147	190	Exon (ENSMUST00000062525.10/67702, exon 4 of 7)	1	39555605	39558757	3153	ENSMUST00000153381.1	-1630	ENSMUSG00000048234	Rnf149	ring finger protein 149
1.79011	6.4602e-13	2.3491e-11	chr19	18607843	18608272	430	32	45	52	9	2	158	131	177	Intron (ENSMUST00000236615.1/20409, intron 1 of 10)	19	18593601	18631718	38118	ENSMUST00000138860.1	23446	ENSMUSG00000024725	Ostf1	osteoclast stimulating factor 1
1.78942	6.41383e-15	3.24064e-13	chr13	58475451	58475817	367	37	31	58	22	29	142	156	148	Distal Intergenic	13	58405066	58410096	5031	ENSMUST00000224479.1	70385	ENSMUSG00000035367	Rmi1	RecQ mediated genome instability 1
1.78891	4.4902e-17	3.11084e-15	chr11	46116477	46117250	774	54	42	61	8	10	179	202	181	Intron (ENSMUST00000011400.7/11492, intron 7 of 22)	11	46127905	46143857	15953	ENSMUST00000151565.7	-10655	ENSMUSG00000011256	Adam19	a disintegrin and metallopeptidase domain 19 (meltrin beta)
1.78866	9.6419e-08	1.35682e-06	chr14	45011304	45011798	495	21	26	24	14	3	82	86	91	Distal Intergenic	14	44958607	44989699	31093	ENSMUST00000226133.1	-21605	ENSMUSG00000075042	4930431P03Rik	RIKEN cDNA 4930431P03 gene
1.78826	2.52912e-11	6.96281e-10	chr10	128438872	128439202	331	30	31	41	6	25	124	111	131	3' UTR	10	128458680	128458768	89	ENSMUST00000184718.1	-19478	ENSMUSG00000098957	Mir8105	microRNA 8105
1.78788	1.9475e-15	1.06022e-13	chr12	55392620	55393349	730	48	52	70	8	11	140	216	259	Intron (ENSMUST00000163070.7/26443, intron 1 of 6)	12	55398775	55418454	19680	ENSMUST00000021412.8	-5426	ENSMUSG00000021024	Psma6	proteasome subunit alpha 6
1.7876	6.92402e-12	2.09656e-10	chr2	60328403	60329169	767	40	22	88	10	15	139	176	200	Exon (ENSMUST00000112533.7/17076, exon 22 of 35)	2	60251993	60284488	32496	ENSMUST00000074606.10	-43915	ENSMUSG00000060703	Cd302	CD302 antigen
1.78688	5.89288e-13	2.15542e-11	chr10	75721737	75722571	835	44	51	46	15	16	180	191	140	Intron (ENSMUST00000001712.7/104248, intron 22 of 36)	10	75715694	75725234	9541	ENSMUST00000219682.1	2663	ENSMUSG00000020196	Cabin1	calcineurin binding protein 1
1.78681	2.06015e-07	2.69689e-06	chr15	83629255	83629673	419	23	21	20	7	3	83	58	93	Exon (ENSMUST00000144773.1/64706, exon 9 of 21)	15	83606631	83613739	7109	ENSMUST00000230060.1	-15516	ENSMUSG00000016763	Scube1	signal peptide, CUB domain, EGF-like 1
1.78656	8.59906e-12	2.56152e-10	chr3	87387383	87387977	595	37	22	42	17	26	95	124	142	Intron (ENSMUST00000163661.7/229499, intron 7 of 10)	3	87385660	87392098	6439	ENSMUST00000193854.1	1723	ENSMUSG00000059994	Fcrl1	Fc receptor-like 1
1.78597	0.000101385	0.000684792	chrX	57184865	57185185	321	6	9	23	2	1	38	36	58	Distal Intergenic	20	57200643	57204378	3736	ENSMUST00000138082.1	-15458	ENSMUSG00000085808	Gm14718	predicted gene 14718
1.78559	6.96017e-07	8.12733e-06	chr1	130864142	130864589	448	18	23	14	9	19	63	73	67	Distal Intergenic	1	130865669	130880791	15123	ENSMUST00000038829.6	-1080	ENSMUSG00000042474	Fcmr	Fc fragment of IgM receptor
1.78469	5.35843e-05	0.000391898	chr10	66885565	66885855	291	11	10	13	16	10	37	31	55	Distal Intergenic	10	66915636	66917739	2104	ENSMUST00000219021.1	31884		1110002J07Rik	RIKEN cDNA 1110002J07 gene
1.7846	9.25017e-07	1.05194e-05	chr3	127449079	127449431	353	17	8	23	37	34	57	44	68	Intron (ENSMUST00000182711.7/109676, intron 1 of 31)	3	126921614	127409059	487446	ENSMUST00000182078.8	-40020	ENSMUSG00000032826	Ank2	ankyrin 2, brain
1.7839	1.09614e-09	2.25181e-08	chr16	43628380	43629017	638	25	21	32	15	17	87	105	85	3' UTR	16	43640655	43640737	83	ENSMUST00000102417.2	-11638	ENSMUSG00000076372	Mir568	microRNA 568
1.78372	1.4475e-05	0.000123254	chr3	37900924	37901396	473	10	11	31	6	0	66	50	62	Intron (ENSMUST00000196893.1/626410, intron 1 of 3)	3	37898813	37992728	93916	ENSMUST00000196893.1	2111	ENSMUSG00000106461	Gm20755	predicted gene, 20755
1.7836	4.70926e-10	1.03899e-08	chr9	14902306	14902716	411	34	28	24	16	23	101	93	121	5' UTR	9	14900770	14903754	2985	ENSMUST00000148155.1	1038	ENSMUSG00000031933	Izumo1r	IZUMO1 receptor, JUNO
1.78293	1.71144e-07	2.27917e-06	chr10	75433389	75433621	233	16	18	25	4	3	68	59	84	Intron (ENSMUST00000039925.7/103149, intron 6 of 9)	10	75428181	75430319	2139	ENSMUST00000129946.1	5208	ENSMUSG00000033427	Upb1	ureidopropionase, beta
1.78179	1.22654e-51	1.23905e-47	chr19	10747312	10748354	1043	177	174	348	86	102	752	808	886	Exon (ENSMUST00000185446.1/ENSMUST00000185446.1, exon 1 of 2)	19	10740960	10785677	44718	ENSMUST00000188480.5	6352	ENSMUSG00000067577	A430093F15Rik	RIKEN cDNA A430093F15 gene
1.78089	5.02085e-08	7.4761e-07	chr2	143839594	143839827	234	20	16	36	4	0	64	88	101	Intron (ENSMUST00000099296.3/12075, intron 5 of 7)	2	143826528	143862943	36416	ENSMUST00000099296.3	23116	ENSMUSG00000027420	Bfsp1	beaded filament structural protein 1, in lens-CP94
1.78081	6.38861e-06	5.95985e-05	chr1	153288025	153288225	201	10	11	24	8	7	54	43	60	Intron (ENSMUST00000027752.14/226519, intron 1 of 27)	1	153248617	153250461	1845	ENSMUST00000159251.1	-37564	ENSMUSG00000026478	Lamc1	laminin, gamma 1
1.7808	1.14604e-06	1.27539e-05	chr1	172418226	172418614	389	32	11	18	4	5	63	81	76	Distal Intergenic	1	172376546	172384099	7554	ENSMUST00000052455.3	41680	ENSMUSG00000050229	Pigm	phosphatidylinositol glycan anchor biosynthesis, class M
1.78036	1.00973e-13	4.20738e-12	chr4	102989336	102989745	410	44	32	52	3	18	139	145	172	Promoter	4	102967266	102989755	22490	ENSMUST00000149348.1	10	ENSMUSG00000085181	Gm12709	predicted gene 12709
1.77887	2.33696e-14	1.08156e-12	chr7	45070463	45070994	532	54	35	46	12	15	142	173	170	Intron (ENSMUST00000107829.8/66394, intron 1 of 8)	7	45073560	45077409	3850	ENSMUST00000209243.1	-2566	ENSMUSG00000003421	Nosip	nitric oxide synthase interacting protein
1.77808	2.41565e-07	3.11659e-06	chr7	80123185	80123758	574	17	22	30	8	5	73	107	63	Distal Intergenic	7	80094846	80115392	20547	ENSMUST00000107384.9	-7793	ENSMUSG00000030541	Idh2	isocitrate dehydrogenase 2 (NADP+), mitochondrial
1.77806	3.10707e-09	5.86616e-08	chr4	145264210	145264638	429	27	19	34	13	9	106	79	97	Downstream (2-3kb)	4	145225416	145246870	21455	ENSMUST00000143055.1	-17340	ENSMUSG00000028599	Tnfrsf1b	tumor necrosis factor receptor superfamily, member 1b
1.77733	1.9283e-05	0.000158815	chrX	85871768	85871992	225	13	17	14	3	4	67	51	40	Intron (ENSMUST00000113976.1/71398, intron 1 of 1)	20	85870354	85891499	21146	ENSMUST00000113976.1	1414	ENSMUSG00000025058	Tasl	TLR adaptor interacting with endolysosomal SLC15A4
1.77716	6.48328e-16	3.80641e-14	chr3	132790976	132791791	816	58	39	72	7	33	173	201	224	Intron (ENSMUST00000169172.4/271981, intron 23 of 25)	3	132786910	132838506	51597	ENSMUST00000196491.1	4066	ENSMUSG00000028030	Tbck	TBC1 domain containing kinase
1.77645	1.85979e-31	1.01899e-28	chr13	113828433	113829533	1101	99	82	134	52	44	354	374	385	Intron (ENSMUST00000091201.6/218639, intron 1 of 4)	13	113794622	114155276	360655	ENSMUST00000224068.1	33811	ENSMUSG00000042348	Arl15	ADP-ribosylation factor-like 15
1.77631	8.75867e-16	5.03622e-14	chr16	8306232	8306788	557	45	40	63	13	11	182	146	196	Distal Intergenic	16	8409275	8425136	15862	ENSMUST00000023400.3	118348	ENSMUSG00000022715	Tmem114	transmembrane protein 114
1.77559	1.43979e-17	1.08746e-15	chr10	44715349	44716394	1046	48	54	67	13	18	179	177	250	Exon (ENSMUST00000216787.1/ENSMUST00000216787.1, exon 1 of 2)	10	44446717	44528501	81785	ENSMUST00000167340.1	-186848	ENSMUSG00000038151	Prdm1	PR domain containing 1, with ZNF domain
1.77554	9.20646e-53	1.24005e-48	chr9	54612407	54613238	832	165	135	232	42	58	565	635	678	Intron (ENSMUST00000034822.11/94180, intron 11 of 13)	9	54595094	54603936	8843	ENSMUST00000214136.1	17313	ENSMUSG00000032279	Idh3a	isocitrate dehydrogenase 3 (NAD+) alpha
1.77495	3.68063e-14	1.64612e-12	chr9	84923859	84924654	796	46	35	48	24	23	138	172	149	Exon (ENSMUST00000213260.1/ENSMUST00000213260.1, exon 1 of 5)	9	84774512	84826183	51672	ENSMUST00000216802.1	149347	ENSMUSG00000099724	4930554C24Rik	RIKEN cDNA 4930554C24 gene
1.7738	1.03352e-12	3.62051e-11	chr12	107118378	107118874	497	29	30	48	19	25	120	133	123	Distal Intergenic	12	106706049	106716362	10314	ENSMUST00000149382.1	-402016	ENSMUSG00000085820	4933406K04Rik	RIKEN cDNA 4933406K04 gene
1.77378	4.48389e-12	1.40236e-10	chr1	156456345	156456932	588	35	23	59	6	16	125	145	135	Exon (ENSMUST00000192072.1/ENSMUST00000192072.1, exon 1 of 1)	1	156429793	156466804	37012	ENSMUST00000051396.12	9872	ENSMUSG00000026600	Soat1	sterol O-acyltransferase 1
1.77373	1.08407e-07	1.5083e-06	chr13	51711991	51712393	403	24	18	21	8	7	72	85	68	Intron (ENSMUST00000110040.8/20354, intron 10 of 16)	13	51711500	51714159	2660	ENSMUST00000125511.1	1766	ENSMUSG00000021451	Sema4d	sema domain, immunoglobulin domain (Ig), transmembrane domain (TM) and short cytoplasmic domain, (semaphorin) 4D
1.77295	1.37775e-05	0.000117879	chr1	170185159	170185470	312	20	7	21	3	2	67	52	47	Distal Intergenic	1	170141938	170174957	33020	ENSMUST00000111350.9	-10202	ENSMUSG00000026670	Uap1	UDP-N-acetylglucosamine pyrophosphorylase 1
1.77143	5.01245e-09	9.07157e-08	chr1	79701561	79702049	489	23	15	44	9	17	99	81	102	Downstream (<1kb)	1	79719163	79730098	10936	ENSMUST00000130714.7	28049	ENSMUSG00000073643	Wdfy1	WD repeat and FYVE domain containing 1
1.77089	2.48855e-06	2.54817e-05	chr8	81859803	81860025	223	19	11	17	8	16	46	52	70	Intron (ENSMUST00000213285.1/234515, intron 10 of 24)	8	81856368	82122570	266203	ENSMUST00000109851.2	3435	ENSMUSG00000037940	Inpp4b	inositol polyphosphate-4-phosphatase, type II
1.77031	1.05527e-06	1.18399e-05	chr6	8556873	8557302	430	26	8	26	5	8	78	63	67	Intron (ENSMUST00000162564.6/170772, intron 5 of 10)	6	8537816	8594071	56256	ENSMUST00000161494.1	19057	ENSMUSG00000029638	Glcci1	glucocorticoid induced transcript 1
1.76977	2.77653e-11	7.58709e-10	chr9	32712467	32712726	260	33	22	49	11	6	109	128	125	Intron (ENSMUST00000183879.1/23871, intron 3 of 3)	9	32696384	32754428	58045	ENSMUST00000184364.1	16083	ENSMUSG00000032035	Ets1	E26 avian leukemia oncogene 1, 5' domain
1.76969	2.91725e-09	5.54144e-08	chr1	153304171	153304390	220	21	28	42	6	16	82	93	148	Intron (ENSMUST00000027752.14/226519, intron 1 of 27)	1	153218922	153332786	113865	ENSMUST00000027752.14	28396	ENSMUSG00000026478	Lamc1	laminin, gamma 1
1.76931	1.11916e-14	5.44694e-13	chr7	125621437	125622257	821	43	51	55	18	27	152	150	235	Intron (ENSMUST00000206234.1/60504, intron 1 of 5)	7	125603537	125633570	30034	ENSMUST00000033000.7	17900	ENSMUSG00000030745	Il21r	interleukin 21 receptor
1.76904	5.21911e-06	4.96922e-05	chr6	108524309	108524527	219	11	12	24	9	8	63	50	49	Intron (ENSMUST00000032192.8/16438, intron 60 of 61)	6	108518732	108519672	941	ENSMUST00000205005.1	5577	ENSMUSG00000030102	Itpr1	inositol 1,4,5-trisphosphate receptor 1
1.76873	7.2811e-16	4.2394e-14	chr7	110965387	110965980	594	43	34	71	15	22	146	171	200	Intron (ENSMUST00000005751.12/17540, intron 1 of 20)	7	110923860	110982058	58199	ENSMUST00000142368.7	16078	ENSMUSG00000005611	Irag1	inositol 1,4,5-triphosphate receptor associated 1
1.76822	4.44103e-15	2.30142e-13	chr18	20969872	20970648	777	43	35	58	14	12	140	151	189	Intron (ENSMUST00000050004.2/67664, intron 1 of 5)	18	20961472	20983724	22253	ENSMUST00000234316.1	8400	ENSMUSG00000033107	Rnf125	ring finger protein 125
1.76716	7.09513e-08	1.02613e-06	chr15	100720065	100720437	373	15	19	36	8	9	62	95	86	Promoter	15	100692864	100720477	27614	ENSMUST00000161514.1	40	ENSMUSG00000037280	Galnt6	polypeptide N-acetylgalactosaminyltransferase 6
1.76714	1.25165e-08	2.09463e-07	chr2	31722890	31723243	354	21	18	27	12	15	69	79	85	Intron (ENSMUST00000075759.12/11350, intron 1 of 10)	2	31689611	31779024	89414	ENSMUST00000135233.2	33279	ENSMUSG00000026842	Abl1	c-abl oncogene 1, non-receptor tyrosine kinase
1.76629	1.36438e-09	2.75658e-08	chr19	24615748	24616270	523	21	26	25	43	45	79	79	100	Distal Intergenic	19	24674008	24682233	8226	ENSMUST00000057243.5	-57738	ENSMUSG00000048572	Tmem252	transmembrane protein 252
1.76581	2.51722e-08	3.96708e-07	chr19	8998519	8998850	332	17	20	38	3	10	83	72	106	Promoter	19	8997898	9002286	4389	ENSMUST00000236390.1	621	ENSMUSG00000069833	Ahnak	AHNAK nucleoprotein (desmoyokin)
1.76561	2.80869e-13	1.08296e-11	chr7	58822345	58822824	480	36	31	83	28	24	151	153	211	Intron (ENSMUST00000168747.2/11982, intron 16 of 20)	7	58658246	58829420	171175	ENSMUST00000168747.2	164099	ENSMUSG00000025324	Atp10a	ATPase, class V, type 10A
1.76553	1.44284e-11	4.14006e-10	chr5	115938988	115939436	449	30	24	44	13	13	101	116	126	Intron (ENSMUST00000141101.4/12704, intron 16 of 45)	5	115933645	115946932	13288	ENSMUST00000139881.7	5343	ENSMUSG00000029516	Cit	citron
1.76506	2.23076e-10	5.19917e-09	chr18	41949193	41949503	311	32	18	51	6	16	107	102	140	Intron (ENSMUST00000235606.1/77619, intron 1 of 6)	18	41875696	41951194	75499	ENSMUST00000070949.5	1691	ENSMUSG00000056671	Prelid2	PRELI domain containing 2
1.76494	1.82952e-10	4.33527e-09	chr2	44344882	44345261	380	33	23	40	13	6	119	102	115	Intron (ENSMUST00000112824.7/76117, intron 13 of 14)	2	44565133	44571347	6215	ENSMUST00000134813.1	226086	ENSMUSG00000036890	Gtdc1	glycosyltransferase-like domain containing 1
1.76437	4.03552e-12	1.27198e-10	chr5	65897756	65898303	548	36	22	56	13	16	138	118	137	Distal Intergenic	5	65863580	65867934	4355	ENSMUST00000202591.1	34176	ENSMUSG00000029204	Rhoh	ras homolog family member H
1.7643	2.45699e-05	0.000196754	chr4	140859339	140859580	242	15	7	23	1	4	53	59	41	Distal Intergenic	4	140872693	140878055	5363	ENSMUST00000140588.1	-13113	ENSMUSG00000087045	4930515B02Rik	RIKEN cDNA 4930515B02 gene
1.76404	3.72691e-05	0.000284119	chr16	11197118	11197463	346	17	8	15	1	6	46	53	41	Intron (ENSMUST00000119953.1/66409, intron 5 of 8)	16	11193505	11194995	1491	ENSMUST00000129962.1	-2123	ENSMUSG00000005846	Rsl1d1	ribosomal L1 domain containing 1
1.76368	7.12668e-18	5.61902e-16	chr13	63237986	63238341	356	56	48	84	12	35	195	193	272	Intron (ENSMUST00000091560.10/72061, intron 10 of 14)	13	63240029	63302282	62254	ENSMUST00000222929.1	-1688	ENSMUSG00000021458	Aopep	aminopeptidase O
1.76366	6.29097e-08	9.19203e-07	chr1	69537658	69538217	560	31	11	32	11	12	69	79	111	3' UTR	1	69538768	69684157	145390	ENSMUST00000188110.6	145940	ENSMUSG00000025997	Ikzf2	IKAROS family zinc finger 2
1.76317	2.32354e-05	0.000187292	chr1	64040202	64040538	337	7	8	22	20	34	34	40	53	Intron (ENSMUST00000114086.7/93691, intron 3 of 3)	1	64042438	64042501	64	ENSMUST00000184798.1	1963	ENSMUSG00000098487	Mir6899	microRNA 6899
1.76267	2.49361e-05	0.000199311	chr3	85588846	85589103	258	9	11	18	11	17	30	53	50	Intron (ENSMUST00000107672.7/229487, intron 2 of 11)	3	85574195	85654158	79964	ENSMUST00000029726.5	14651	ENSMUSG00000028085	Gatb	glutamyl-tRNA(Gln) amidotransferase, subunit B
1.76234	1.82737e-11	5.14567e-10	chr9	33010971	33011550	580	39	26	38	10	7	110	113	142	Distal Intergenic	9	32904937	32928966	24030	ENSMUST00000185169.1	-82005		Gm27162	predicted gene 27162
1.76207	5.36392e-06	5.09061e-05	chr8	107444267	107444664	398	14	12	19	13	9	60	46	51	Exon (ENSMUST00000211879.1/ENSMUST00000211879.1, exon 1 of 1)	8	107436416	107483590	47175	ENSMUST00000212645.1	7851	ENSMUSG00000031930	Wwp2	WW domain containing E3 ubiquitin protein ligase 2
1.76043	2.32524e-14	1.07658e-12	chr5	53507376	53507783	408	37	36	61	21	16	160	144	162	Intron (ENSMUST00000201991.3/19664, intron 1 of 6)	5	53466152	53649390	183239	ENSMUST00000201991.3	41224	ENSMUSG00000039191	Rbpj	recombination signal binding protein for immunoglobulin kappa J region
1.75928	8.19583e-05	0.000569694	chr12	98444801	98445145	345	17	15	8	2	5	32	53	63	Exon (ENSMUST00000222069.1/ENSMUST00000222069.1, exon 1 of 1)	12	98523844	98526583	2740	ENSMUST00000220507.1	-78699	ENSMUSG00000113613	Gm40893	predicted gene, 40893
1.75914	5.69063e-07	6.7736e-06	chr10	13376774	13377495	722	21	22	19	6	6	63	57	105	Intron (ENSMUST00000105545.11/215789, intron 1 of 12)	10	13381403	13388731	7329	ENSMUST00000154265.1	11236	ENSMUSG00000062866	Phactr2	phosphatase and actin regulator 2
1.75878	6.20094e-08	9.07279e-07	chr3	103829017	103829504	488	27	17	28	2	2	72	68	115	Intron (ENSMUST00000199710.1/67489, intron 9 of 13)	3	103832601	103838648	6048	ENSMUST00000062945.11	-3097	ENSMUSG00000044165	Bcl2l15	BCLl2-like 15
1.75846	7.99409e-05	0.00055718	chr19	17268749	17269043	295	17	15	11	8	1	40	42	76	Distal Intergenic	19	17328909	17335436	6528	ENSMUST00000235184.1	66393	ENSMUSG00000038843	Gcnt1	glucosaminyl (N-acetyl) transferase 1, core 2
1.75813	1.20587e-24	2.65181e-22	chr6	124885105	124886189	1085	88	78	195	34	50	344	399	490	Intron (ENSMUST00000024044.6/12504, intron 1 of 9)	6	124867333	124888199	20867	ENSMUST00000151594.7	2010	ENSMUSG00000023274	Cd4	CD4 antigen
1.75778	1.0489e-31	5.92781e-29	chr2	146197710	146198419	710	104	93	177	35	32	406	378	514	Intron (ENSMUST00000133433.7/78774, intron 25 of 26)	2	146214265	146215035	771	ENSMUST00000146891.1	-15846	ENSMUSG00000037143	Cfap61	cilia and flagella associated protein 61
1.75716	2.26883e-05	0.000183294	chr16	18905549	18905893	345	18	5	25	4	2	59	51	52	Intron (ENSMUST00000190050.1/15260, intron 6 of 23)	16	18925577	18935135	9559	ENSMUST00000131444.1	-19684	ENSMUSG00000022702	Hira	histone cell cycle regulator
1.75652	6.42476e-07	7.55453e-06	chr2	48469443	48469763	321	9	16	36	17	19	68	65	74	Distal Intergenic	2	48814109	48903269	89161	ENSMUST00000063886.3	-344346	ENSMUSG00000052155	Acvr2a	activin receptor IIA
1.75606	4.57658e-18	3.72656e-16	chr2	48315084	48315825	742	43	53	93	20	24	212	223	216	Intron (ENSMUST00000127672.1/ENSMUST00000127672.1, intron 1 of 5)	2	48814109	48903269	89161	ENSMUST00000063886.3	-498284	ENSMUSG00000052155	Acvr2a	activin receptor IIA
1.75514	3.13294e-07	3.94595e-06	chr16	52442913	52443412	500	10	19	45	16	20	91	69	89	Intron (ENSMUST00000023312.13/11658, intron 1 of 15)	16	52251467	52452465	200999	ENSMUST00000170035.7	9053	ENSMUSG00000022636	Alcam	activated leukocyte cell adhesion molecule
1.75471	2.0564e-13	8.06747e-12	chr7	28794488	28794829	342	33	52	56	7	22	146	164	189	Exon (ENSMUST00000209035.1/320435, exon 5 of 12)	7	28796938	28798954	2017	ENSMUST00000207462.1	-2109	ENSMUSG00000051735	Rinl	Ras and Rab interactor-like
1.75453	1.68872e-19	1.73522e-17	chr2	18178460	18179509	1050	59	51	106	12	22	204	237	306	Exon (ENSMUST00000118087.1/ENSMUST00000118087.1, exon 1 of 1)	2	18170251	18186857	16607	ENSMUST00000149786.1	8209	ENSMUSG00000026743	Mllt10	myeloid/lymphoid or mixed-lineage leukemia; translocated to, 10
1.75446	9.62888e-05	0.000654638	chr9	123309182	123309430	249	10	6	16	13	21	28	31	52	Intron (ENSMUST00000213851.1/ENSMUST00000213851.1, intron 1 of 2)	9	123259053	123260764	1712	ENSMUST00000068140.5	-48418	ENSMUSG00000054871	Tmem158	transmembrane protein 158
1.75424	9.25769e-10	1.93026e-08	chr13	85398763	85399256	494	21	33	33	11	11	101	93	114	Distal Intergenic	13	85215495	85289130	73636	ENSMUST00000223598.1	-109633	ENSMUSG00000021549	Rasa1	RAS p21 protein activator 1
1.75344	4.06183e-43	1.05891e-39	chr9	120090633	120092457	1825	146	132	206	65	90	463	563	668	Promoter	9	120092114	120094906	2793	ENSMUST00000048777.3	0	ENSMUSG00000042262	Ccr8	chemokine (C-C motif) receptor 8
1.75275	5.48193e-05	0.000400079	chr2	155554631	155554960	330	11	15	15	4	8	59	53	31	Intron (ENSMUST00000029135.14/60525, intron 7 of 17)	2	155547040	155556930	9891	ENSMUST00000148685.1	1970	ENSMUSG00000086529	Acss2os	acyl-CoA synthetase short-chain family member 2, opposite strand
1.75186	7.58361e-05	0.00053155	chr15	66778546	66779264	719	26	46	86	6	27	176	176	181	Intron (ENSMUST00000065916.13/21819, intron 41 of 47)	15	66798750	66850721	51972	ENSMUST00000166403.1	-19486	ENSMUSG00000053469	Tg	thyroglobulin
1.75126	8.29575e-15	4.11307e-13	chrX	57177123	57177779	657	51	50	50	8	14	151	168	220	Distal Intergenic	20	57200643	57204378	3736	ENSMUST00000138082.1	-22864	ENSMUSG00000085808	Gm14718	predicted gene 14718
1.75115	5.75032e-06	5.42071e-05	chr10	51492042	51492377	336	17	10	19	2	7	50	50	60	Promoter	10	51493122	51496506	3385	ENSMUST00000218217.1	-745	ENSMUSG00000062593	Lilrb4a	leukocyte immunoglobulin-like receptor, subfamily B, member 4A
1.7509	3.17187e-11	8.57175e-10	chr3	37229258	37229970	713	32	20	49	18	30	113	100	134	Intron (ENSMUST00000029273.7/60505, intron 2 of 4)	3	37225337	37232565	7229	ENSMUST00000161015.1	2595	ENSMUSG00000027718	Il21	interleukin 21
1.75038	3.24121e-26	9.07944e-24	chr9	123806178	123806740	563	75	89	152	31	43	322	400	365	Promoter	9	123806475	123811756	5282	ENSMUST00000049810.8	0	ENSMUSG00000048521	Cxcr6	chemokine (C-X-C motif) receptor 6
1.75008	2.46303e-12	8.10143e-11	chr1	52076307	52076886	580	37	32	44	9	4	132	123	140	Promoter	1	52077261	52156087	78827	ENSMUST00000185516.1	-375	ENSMUSG00000026104	Stat1	signal transducer and activator of transcription 1
1.74993	4.57253e-06	4.41261e-05	chr15	9527052	9527255	204	15	10	26	2	4	43	61	71	Intron (ENSMUST00000228782.1/16197, intron 1 of 7)	15	9511898	9529766	17869	ENSMUST00000227234.1	2511	ENSMUSG00000003882	Il7r	interleukin 7 receptor
1.74868	2.20821e-06	2.28852e-05	chr10	111637210	111637579	370	18	13	21	6	6	42	68	72	Distal Intergenic	10	111586719	111594273	7555	ENSMUST00000181547.1	-42937	ENSMUSG00000097082	4933440J02Rik	RIKEN cDNA 4933440J02 gene
1.74851	1.0962e-05	9.63879e-05	chr16	56068646	56068908	263	10	15	24	0	8	56	59	53	Intron (ENSMUST00000201218.1/66315, intron 3 of 5)	16	56075404	56077136	1733	ENSMUST00000201476.1	-6496	ENSMUSG00000052917	Senp7	SUMO1/sentrin specific peptidase 7
1.74751	3.37446e-05	0.000260631	chr15	27405770	27406098	329	16	7	15	14	15	37	35	61	Distal Intergenic	15	27466677	27594909	128233	ENSMUST00000022875.6	-60579	ENSMUSG00000022265	Ank	progressive ankylosis
1.74734	9.00849e-12	2.6756e-10	chr12	88408206	88408836	631	32	27	36	46	45	108	105	119	Intron (ENSMUST00000101165.8/72113, intron 4 of 10)	12	88420296	88461724	41429	ENSMUST00000223538.1	-11460	ENSMUSG00000021044	Adck1	aarF domain containing kinase 1
1.74727	3.09689e-16	1.9149e-14	chr19	11492773	11493252	480	46	50	60	8	16	181	162	204	Promoter	19	11492050	11508094	16045	ENSMUST00000191475.1	723	ENSMUSG00000058470	Gm8369	predicted gene 8369
1.74667	9.16089e-12	2.71836e-10	chr9	66820798	66821478	681	45	27	40	14	19	109	147	136	Intron (ENSMUST00000169282.7/68318, intron 5 of 5)	9	66819284	66834648	15365	ENSMUST00000057261.8	13170	ENSMUSG00000053040	Aph1c	aph1 homolog C, gamma secretase subunit
1.74559	2.62873e-06	2.67966e-05	chr9	122957392	122957760	369	17	12	20	4	11	58	49	63	Intron (ENSMUST00000040717.6/209737, intron 1 of 34)	9	122963528	122979859	16332	ENSMUST00000216388.1	-5768	ENSMUSG00000036768	Kif15	kinesin family member 15
1.74517	8.44815e-05	0.000584643	chr1	183052667	183052968	302	11	12	14	12	5	31	41	59	Distal Intergenic	1	183086266	183147461	61196	ENSMUST00000171366.6	94493	ENSMUSG00000030768	Disp1	dispatched RND transporter family member 1
1.745	8.64774e-18	6.7394e-16	chrX	142792103	142792695	593	48	49	67	18	32	179	194	197	Intron (ENSMUST00000112889.7/209497, intron 3 of 6)	20	142770993	142843494	72502	ENSMUST00000151914.1	21110	ENSMUSG00000047045	Tmem164	transmembrane protein 164
1.74482	1.83479e-19	1.87222e-17	chr8	115742254	115743286	1033	67	45	105	13	27	206	251	286	Distal Intergenic	8	115701435	115707794	6360	ENSMUST00000109104.1	-34460	ENSMUSG00000055435	Maf	avian musculoaponeurotic fibrosarcoma oncogene homolog
1.74465	2.65123e-08	4.1576e-07	chr5	96824827	96825323	497	19	19	37	20	11	77	84	96	3' UTR	5	96827930	96830488	2559	ENSMUST00000197196.1	-2607	ENSMUSG00000029484	Anxa3	annexin A3
1.74455	1.7035e-22	2.68625e-20	chr11	21314137	21314907	771	70	51	107	22	33	252	262	266	Promoter	11	21314081	21320537	6457	ENSMUST00000153159.1	56	ENSMUSG00000020128	Vps54	VPS54 GARP complex subunit
1.74356	2.79727e-09	5.33044e-08	chr13	90981153	90981663	511	26	18	42	5	4	98	102	92	Intron (ENSMUST00000022119.5/66795, intron 5 of 7)	13	90924185	90924724	540	ENSMUST00000224430.1	56968	ENSMUSG00000049517	Rps23	ribosomal protein S23
1.74347	1.14124e-06	1.27048e-05	chr14	19994475	19994871	397	24	16	16	6	6	64	56	79	Distal Intergenic	14	19875655	19977627	101973	ENSMUST00000159073.7	-16848	ENSMUSG00000043004	Gng2	guanine nucleotide binding protein (G protein), gamma 2
1.74257	1.37223e-05	0.000117464	chr1	153346867	153347324	458	13	11	27	4	6	45	42	88	Distal Intergenic	1	153218922	153332786	113865	ENSMUST00000027752.14	-14081	ENSMUSG00000026478	Lamc1	laminin, gamma 1
1.74233	2.80384e-11	7.65653e-10	chr1	94054924	94055166	243	31	27	48	12	5	117	121	126	Distal Intergenic	1	94038305	94052553	14249	ENSMUST00000027507.7	-2371	ENSMUSG00000026285	Pdcd1	programmed cell death 1
1.74214	2.49051e-22	3.8156e-20	chr6	15738448	15739662	1215	75	60	125	28	36	309	241	338	3' UTR	6	15727799	15770349	42551	ENSMUST00000128849.2	10649	ENSMUSG00000041390	Mdfic	MyoD family inhibitor domain containing
1.74175	3.4648e-16	2.1229e-14	chr8	81558387	81559067	681	50	46	65	33	42	164	155	244	Intron (ENSMUST00000172167.8/234515, intron 2 of 4)	8	81715200	82122559	407360	ENSMUST00000042529.13	-156133	ENSMUSG00000037940	Inpp4b	inositol polyphosphate-4-phosphatase, type II
1.74171	1.03955e-10	2.55824e-09	chr3	96675265	96675988	724	43	20	43	13	18	95	129	143	Intron (ENSMUST00000048427.8/213121, intron 1 of 12)	3	96680093	96683202	3110	ENSMUST00000130429.2	-4105	ENSMUSG00000038354	Ankrd35	ankyrin repeat domain 35
1.74135	5.64769e-10	1.22744e-08	chr14	66234465	66234779	315	24	22	41	9	17	101	89	108	Intron (ENSMUST00000022622.13/19229, intron 1 of 30)	14	66153258	66213552	60295	ENSMUST00000178730.7	-20913	ENSMUSG00000059456	Ptk2b	PTK2 protein tyrosine kinase 2 beta
1.74114	1.07716e-06	1.20679e-05	chr8	114982579	114982887	309	25	13	17	12	13	52	65	77	Intron (ENSMUST00000004756.13/80707, intron 8 of 8)	8	114712167	115352143	639977	ENSMUST00000162052.7	270412	ENSMUSG00000004637	Wwox	WW domain-containing oxidoreductase
1.7408	4.60843e-07	5.59717e-06	chr2	72772625	72773066	442	20	20	24	2	10	54	91	79	Intron (ENSMUST00000136807.7/76218, intron 4 of 5)	2	72746505	72750853	4349	ENSMUST00000125382.1	-21772	ENSMUSG00000085427	6430710C18Rik	RIKEN cDNA 6430710C18 gene
1.74037	3.70981e-05	0.000282988	chr2	3649177	3649482	306	16	13	11	7	4	40	42	61	Intron (ENSMUST00000226435.1/66540, intron 2 of 4)	2	3613758	3779787	166030	ENSMUST00000115052.8	35419	ENSMUSG00000026655	Fam107b	family with sequence similarity 107, member B
1.74026	4.938e-10	1.0859e-08	chr6	108325905	108326182	278	25	19	37	21	33	87	89	102	Intron (ENSMUST00000032192.8/16438, intron 4 of 61)	6	108356254	108377803	21550	ENSMUST00000203936.1	-30072	ENSMUSG00000030102	Itpr1	inositol 1,4,5-trisphosphate receptor 1
1.73917	5.74614e-12	1.76623e-10	chr12	107119139	107119623	485	32	36	47	15	19	115	112	175	Distal Intergenic	12	106706049	106716362	10314	ENSMUST00000149382.1	-402777	ENSMUSG00000085820	4933406K04Rik	RIKEN cDNA 4933406K04 gene
1.73898	4.5238e-09	8.27318e-08	chr10	41822483	41823254	772	27	21	52	2	16	93	101	146	Intron (ENSMUST00000099931.10/140742, intron 1 of 9)	10	41809935	41908424	98490	ENSMUST00000099931.10	12548	ENSMUSG00000038332	Sesn1	sestrin 1
1.73889	2.22373e-07	2.88835e-06	chr1	171983480	171983918	439	26	13	28	9	5	75	62	94	Distal Intergenic	1	172004763	172009029	4267	ENSMUST00000148363.1	25111	ENSMUSG00000026556	Vangl2	VANGL planar cell polarity 2
1.73876	1.7501e-14	8.23739e-13	chr5	29738172	29738414	243	34	41	61	15	20	136	161	172	Promoter	5	29737266	29748438	11173	ENSMUST00000196785.1	906	ENSMUSG00000029131	Dnajb6	DnaJ heat shock protein family (Hsp40) member B6
1.73687	1.01471e-07	1.42073e-06	chr7	79419980	79420341	362	24	16	34	2	12	88	64	101	Exon (ENSMUST00000036865.12/208836, exon 14 of 38)	7	79412736	79427236	14501	ENSMUST00000205817.1	7244	ENSMUSG00000039187	Fanci	Fanconi anemia, complementation group I
1.73597	8.16037e-15	4.04843e-13	chr9	92228960	92229749	790	54	40	78	12	24	162	163	268	Distal Intergenic	9	92249750	92272278	22529	ENSMUST00000093801.9	-20001	ENSMUSG00000032369	Plscr1	phospholipid scramblase 1
1.73569	2.21327e-56	3.97484e-52	chr3	96881624	96882883	1260	219	178	284	57	58	695	733	926	3' UTR	3	96871486	96876208	4723	ENSMUST00000135533.1	-5416	ENSMUSG00000028096	Gpr89	G protein-coupled receptor 89
1.73563	2.28667e-25	5.66871e-23	chr2	166523772	166524923	1152	93	70	161	24	46	302	369	429	Distal Intergenic	2	166568317	166572977	4661	ENSMUST00000136974.1	48054	ENSMUSG00000039621	Prex1	phosphatidylinositol-3,4,5-trisphosphate-dependent Rac exchange factor 1
1.73553	1.00706e-26	3.03682e-24	chr15	100181765	100182438	674	83	85	160	29	21	328	364	426	Intron (ENSMUST00000100203.9/239667, intron 21 of 37)	15	100198940	100200091	1152	ENSMUST00000230619.1	-16502	ENSMUSG00000023026	Dip2b	disco interacting protein 2 homolog B
1.73478	5.80165e-15	2.95442e-13	chr15	38100783	38101762	980	39	47	61	6	9	154	154	202	Distal Intergenic	15	37967859	38078854	110996	ENSMUST00000110336.3	-21929	ENSMUSG00000037487	Ubr5	ubiquitin protein ligase E3 component n-recognin 5
1.73462	2.2173e-06	2.29697e-05	chr18	14669636	14669995	360	22	14	20	4	15	66	73	54	Promoter	18	14655091	14670786	15696	ENSMUST00000234737.1	791	ENSMUSG00000037013	Ss18	SS18, nBAF chromatin remodeling complex subunit
1.73449	3.01842e-05	0.00023635	chr6	51905706	51906067	362	15	13	11	5	8	45	39	54	Intron (ENSMUST00000204778.2/54353, intron 9 of 12)	6	51860056	51909380	49325	ENSMUST00000203948.1	3313	ENSMUSG00000059182	Skap2	src family associated phosphoprotein 2
1.73402	2.69692e-35	2.34359e-32	chr13	63222932	63223846	915	144	115	219	42	69	449	504	687	Intron (ENSMUST00000091560.10/72061, intron 10 of 14)	13	63240029	63302282	62254	ENSMUST00000222929.1	-16183	ENSMUSG00000021458	Aopep	aminopeptidase O
1.73302	5.85926e-19	5.54475e-17	chr17	31075467	31075805	339	69	53	83	36	66	179	247	284	Intron (ENSMUST00000236391.1/11307, intron 2 of 5)	17	31057774	31098759	40986	ENSMUST00000139013.1	17693	ENSMUSG00000024030	Abcg1	ATP binding cassette subfamily G member 1
1.73295	1.9885e-06	2.08178e-05	chr14	120535964	120536405	442	17	22	18	7	9	80	65	54	Distal Intergenic	14	120478444	120507194	28751	ENSMUST00000062117.13	57520	ENSMUSG00000051615	Rap2a	RAS related protein 2a
1.73207	5.86847e-15	2.98187e-13	chr17	12779418	12779872	455	39	42	81	21	21	147	199	204	Exon (ENSMUST00000159791.1/104103, exon 2 of 3)	17	12682406	12769664	87259	ENSMUST00000024599.13	-9754	ENSMUSG00000023830	Igf2r	insulin-like growth factor 2 receptor
1.73161	1.87973e-07	2.48093e-06	chr2	129285125	129285625	501	18	14	38	4	8	81	81	71	Exon (ENSMUST00000052708.6/70466, exon 4 of 9)	2	129268210	129297212	29003	ENSMUST00000052708.6	11587	ENSMUSG00000048327	Ckap2l	cytoskeleton associated protein 2-like
1.7307	2.67706e-08	4.19485e-07	chr8	129266117	129266339	223	29	12	42	7	5	91	87	100	Intron (ENSMUST00000212180.1/102635552, intron 1 of 3)	8	129263648	129271868	8221	ENSMUST00000212145.1	2469	ENSMUSG00000110605	Gm32856	predicted gene, 32856
1.73034	4.34597e-05	0.000325826	chr17	5867511	5867839	329	14	9	15	6	7	32	51	48	Intron (ENSMUST00000002436.10/66616, intron 1 of 17)	17	5841352	5890130	48779	ENSMUST00000231803.1	26159	ENSMUSG00000002365	Snx9	sorting nexin 9
1.72996	3.71166e-13	1.40071e-11	chr5	134330035	134330439	405	37	39	51	8	15	117	151	172	Distal Intergenic	5	134326454	134326522	69	ENSMUST00000175570.1	3581	ENSMUSG00000093311	Mir3965	microRNA 3965
1.72994	1.1188e-05	9.81351e-05	chr1	35904029	35904356	328	10	9	29	25	22	38	56	66	Distal Intergenic	1	36068400	36106446	38047	ENSMUST00000088174.3	-164044	ENSMUSG00000045216	Hs6st1	heparan sulfate 6-O-sulfotransferase 1
1.72965	4.61203e-05	0.000343337	chr10	7483740	7483986	247	17	7	20	0	4	35	52	63	Distal Intergenic	10	7443038	7473638	30601	ENSMUST00000177585.8	-10102	ENSMUSG00000079685	Ulbp1	UL16 binding protein 1
1.72938	0.000272091	0.00161775	chr12	115566898	115567174	277	10	9	14	5	7	32	54	26	Exon (ENSMUST00000103536.3/ENSMUST00000103536.3, exon 2 of 2)	12	115695720	115695794	75	ENSMUST00000184417.1	128620	ENSMUSG00000098336	Mir6388	microRNA 6388
1.72799	8.84871e-14	3.72069e-12	chr9	40698902	40699630	729	40	37	52	33	35	154	121	169	Intron (ENSMUST00000139577.1/71566, intron 1 of 2)	9	40686035	40761183	75149	ENSMUST00000141759.1	12867	ENSMUSG00000032024	Clmp	CXADR-like membrane protein
1.72791	2.36094e-08	3.74338e-07	chr17	86200162	86200803	642	15	31	32	13	18	93	89	87	Intron (ENSMUST00000097275.8/18754, intron 1 of 14)	17	86168174	86655415	487242	ENSMUST00000097274.2	31988	ENSMUSG00000045038	Prkce	protein kinase C, epsilon
1.72737	6.69717e-15	3.37325e-13	chr5	122224171	122224857	687	64	47	69	18	21	195	152	278	Intron (ENSMUST00000145854.7/74096, intron 3 of 3)	5	122210134	122242297	32164	ENSMUST00000100747.2	14037	ENSMUSG00000064267	Hvcn1	hydrogen voltage-gated channel 1
1.72736	1.54851e-24	3.33718e-22	chr2	174517025	174518006	982	77	61	133	25	42	293	303	317	Distal Intergenic	2	174465067	174473081	8015	ENSMUST00000016401.14	-43944	ENSMUSG00000016257	Prelid3b	PRELI domain containing 3B
1.72735	1.53161e-09	3.06382e-08	chr7	143666654	143667322	669	39	15	53	8	15	104	105	151	3' UTR	7	143636725	143649661	12937	ENSMUST00000146692.7	-16993	ENSMUSG00000010751	Tnfrsf22	tumor necrosis factor receptor superfamily, member 22
1.72629	5.56919e-15	2.84501e-13	chr16	95150424	95151047	624	51	42	80	27	36	181	147	263	Distal Intergenic	16	95257558	95298507	40950	ENSMUST00000113861.7	-106511	ENSMUSG00000062609	Kcnj15	potassium inwardly-rectifying channel, subfamily J, member 15
1.72561	1.52873e-07	2.05773e-06	chr12	117959054	117959600	547	25	19	53	21	7	103	127	89	Intron (ENSMUST00000176756.8/13411, intron 31 of 51)	12	117903230	117915964	12735	ENSMUST00000176239.1	-43090	ENSMUSG00000018581	Dnah11	dynein, axonemal, heavy chain 11
1.72534	9.94645e-07	1.1222e-05	chr9	22346337	22346807	471	24	18	17	0	2	65	64	78	Intron (ENSMUST00000040912.8/68743, intron 20 of 23)	9	22334153	22351256	17104	ENSMUST00000217010.1	4449	ENSMUSG00000036777	Anln	anillin, actin binding protein
1.72534	1.15509e-17	8.85249e-16	chr2	73546978	73547843	866	61	48	79	11	12	204	177	264	Distal Intergenic	2	73429610	73529734	100125	ENSMUST00000094681.10	-17244	ENSMUSG00000075284	Wipf1	WAS/WASL interacting protein family, member 1
1.7251	2.39829e-06	2.46419e-05	chr14	78710668	78710987	320	13	13	28	10	12	50	51	82	Intron (ENSMUST00000226342.2/380921, intron 2 of 29)	14	78569609	78725089	155481	ENSMUST00000074729.5	14102	ENSMUSG00000034731	Dgkh	diacylglycerol kinase, eta
1.72432	2.32179e-08	3.68824e-07	chr3	87383257	87383615	359	19	22	29	10	17	67	80	94	Intron (ENSMUST00000163661.7/229499, intron 3 of 10)	3	87385660	87392098	6439	ENSMUST00000193854.1	-2045	ENSMUSG00000059994	Fcrl1	Fc receptor-like 1
1.72427	6.4812e-13	2.35568e-11	chr17	79099688	79100543	856	32	57	70	19	12	190	176	177	Distal Intergenic	17	79077002	79081853	4852	ENSMUST00000233899.1	22686	ENSMUSG00000024084	Qpct	glutaminyl-peptide cyclotransferase (glutaminyl cyclase)
1.72421	3.76734e-06	3.70887e-05	chr4	86719056	86719364	309	24	11	18	3	7	65	57	60	Distal Intergenic	4	86748555	86830167	81613	ENSMUST00000045512.14	-29191	ENSMUSG00000038024	Dennd4c	DENN/MADD domain containing 4C
1.72404	6.91424e-07	8.07954e-06	chr3	37916828	37917299	472	25	24	15	17	12	77	71	79	Intron (ENSMUST00000196893.1/626410, intron 1 of 3)	3	37898813	37992728	93916	ENSMUST00000196893.1	18015	ENSMUSG00000106461	Gm20755	predicted gene, 20755
1.72397	2.07996e-06	2.16769e-05	chrX	159721407	159721762	356	25	7	29	8	11	57	77	70	Intron (ENSMUST00000112456.8/58194, intron 2 of 17)	20	159708601	159974167	265567	ENSMUST00000080394.12	12806	ENSMUSG00000040990	Sh3kbp1	SH3-domain kinase binding protein 1
1.72395	1.08777e-05	9.57248e-05	chr12	115404221	115404645	425	13	15	19	3	5	60	57	43	Exon (ENSMUST00000192901.1/ENSMUST00000192901.1, exon 1 of 1)	12	115695720	115695794	75	ENSMUST00000184417.1	291149	ENSMUSG00000098336	Mir6388	microRNA 6388
1.7239	5.42644e-12	1.67287e-10	chr6	127306929	127307746	818	36	27	47	10	14	106	125	145	Promoter	6	127296186	127307967	11782	ENSMUST00000202005.1	221	ENSMUSG00000107153	Gm38404	predicted gene, 38404
1.72382	1.78181e-12	6.00872e-11	chr1	127619118	127619715	598	36	30	50	30	33	109	120	169	Intron (ENSMUST00000027585.13/72160, intron 2 of 8)	1	127486558	127678021	191464	ENSMUST00000160616.7	58306	ENSMUSG00000026347	Tmem163	transmembrane protein 163
1.72358	9.02025e-10	1.88611e-08	chr4	87434093	87434719	627	32	28	48	19	14	142	83	142	Distal Intergenic	4	86983124	87230477	247354	ENSMUST00000107157.8	-203616	ENSMUSG00000037996	Slc24a2	solute carrier family 24 (sodium/potassium/calcium exchanger), member 2
1.72293	7.8574e-15	3.91253e-13	chr19	41365453	41365943	491	53	32	64	12	12	146	172	189	Intron (ENSMUST00000059672.8/83490, intron 2 of 16)	19	41272377	41385096	112720	ENSMUST00000059672.8	19153	ENSMUSG00000025017	Pik3ap1	phosphoinositide-3-kinase adaptor protein 1
1.72234	1.94277e-14	9.07817e-13	chr3	37232563	37233148	586	37	45	65	15	20	133	177	193	Promoter	3	37225337	37232565	7229	ENSMUST00000161015.1	0	ENSMUSG00000027718	Il21	interleukin 21
1.72227	3.14034e-12	1.01152e-10	chr18	6377512	6377935	424	30	32	51	15	17	130	125	128	Distal Intergenic	18	6439592	6441894	2303	ENSMUST00000124926.2	63959	ENSMUSG00000024240	Epc1	enhancer of polycomb homolog 1
1.72175	6.21702e-06	5.81288e-05	chr15	100301484	100301697	214	10	13	28	4	9	51	61	58	Distal Intergenic	15	100304140	100313122	8983	ENSMUST00000230472.1	-2443	ENSMUSG00000054619	Mettl7a1	methyltransferase like 7A1
1.72002	3.43027e-05	0.000264246	chr13	40676508	40677013	506	8	16	21	8	13	54	32	68	Distal Intergenic	13	40727808	40735162	7355	ENSMUST00000181176.2	-50795	ENSMUSG00000097752	Gm26688	predicted gene, 26688
1.7197	6.7435e-08	9.79743e-07	chr9	14904693	14904981	289	16	19	37	14	11	84	73	84	Promoter	9	14893049	14903949	10901	ENSMUST00000117620.7	-744	ENSMUSG00000031933	Izumo1r	IZUMO1 receptor, JUNO
1.71969	5.35478e-14	2.33667e-12	chr1	131049262	131049655	394	43	39	52	16	14	131	151	179	Distal Intergenic	1	131056889	131072526	15638	ENSMUST00000188459.3	22871	ENSMUSG00000016528	Mapkapk2	MAP kinase-activated protein kinase 2
1.71886	4.62719e-10	1.02228e-08	chr9	22366537	22367197	661	30	27	39	14	9	117	108	101	Intron (ENSMUST00000040912.8/68743, intron 8 of 23)	9	22367960	22372224	4265	ENSMUST00000215486.1	5027	ENSMUSG00000036777	Anln	anillin, actin binding protein
1.71885	6.85981e-15	3.44658e-13	chr5	38273742	38274517	776	54	33	72	13	14	178	150	209	Distal Intergenic	5	38275972	38304209	28238	ENSMUST00000063136.13	-1455	ENSMUSG00000051596	Otop1	otopetrin 1
1.71849	1.32926e-08	2.21245e-07	chr1	43182839	43183402	564	26	18	37	6	11	82	74	119	Intron (ENSMUST00000185893.1/14200, intron 1 of 5)	1	43131764	43196761	64998	ENSMUST00000187357.1	13359	ENSMUSG00000008136	Fhl2	four and a half LIM domains 2
1.71764	6.11244e-09	1.08544e-07	chr17	26999962	27000471	510	26	21	37	12	20	110	91	81	Intron (ENSMUST00000237633.1/474156, intron 2 of 3)	17	27017987	27022517	4531	ENSMUST00000142141.2	-17516	ENSMUSG00000048731	Ggnbp1	gametogenetin binding protein 1
1.71703	1.80834e-05	0.000150059	chr12	51449313	51449606	294	14	9	26	6	4	57	61	43	Intron (ENSMUST00000021335.6/76983, intron 24 of 24)	12	51422930	51450094	27165	ENSMUST00000218138.1	26383	ENSMUSG00000020952	Scfd1	Sec1 family domain containing 1
1.7168	2.20189e-05	0.000178537	chr7	27569922	27570181	260	10	13	19	11	16	57	46	38	Intron (ENSMUST00000067386.13/66367, intron 6 of 9)	7	27565658	27580634	14977	ENSMUST00000190656.1	4264	ENSMUSG00000049643	2310022A10Rik	RIKEN cDNA 2310022A10 gene
1.71584	3.64494e-22	5.47019e-20	chr4	108313659	108314437	779	70	62	88	17	26	241	231	279	Distal Intergenic	4	108229724	108301096	71373	ENSMUST00000043616.6	-12563	ENSMUSG00000034636	Zyg11b	zyg-ll family member B, cell cycle regulator
1.71344	4.64106e-19	4.47313e-17	chr10	118787208	118788057	850	74	47	97	8	20	257	227	247	Distal Intergenic	10	118714481	118715726	1246	ENSMUST00000219594.1	-71482	ENSMUSG00000112029	Gm33337	predicted gene, 33337
1.71281	1.67011e-22	2.63874e-20	chr19	18602938	18603494	557	77	74	125	21	18	241	323	371	Intron (ENSMUST00000236615.1/20409, intron 2 of 10)	19	18593601	18631718	38118	ENSMUST00000138860.1	28224	ENSMUSG00000024725	Ostf1	osteoclast stimulating factor 1
1.71205	1.6716e-05	0.000139948	chr14	54211889	54212097	209	25	5	30	4	6	51	81	65	Distal Intergenic	14	54239661	54253914	14254	ENSMUST00000128231.1	41817	ENSMUSG00000022174	Dad1	defender against cell death 1
1.71205	1.39855e-09	2.81823e-08	chr11	83629597	83630244	648	25	33	43	8	13	93	94	160	Distal Intergenic	11	83621662	83622903	1242	ENSMUST00000171408.1	7935	ENSMUSG00000051832	E230016K23Rik	RIKEN cDNA E230016K23 gene
1.71186	9.78145e-10	2.02822e-08	chr3	60113631	60114012	382	29	22	39	5	8	85	111	108	Distal Intergenic	3	60081902	60086325	4424	ENSMUST00000195544.1	31729	ENSMUSG00000027762	Sucnr1	succinate receptor 1
1.71169	2.4091e-05	0.000193379	chr1	80716671	80717025	355	13	9	28	9	2	52	55	57	Intron (ENSMUST00000077946.11/210293, intron 1 of 55)	1	80586330	80709496	123167	ENSMUST00000186087.6	-7175	ENSMUSG00000038608	Dock10	dedicator of cytokinesis 10
1.71133	9.35814e-09	1.60366e-07	chr3	135565279	135565684	406	23	26	31	6	6	79	103	91	Intron (ENSMUST00000029814.9/110173, intron 14 of 16)	3	135563191	135567553	4363	ENSMUST00000153412.1	2088	ENSMUSG00000028164	Manba	mannosidase, beta A, lysosomal
1.71071	4.03633e-07	4.95669e-06	chr9	56103187	56103406	220	23	13	36	1	7	58	88	94	Intron (ENSMUST00000059206.7/19200, intron 1 of 14)	9	56089976	56128876	38901	ENSMUST00000147360.7	13211	ENSMUSG00000032322	Pstpip1	proline-serine-threonine phosphatase-interacting protein 1
1.71037	4.94597e-10	1.08736e-08	chr11	11511966	11512588	623	33	25	35	4	10	92	102	124	Intron (ENSMUST00000020410.10/73862, intron 8 of 8)	11	11489266	11515190	25925	ENSMUST00000109678.2	22700	ENSMUSG00000020191	Spata48	spermatogenesis associated 48
1.70993	6.49519e-07	7.63069e-06	chr2	173444358	173444739	382	16	16	47	21	20	88	56	115	Distal Intergenic	2	173522586	173528501	5916	ENSMUST00000029023.3	-77847	ENSMUSG00000027518	1700021F07Rik	RIKEN cDNA 1700021F07 gene
1.7098	2.12388e-12	7.06935e-11	chr4	135114328	135114927	600	30	41	53	8	8	123	137	162	Distal Intergenic	4	135120652	135177990	57339	ENSMUST00000056977.13	-5725	ENSMUSG00000070691	Runx3	runt related transcription factor 3
1.70965	8.09747e-15	4.02339e-13	chrX	13552107	13552735	629	51	40	76	33	18	175	187	198	Exon (ENSMUST00000115438.9/12361, exon 18 of 26)	20	13533340	13559331	25992	ENSMUST00000139735.2	6596	ENSMUSG00000031012	Cask	calcium/calmodulin-dependent serine protein kinase (MAGUK family)
1.70905	6.87599e-08	9.97559e-07	chr7	132843106	132843568	463	29	13	31	7	9	72	77	97	Intron (ENSMUST00000124096.7/14183, intron 2 of 6)	7	132827781	132852379	24599	ENSMUST00000135932.7	8811	ENSMUSG00000030960	Eef1akmt2	EEF1A lysine methyltransferase 2
1.70881	4.22571e-10	9.40655e-09	chr17	34107033	34107450	418	33	25	38	10	4	101	104	121	Intron (ENSMUST00000237628.1/ENSMUST00000237628.1, intron 1 of 2)	17	34112684	34113732	1049	ENSMUST00000142570.1	6282	ENSMUSG00000024335	Brd2	bromodomain containing 2
1.70876	2.08654e-06	2.17442e-05	chr14	87066561	87066974	414	17	12	25	6	4	52	63	66	Intron (ENSMUST00000022599.13/56419, intron 4 of 27)	14	87075739	87141143	65405	ENSMUST00000226134.1	74169	ENSMUSG00000022021	Diaph3	diaphanous related formin 3
1.70795	8.392e-07	9.62543e-06	chr15	83410841	83411195	355	27	10	30	9	6	75	80	67	Intron (ENSMUST00000171436.7/23970, intron 1 of 10)	15	83388550	83423790	35241	ENSMUST00000230816.1	12595	ENSMUSG00000016664	Pacsin2	protein kinase C and casein kinase substrate in neurons 2
1.70788	1.32249e-07	1.80676e-06	chr13	85359153	85359573	421	42	18	26	6	15	111	97	85	Distal Intergenic	13	85215495	85289130	73636	ENSMUST00000223598.1	-70023	ENSMUSG00000021549	Rasa1	RAS p21 protein activator 1
1.70775	3.84786e-06	3.78169e-05	chr2	142354390	142354744	355	19	10	17	26	35	49	40	68	Intron (ENSMUST00000110067.7/72899, intron 15 of 16)	2	142176607	142234375	57769	ENSMUST00000156619.1	177783	ENSMUSG00000068205	Macrod2	mono-ADP ribosylhydrolase 2
1.7067	4.82001e-16	2.88117e-14	chr10	21479113	21479898	786	51	50	107	20	20	229	252	203	Distal Intergenic	10	21377347	21388996	11650	ENSMUST00000159163.1	101766	ENSMUSG00000037542	Aldh8a1	aldehyde dehydrogenase 8 family, member A1
1.70636	0.000153872	0.000987672	chr2	153780576	153780808	233	6	11	25	9	3	37	46	55	Promoter	2	153780879	153795182	14304	ENSMUST00000144827.1	-71	ENSMUSG00000044083	Efcab8	EF-hand calcium binding domain 8
1.70623	7.45704e-18	5.86519e-16	chr11	95907553	95908283	731	52	62	107	19	9	246	231	260	Intron (ENSMUST00000038343.6/14422, intron 1 of 10)	11	95865943	95914891	48949	ENSMUST00000038343.6	6608	ENSMUSG00000013418	B4galnt2	beta-1,4-N-acetyl-galactosaminyl transferase 2
1.70617	9.12404e-08	1.29102e-06	chr16	46117649	46118060	412	26	13	36	3	7	70	91	88	Exon (ENSMUST00000023336.9/84544, exon 2 of 15)	16	46035657	46120251	84595	ENSMUST00000023336.9	2191	ENSMUSG00000022657	Cd96	CD96 antigen
1.70604	7.22397e-19	6.73759e-17	chr2	71809919	71810441	523	60	55	84	15	17	187	215	273	Intron (ENSMUST00000133124.7/16403, intron 3 of 5)	2	71826762	71854951	28190	ENSMUST00000155249.1	-16321	ENSMUSG00000027111	Itga6	integrin alpha 6
1.70584	5.99882e-09	1.0669e-07	chr16	78591161	78591755	595	33	22	29	11	12	75	100	113	Distal Intergenic	16	78547706	78576708	29003	ENSMUST00000231272.1	-14453	ENSMUSG00000022864	D16Ertd472e	DNA segment, Chr 16, ERATO Doi 472, expressed
1.70516	1.43876e-11	4.12909e-10	chr7	92134143	92134760	618	39	27	44	22	17	111	124	137	Intron (ENSMUST00000231777.2/23859, intron 18 of 27)	7	92092206	92119511	27306	ENSMUST00000207593.1	-14632	ENSMUSG00000109382	4930567K12Rik	RIKEN cDNA 4930567K12 gene
1.70449	1.78402e-16	1.14019e-14	chr17	65929246	65929865	620	51	49	73	31	29	164	179	244	Exon (ENSMUST00000233580.1/65960, exon 4 of 6)	17	65921972	65951115	29144	ENSMUST00000233580.1	21250	ENSMUSG00000024098	Twsg1	twisted gastrulation BMP signaling modulator 1
1.70429	1.43139e-08	2.36611e-07	chr2	11635932	11636424	493	25	18	40	13	9	101	80	94	Distal Intergenic	2	11642807	11693193	50387	ENSMUST00000028111.5	-6383	ENSMUSG00000026770	Il2ra	interleukin 2 receptor, alpha chain
1.70416	3.25221e-07	4.07893e-06	chr12	107182050	107182435	386	25	26	17	9	15	80	67	91	Distal Intergenic	12	106706049	106716362	10314	ENSMUST00000149382.1	-465688	ENSMUSG00000085820	4933406K04Rik	RIKEN cDNA 4933406K04 gene
1.70357	0.000104166	0.000701141	chr2	18179662	18179995	334	13	10	21	0	8	64	36	45	Intron (ENSMUST00000028076.14/17354, intron 13 of 22)	2	18170251	18186857	16607	ENSMUST00000149786.1	9411	ENSMUSG00000026743	Mllt10	myeloid/lymphoid or mixed-lineage leukemia; translocated to, 10
1.70341	7.84931e-05	0.000548177	chr8	123020136	123020382	247	14	4	28	8	12	44	59	44	Intron (ENSMUST00000127664.1/108148, intron 1 of 15)	8	122883822	123042020	158199	ENSMUST00000098334.12	21638	ENSMUSG00000035569	Ankrd11	ankyrin repeat domain 11
1.70298	7.0719e-33	4.70389e-30	chr5	151251817	151252841	1025	118	113	165	30	56	425	384	531	Exon (ENSMUST00000202597.1/ENSMUST00000202597.1, exon 1 of 2)	5	151073308	151233836	160529	ENSMUST00000126770.1	-17981	ENSMUSG00000016128	Stard13	StAR-related lipid transfer (START) domain containing 13
1.70279	2.53482e-06	2.59276e-05	chr3	99193513	99194014	502	14	16	59	5	17	102	99	79	Intron (ENSMUST00000004343.6/70560, intron 2 of 5)	3	99199344	99199453	110	ENSMUST00000184617.1	5439	ENSMUSG00000098918	Mir6481	microRNA 6481
1.7027	9.86207e-08	1.38509e-06	chr17	19444774	19445250	477	23	22	25	1	0	82	77	79	Intron (ENSMUST00000231951.1/ENSMUST00000231951.1, intron 5 of 7)	17	19504732	19535231	30500	ENSMUST00000166081.2	-59482	ENSMUSG00000091859	Vmn2r100	vomeronasal 2, receptor 100
1.70266	4.83605e-09	8.79456e-08	chr1	54847072	54847623	552	26	32	38	10	21	83	92	155	Intron (ENSMUST00000179030.7/329154, intron 1 of 27)	1	54762368	54813443	51076	ENSMUST00000178905.1	-33629	ENSMUSG00000052331	Ankrd44	ankyrin repeat domain 44
1.70254	4.07222e-08	6.15721e-07	chr17	34164178	34164754	577	14	28	42	11	11	95	95	89	Distal Intergenic	17	34156845	34160101	3257	ENSMUST00000174765.1	7333	ENSMUSG00000079547	H2-DMb1	histocompatibility 2, class II, locus Mb1
1.70242	2.54454e-06	2.60221e-05	chr19	47828885	47829288	404	12	15	32	2	5	62	55	78	Intron (ENSMUST00000160247.2/100048534, intron 3 of 37)	19	47822954	47837361	14408	ENSMUST00000159204.1	8073	ENSMUSG00000044948	Cfap43	cilia and flagella associated protein 43
1.70236	9.23969e-08	1.30579e-06	chr10	96727410	96727807	398	23	22	28	6	8	59	82	109	Distal Intergenic	10	96617554	96618668	1115	ENSMUST00000218953.1	109856	ENSMUSG00000036478	Btg1	BTG anti-proliferation factor 1
1.70213	2.47003e-08	3.89917e-07	chr17	79043446	79044041	596	24	20	30	7	5	80	75	95	Distal Intergenic	17	79051906	79090378	38473	ENSMUST00000040789.5	-7865	ENSMUSG00000024084	Qpct	glutaminyl-peptide cyclotransferase (glutaminyl cyclase)
1.70205	3.64533e-06	3.6006e-05	chr11	55483832	55484224	393	13	16	16	22	30	49	56	48	Intron (ENSMUST00000018727.3/27041, intron 1 of 11)	11	55482706	55482829	124	ENSMUST00000127764.1	1126	ENSMUSG00000087342	Gm12238	predicted gene 12238
1.70192	1.99596e-05	0.000163762	chr7	140207079	140207607	529	12	13	28	3	5	35	59	83	Distal Intergenic	7	140201743	140202800	1058	ENSMUST00000051943.5	-4279	ENSMUSG00000050366	Olfr524	olfactory receptor 524
1.70179	3.44981e-07	4.29982e-06	chr15	66700718	66701028	311	20	21	20	11	14	66	59	85	Promoter	15	66701279	66715135	13857	ENSMUST00000167512.1	-251	ENSMUSG00000053469	Tg	thyroglobulin
1.70148	1.96652e-06	2.06063e-05	chrX	90489366	90489724	359	19	18	16	16	20	69	48	65	Distal Intergenic	20	90892142	90893134	993	ENSMUST00000172155.1	-402418	ENSMUSG00000091497	Mageb11	MAGE family member B11
1.70107	9.00692e-12	2.6756e-10	chr17	83646493	83647342	850	32	34	67	9	19	139	167	132	Distal Intergenic	17	83585957	83631895	45939	ENSMUST00000234613.1	-14598	ENSMUSG00000045053	Kcng3	potassium voltage-gated channel, subfamily G, member 3
1.70075	2.32204e-08	3.68824e-07	chr1	64507500	64507972	473	26	21	44	2	18	101	107	92	Distal Intergenic	1	64532645	64597695	65051	ENSMUST00000185594.6	-24673	ENSMUSG00000025958	Creb1	cAMP responsive element binding protein 1
1.70017	8.58439e-08	1.22086e-06	chr18	80600328	80600977	650	29	11	46	9	21	80	102	98	Intron (ENSMUST00000237693.1/ENSMUST00000237693.1, intron 2 of 3)	18	80607390	80608975	1586	ENSMUST00000237776.1	7998	ENSMUSG00000033016	Nfatc1	nuclear factor of activated T cells, cytoplasmic, calcineurin dependent 1
1.69992	3.12158e-05	0.000243461	chr15	59410409	59410689	281	10	10	27	8	9	39	65	49	Intron (ENSMUST00000168722.2/68501, intron 2 of 4)	15	59374287	59601684	227398	ENSMUST00000079703.10	36122	ENSMUSG00000059586	Nsmce2	NSE2/MMS21 homolog, SMC5-SMC6 complex SUMO ligase
1.6995	0.00065027	0.00341914	chr2	9616289	9616544	256	16	7	10	5	12	37	52	22	Distal Intergenic	2	9863183	9873672	10490	ENSMUST00000151456.1	257128	ENSMUSG00000015619	Gata3	GATA binding protein 3
1.69949	4.73781e-09	8.62755e-08	chr1	170766960	170767517	558	37	19	32	13	22	80	96	123	Intron (ENSMUST00000027974.6/226641, intron 14 of 15)	1	170704674	170867771	163098	ENSMUST00000027974.6	100254	ENSMUSG00000026663	Atf6	activating transcription factor 6
1.69937	4.09685e-25	9.82465e-23	chr1	128398865	128399620	756	77	66	108	32	47	260	274	308	Intron (ENSMUST00000027602.14/226414, intron 4 of 15)	1	128363707	128417359	53653	ENSMUST00000027602.14	17739	ENSMUSG00000026356	Dars	aspartyl-tRNA synthetase
1.69864	4.69904e-09	8.56563e-08	chr11	76823686	76824024	339	29	21	43	16	15	71	115	125	Intron (ENSMUST00000021201.5/12874, intron 2 of 20)	11	76805716	76808826	3111	ENSMUST00000132796.1	-14860	ENSMUSG00000020841	Cpd	carboxypeptidase D
1.69812	1.33188e-05	0.000114416	chr6	43638120	43638527	408	16	11	21	6	4	63	48	48	Intron (ENSMUST00000067888.13/29807, intron 2 of 8)	6	43345073	43625966	280894	ENSMUST00000203649.2	-12154	ENSMUSG00000029735	Tpk1	thiamine pyrophosphokinase
1.69802	2.85316e-17	2.05143e-15	chr4	145283415	145283990	576	45	51	97	55	83	175	205	262	Intron (ENSMUST00000030339.12/21941, intron 10 of 12)	4	145267137	145315147	48011	ENSMUST00000030339.12	31157	ENSMUSG00000028602	Tnfrsf8	tumor necrosis factor receptor superfamily, member 8
1.69768	1.29124e-17	9.80299e-16	chr1	153304732	153305152	421	50	62	84	27	60	199	203	259	Intron (ENSMUST00000027752.14/226519, intron 1 of 27)	1	153218922	153332786	113865	ENSMUST00000027752.14	27634	ENSMUSG00000026478	Lamc1	laminin, gamma 1
1.6976	1.11642e-06	1.24559e-05	chr2	127304669	127304984	316	17	20	22	8	7	51	64	87	Distal Intergenic	2	127292111	127297367	5257	ENSMUST00000154549.1	12558	ENSMUSG00000027367	Stard7	START domain containing 7
1.69741	4.23866e-10	9.43277e-09	chr3	95697618	95697993	376	31	30	46	7	11	115	88	158	Distal Intergenic	3	95676201	95687917	11717	ENSMUST00000117782.7	-9701	ENSMUSG00000015850	Adamtsl4	ADAMTS-like 4
1.69717	1.67935e-08	2.74706e-07	chr1	40522570	40523166	597	30	14	47	16	13	105	97	94	Intron (ENSMUST00000027237.11/16174, intron 3 of 12)	1	40515448	40526917	11470	ENSMUST00000159724.1	7122	ENSMUSG00000026068	Il18rap	interleukin 18 receptor accessory protein
1.69709	0.000101031	0.000682772	chr2	75069364	75069701	338	22	8	13	4	11	51	33	63	Distal Intergenic	2	74868981	74876504	7524	ENSMUST00000129284.1	200383	ENSMUSG00000027099	Mtx2	metaxin 2
1.6969	1.43393e-13	5.80583e-12	chr8	117781350	117782168	819	55	27	60	21	26	147	160	166	Distal Intergenic	8	117793974	117801927	7954	ENSMUST00000211818.1	19759	ENSMUSG00000031843	Mphosph6	M phase phosphoprotein 6
1.69663	2.34339e-06	2.41406e-05	chr11	49051509	49051812	304	16	13	27	8	15	62	71	51	Promoter	11	49037660	49051242	13583	ENSMUST00000093152.1	-267	ENSMUSG00000069892	9930111J21Rik2	RIKEN cDNA 9930111J21 gene 2
1.69648	2.67106e-22	4.07292e-20	chr6	95614378	95615386	1009	88	57	146	25	22	296	311	349	Intron (ENSMUST00000204224.2/20917, intron 2 of 10)	6	95566485	95644009	77525	ENSMUST00000203071.1	28623	ENSMUSG00000061838	Suclg2	succinate-Coenzyme A ligase, GDP-forming, beta subunit
1.69538	2.33684e-13	9.1014e-12	chr1	138188123	138188613	491	36	47	81	2	17	163	185	195	Distal Intergenic	1	138126209	138175708	49500	ENSMUST00000183229.2	-12415	ENSMUSG00000026395	Ptprc	protein tyrosine phosphatase, receptor type, C
1.69537	1.50441e-09	3.01329e-08	chr12	113262640	113263392	753	35	19	62	22	12	113	132	132	Distal Intergenic	12	113185930	113189523	3594	ENSMUST00000058491.7	76710	ENSMUSG00000049036	Tmem121	transmembrane protein 121
1.695	1.32294e-27	4.51117e-25	chr9	109052653	109052969	317	96	73	134	21	20	310	339	360	Promoter	9	109052854	109056702	3849	ENSMUST00000198591.4	0	ENSMUSG00000025647	Shisa5	shisa family member 5
1.69487	6.73397e-18	5.33542e-16	chr16	51674904	51675591	688	53	57	74	12	20	181	205	235	Distal Intergenic	16	51982484	51985785	3302	ENSMUST00000231890.1	310194		Gm29686	predicted gene, 29686
1.69484	0.000184181	0.00115319	chr13	52167985	52168357	373	13	11	13	0	2	33	56	36	Distal Intergenic	13	52098542	52099856	1315	ENSMUST00000222527.1	69443	ENSMUSG00000113211	4921525O09Rik	RIKEN cDNA 4921525O09 gene
1.69456	6.53971e-10	1.40562e-08	chr18	56546762	56547529	768	29	41	59	12	4	127	178	123	Exon (ENSMUST00000174518.7/110695, exon 9 of 20)	18	56538139	56538198	60	ENSMUST00000183892.1	8623	ENSMUSG00000099196	Mir1258	microRNA 1258
1.69426	5.7636e-10	1.25078e-08	chr11	106958378	106958756	379	31	20	55	4	12	103	119	125	Distal Intergenic	11	106991618	106992627	1010	ENSMUST00000156495.1	33871	ENSMUSG00000018362	Kpna2	karyopherin (importin) alpha 2
1.69364	3.40705e-18	2.8313e-16	chr7	44772366	44773154	789	107	59	82	13	26	261	264	318	Intron (ENSMUST00000002275.14/101568, intron 13 of 14)	7	44752115	44759407	7293	ENSMUST00000136069.8	20251	ENSMUSG00000002205	Vrk3	vaccinia related kinase 3
1.69339	1.47393e-06	1.59755e-05	chr9	66251106	66251578	473	18	11	30	6	10	63	54	77	Intron (ENSMUST00000034944.8/13143, intron 7 of 11)	9	66268374	66271715	3342	ENSMUST00000129778.1	-16796	ENSMUSG00000032380	Dapk2	death-associated protein kinase 2
1.69318	3.71192e-05	0.000283109	chr19	11544486	11544880	395	17	9	16	2	8	42	47	52	Intron (ENSMUST00000025581.6/66607, intron 1 of 6)	19	11536801	11558467	21667	ENSMUST00000025581.6	7685	ENSMUSG00000024678	Ms4a4d	membrane-spanning 4-domains, subfamily A, member 4D
1.69304	4.66509e-05	0.000346759	chr14	71137783	71138174	392	5	21	26	2	4	52	52	70	Intron (ENSMUST00000227525.1/ENSMUST00000227525.1, intron 6 of 7)	14	71251273	71271047	19775	ENSMUST00000228402.1	-113099	ENSMUSG00000115139	Gm4251	predicted gene 4251
1.69298	6.12462e-07	7.23425e-06	chr15	9535143	9535688	546	19	20	45	2	17	65	88	124	Distal Intergenic	15	9516409	9530176	13768	ENSMUST00000228673.1	-4967	ENSMUSG00000003882	Il7r	interleukin 7 receptor
1.69288	6.2165e-06	5.81288e-05	chr7	25636518	25636932	415	10	13	35	26	24	57	77	52	Intron (ENSMUST00000071329.7/12039, intron 4 of 8)	7	25629946	25631743	1798	ENSMUST00000205808.1	-4775	ENSMUSG00000060376	Bckdha	branched chain ketoacid dehydrogenase E1, alpha polypeptide
1.69198	6.72765e-07	7.88145e-06	chr2	70930807	70931238	432	21	11	34	5	10	77	63	75	Distal Intergenic	2	70966165	70973388	7224	ENSMUST00000140293.1	42150	ENSMUSG00000041975	Mettl8	methyltransferase like 8
1.69191	9.43416e-07	1.07023e-05	chr19	56761798	56762057	260	20	17	19	12	25	65	53	72	Distal Intergenic	19	56790531	56795155	4625	ENSMUST00000135666.7	33098	ENSMUSG00000035173	Ccdc186	coiled-coil domain containing 186
1.69168	0.000410702	0.00231049	chr11	103839061	103839409	349	17	3	16	14	26	32	25	63	Intron (ENSMUST00000103075.10/18195, intron 17 of 20)	11	103822925	103827431	4507	ENSMUST00000146036.1	-11630	ENSMUSG00000034187	Nsf	N-ethylmaleimide sensitive fusion protein
1.6916	0.000178443	0.00112209	chr8	77623846	77624201	356	9	16	15	0	0	59	33	43	Promoter	8	77624172	77628957	4786	ENSMUST00000134397.1	0	ENSMUSG00000086781	1700092C02Rik	RIKEN cDNA 1700092C02 gene
1.69151	1.66733e-08	2.72933e-07	chr4	145319336	145319725	390	21	21	31	19	29	89	74	80	Distal Intergenic	4	145267139	145315164	48026	ENSMUST00000123027.1	-4172	ENSMUSG00000028602	Tnfrsf8	tumor necrosis factor receptor superfamily, member 8
1.69094	7.73895e-14	3.28483e-12	chr2	73453798	73454078	281	47	31	63	7	11	141	152	175	Promoter	2	73432147	73453979	21833	ENSMUST00000102679.7	0	ENSMUSG00000075284	Wipf1	WAS/WASL interacting protein family, member 1
1.69084	1.19445e-15	6.7292e-14	chr3	138420154	138420921	768	62	43	77	24	20	158	198	254	Exon (ENSMUST00000161312.7/26876, exon 4 of 6)	3	138415495	138430892	15398	ENSMUST00000013458.8	4659	ENSMUSG00000037797	Adh4	alcohol dehydrogenase 4 (class II), pi polypeptide
1.69071	1.45092e-18	1.28643e-16	chr18	67882510	67883366	857	63	62	107	23	18	278	251	235	Intron (ENSMUST00000025425.6/70799, intron 45 of 45)	18	67880378	67881307	930	ENSMUST00000225589.1	2132	ENSMUSG00000024542	Cep192	centrosomal protein 192
1.69025	1.43387e-07	1.94428e-06	chr6	39469500	39469966	467	17	18	40	4	10	82	85	77	Promoter	6	39468204	39470324	2121	ENSMUST00000145541.1	358	ENSMUSG00000038456	Dennd2a	DENN/MADD domain containing 2A
1.69009	1.27129e-10	3.08808e-09	chr1	153320133	153320593	461	31	29	54	12	39	110	119	149	Intron (ENSMUST00000027752.14/226519, intron 1 of 27)	1	153218922	153332786	113865	ENSMUST00000027752.14	12193	ENSMUSG00000026478	Lamc1	laminin, gamma 1
1.69	3.71929e-32	2.22651e-29	chr9	44980066	44980692	627	107	95	142	21	32	368	364	418	Promoter	9	44969572	44980431	10860	ENSMUST00000002101.11	0	ENSMUSG00000002033	Cd3g	CD3 antigen, gamma polypeptide
1.68989	7.21464e-20	7.7793e-18	chr14	63377202	63377830	629	70	47	94	18	25	215	223	262	Promoter	14	63374224	63376418	2195	ENSMUST00000224965.1	-784	ENSMUSG00000014453	Blk	B lymphoid kinase
1.68897	6.78124e-05	0.000482189	chr3	28474228	28474554	327	13	10	17	3	2	35	54	44	Intron (ENSMUST00000160934.7/665113, intron 2 of 31)	3	28419943	28420018	76	ENSMUST00000175249.1	54285	ENSMUSG00000092990	Mir466q	microRNA 466q
1.68875	0.000325836	0.00189098	chr14	86744661	86745020	360	12	7	13	12	9	26	29	53	Intron (ENSMUST00000022599.13/56419, intron 27 of 27)	14	86656217	86748844	92628	ENSMUST00000226745.1	3824	ENSMUSG00000022021	Diaph3	diaphanous related formin 3
1.68867	2.35019e-05	0.000189195	chr15	101488187	101488417	231	13	16	17	2	5	38	49	70	Promoter	15	101485131	101488068	2938	ENSMUST00000159029.1	-119	ENSMUSG00000067613	Krt83	keratin 83
1.68829	2.21927e-08	3.54277e-07	chr19	18747374	18747822	449	28	13	45	13	14	85	87	108	Distal Intergenic	19	18749983	18892511	142529	ENSMUST00000040489.8	-2161	ENSMUSG00000024727	Trpm6	transient receptor potential cation channel, subfamily M, member 6
1.68828	0.000318345	0.00185477	chr3	100712169	100712555	387	9	12	20	1	12	62	30	42	Distal Intergenic	3	100562208	100685503	123296	ENSMUST00000008907.13	-26666	ENSMUSG00000008763	Man1a2	mannosidase, alpha, class 1A, member 2
1.68749	1.68104e-05	0.000140629	chr18	75909131	75909543	413	18	9	20	18	33	69	41	44	Intron (ENSMUST00000058997.14/207259, intron 2 of 4)	18	75820215	76148561	328347	ENSMUST00000236462.1	88916	ENSMUSG00000044646	Zbtb7c	zinc finger and BTB domain containing 7C
1.68732	7.35022e-26	1.94759e-23	chr8	115189714	115190292	579	112	71	166	26	25	381	381	379	Intron (ENSMUST00000004756.13/80707, intron 8 of 8)	8	114712167	115352143	639977	ENSMUST00000162052.7	477547	ENSMUSG00000004637	Wwox	WW domain-containing oxidoreductase
1.68725	1.44998e-05	0.000123446	chr5	28904593	28904880	288	12	10	20	18	38	35	51	53	Intron (ENSMUST00000180878.7/654796, intron 5 of 6)	5	29195992	29203135	7144	ENSMUST00000160888.7	-291112	ENSMUSG00000029130	Rnf32	ring finger protein 32
1.68711	8.17149e-22	1.16265e-19	chr10	67657323	67658538	1216	89	76	117	22	39	311	244	389	Distal Intergenic	10	67569216	67571959	2744	ENSMUST00000219796.1	-85364		4930563J15Rik	RIKEN cDNA 4930563J15 gene
1.68625	5.49221e-06	5.19801e-05	chrX	100504302	100504834	533	17	10	26	6	4	49	58	67	Intron (ENSMUST00000033570.5/18518, intron 3 of 5)	20	100494355	100499397	5043	ENSMUST00000144881.1	9947	ENSMUSG00000031221	Igbp1	immunoglobulin (CD79A) binding protein 1
1.68617	2.24871e-25	5.59175e-23	chr9	120082456	120083453	998	96	72	126	17	23	270	329	380	Distal Intergenic	9	120092114	120094906	2793	ENSMUST00000048777.3	-8661	ENSMUSG00000042262	Ccr8	chemokine (C-C motif) receptor 8
1.68537	6.45682e-05	0.000462069	chr14	21929105	21929435	331	13	9	19	3	12	37	40	59	Distal Intergenic	14	21983959	21989601	5643	ENSMUST00000043409.8	60166	ENSMUSG00000039081	Zfp503	zinc finger protein 503
1.68506	0.000191439	0.00119259	chr9	32533957	32534277	321	11	4	39	3	7	48	59	59	Intron (ENSMUST00000016231.13/14247, intron 1 of 8)	9	32422204	32541595	119392	ENSMUST00000016231.13	7318	ENSMUSG00000016087	Fli1	Friend leukemia integration 1
1.68481	2.3931e-27	7.87785e-25	chr13	60839106	60840008	903	123	89	151	13	10	377	339	495	Downstream (2-3kb)	13	60842612	60864475	21864	ENSMUST00000091569.6	24467	ENSMUSG00000050345	4930486L24Rik	RIKEN cDNA 4930486L24 gene
1.68406	1.66545e-07	2.22417e-06	chr17	73142419	73142931	513	23	18	32	16	8	68	73	102	Intron (ENSMUST00000130574.3/225010, intron 1 of 1)	17	73126427	73240155	113729	ENSMUST00000232703.1	15992	ENSMUSG00000054469	Lclat1	lysocardiolipin acyltransferase 1
1.68357	1.46603e-07	1.98291e-06	chr17	24952476	24952954	479	29	18	27	0	3	75	70	104	Intron (ENSMUST00000233067.1/52009, intron 2 of 5)	17	24947294	24960636	13343	ENSMUST00000233316.1	7682	ENSMUSG00000024165	Jpt2	Jupiter microtubule associated homolog 2
1.68332	2.41336e-09	4.65374e-08	chr3	108767234	108767738	505	34	19	41	11	6	97	101	112	Intron (ENSMUST00000133931.8/329738, intron 6 of 11)	3	108760214	108775002	14789	ENSMUST00000147916.1	7020	ENSMUSG00000049565	Aknad1	AKNA domain containing 1
1.68315	1.45576e-08	2.40417e-07	chr1	144301482	144301925	444	21	24	39	7	18	76	87	116	Distal Intergenic	1	144242296	144249242	6947	ENSMUST00000189061.6	-52240	ENSMUSG00000026358	Rgs1	regulator of G-protein signaling 1
1.68278	1.68405e-08	2.75446e-07	chr12	115691692	115692181	490	26	23	43	12	11	113	69	121	Exon (ENSMUST00000196509.1/ENSMUST00000196509.1, exon 2 of 2)	12	115695720	115695794	75	ENSMUST00000184417.1	3613	ENSMUSG00000098336	Mir6388	microRNA 6388
1.68267	3.55455e-07	4.42136e-06	chr16	94414147	94414645	499	21	10	35	17	28	68	64	82	Intron (ENSMUST00000117648.8/22129, intron 15 of 45)	16	94419446	94429425	9980	ENSMUST00000231850.1	-4801	ENSMUSG00000040785	Ttc3	tetratricopeptide repeat domain 3
1.68263	1.131e-06	1.26047e-05	chr4	132585028	132585328	301	15	17	31	2	2	60	60	88	Distal Intergenic	4	132564067	132582683	18617	ENSMUST00000070690.7	20961	ENSMUSG00000056529	Ptafr	platelet-activating factor receptor
1.68251	1.09384e-09	2.24765e-08	chr9	116208195	116208587	393	29	27	34	9	12	103	91	107	Distal Intergenic	9	116189180	116194886	5707	ENSMUST00000214742.1	19015	ENSMUSG00000111243	Gm4668	predicted gene 4668
1.68251	3.53895e-40	5.90197e-37	chr19	11485387	11486289	903	170	124	258	37	43	524	592	700	Promoter	19	11485938	11506260	20323	ENSMUST00000189635.6	0	ENSMUSG00000058470	Gm8369	predicted gene 8369
1.68223	5.90442e-08	8.67743e-07	chr5	134206749	134207185	437	18	23	35	14	10	68	88	96	Promoter	5	134206657	134216214	9558	ENSMUST00000128842.1	92	ENSMUSG00000015942	Gtf2ird2	GTF2I repeat domain containing 2
1.68216	1.77619e-12	5.99224e-11	chr6	49128020	49128846	827	55	33	50	5	12	130	166	166	Intron (ENSMUST00000031838.8/140488, intron 5 of 14)	6	49107400	49111100	3701	ENSMUST00000203863.1	-16920	ENSMUSG00000029814	Igf2bp3	insulin-like growth factor 2 mRNA binding protein 3
1.68146	1.6205e-11	4.6e-10	chr17	83772697	83773309	613	39	29	87	13	10	158	181	156	Intron (ENSMUST00000112350.7/116871, intron 8 of 13)	17	83788921	83820216	31296	ENSMUST00000176054.2	-15612	ENSMUSG00000055817	Mta3	metastasis associated 3
1.68129	1.15251e-05	0.000100813	chr15	6129794	6130231	438	22	6	26	7	12	51	54	71	Distal Intergenic	15	6299788	6435520	135733	ENSMUST00000159552.1	-169557	ENSMUSG00000022150	Dab2	disabled 2, mitogen-responsive phosphoprotein
1.6812	2.71903e-11	7.44254e-10	chr14	70340982	70341630	649	34	26	74	14	17	136	125	172	Intron (ENSMUST00000068044.13/213053, intron 1 of 9)	14	70315793	70334198	18406	ENSMUST00000152442.7	-6784	ENSMUSG00000022094	Slc39a14	solute carrier family 39 (zinc transporter), member 14
1.67979	0.00016801	0.0010654	chr1	60681278	60681565	288	16	6	18	3	5	29	56	46	Distal Intergenic	1	60716800	60763163	46364	ENSMUST00000132833.1	-35235	ENSMUSG00000026012	Cd28	CD28 antigen
1.67941	5.22854e-10	1.14419e-08	chr1	165822000	165822426	427	47	32	31	12	15	117	110	148	Intron (ENSMUST00000161971.7/12503, intron 1 of 7)	1	165788765	165870249	81485	ENSMUST00000161559.2	33235	ENSMUSG00000005763	Cd247	CD247 antigen
1.67928	4.65178e-08	6.96246e-07	chr17	11952855	11953347	493	14	26	29	38	52	72	65	94	Intron (ENSMUST00000191124.6/50873, intron 9 of 11)	17	12029916	12063358	33443	ENSMUST00000190894.1	-76569	ENSMUSG00000023826	Prkn	parkin RBR E3 ubiquitin protein ligase
1.67921	2.35912e-08	3.74163e-07	chr10	127300679	127301131	453	19	22	40	5	9	90	79	96	Intron (ENSMUST00000037290.11/216443, intron 11 of 20)	10	127296226	127297764	1539	ENSMUST00000134778.2	-2915	ENSMUSG00000040354	Mars1	methionine-tRNA synthetase 1
1.67824	6.3884e-05	0.00045778	chr6	147117762	147118124	363	17	8	13	25	22	36	33	59	Distal Intergenic	6	147105314	147108172	2859	ENSMUST00000203866.1	12448	ENSMUSG00000040102	Klhl42	kelch-like 42
1.6775	2.9535e-14	1.34284e-12	chr2	128377562	128378198	637	55	35	88	10	22	172	167	242	Intron (ENSMUST00000225087.1/100043424, intron 1 of 6)	2	128372107	128428893	56787	ENSMUST00000125354.1	50695	ENSMUSG00000074813	Morrbid	myeloid RNA regulator of BCL2L11 induced cell death
1.67725	7.49062e-09	1.30903e-07	chr4	7112156	7112635	480	21	22	36	43	35	80	88	92	Distal Intergenic	4	6740230	6991557	251328	ENSMUST00000147657.7	-120599	ENSMUSG00000041272	Tox	thymocyte selection-associated high mobility group box
1.67689	5.64485e-08	8.33308e-07	chr5	100642373	100642795	423	22	27	28	5	11	88	91	78	Distal Intergenic	5	100660172	100664419	4248	ENSMUST00000135801.2	21624	ENSMUSG00000029319	Coq2	coenzyme Q2 4-hydroxybenzoate polyprenyltransferase
1.67623	1.23515e-05	0.000107045	chr17	78560170	78560703	534	10	25	19	18	25	56	43	86	Intron (ENSMUST00000024880.10/74199, intron 3 of 13)	17	78573928	78577566	3639	ENSMUST00000233470.1	-13225	ENSMUSG00000024076	Vit	vitrin
1.67573	3.31337e-13	1.26041e-11	chr15	62245089	62245757	669	37	51	56	11	14	146	145	192	Intron (ENSMUST00000182956.7/19296, intron 6 of 6)	15	62222603	62242505	19903	ENSMUST00000182141.1	22486	ENSMUSG00000097039	Pvt1	Pvt1 oncogene
1.67569	4.99631e-05	0.000368448	chr14	26924620	26924897	278	18	10	13	8	7	43	39	56	Intron (ENSMUST00000036570.4/72993, intron 21 of 21)	14	26903243	26915258	12016	ENSMUST00000165305.2	21377	ENSMUSG00000021898	Asb14	ankyrin repeat and SOCS box-containing 14
1.67551	2.9496e-13	1.13108e-11	chr18	67869760	67870601	842	35	46	61	8	15	152	139	180	3' UTR	18	67880378	67881307	930	ENSMUST00000225589.1	-9777	ENSMUSG00000024542	Cep192	centrosomal protein 192
1.67527	3.33703e-17	2.37086e-15	chr17	33552166	33552598	433	58	56	72	14	22	217	194	206	Intron (ENSMUST00000087623.12/224697, intron 24 of 24)	17	33555707	33607762	52056	ENSMUST00000087605.12	-3109	ENSMUSG00000024300	Myo1f	myosin IF
1.67516	3.16476e-12	1.01817e-10	chr16	43661579	43661903	325	44	37	44	12	9	134	135	149	Intron (ENSMUST00000096065.5/100043314, intron 2 of 3)	16	43648867	43664146	15280	ENSMUST00000096065.5	2243	ENSMUSG00000071552	Tigit	T cell immunoreceptor with Ig and ITIM domains
1.67467	8.40221e-05	0.000581887	chr13	36813877	36814324	448	6	13	28	4	9	57	41	52	Distal Intergenic	13	36726636	36735131	8496	ENSMUST00000224960.1	-78746	ENSMUSG00000039114	Nrn1	neuritin 1
1.67348	1.31643e-13	5.36503e-12	chr14	79499263	79500101	839	37	48	75	11	14	143	165	220	Intron (ENSMUST00000040131.12/13709, intron 1 of 8)	14	79515674	79582494	66821	ENSMUST00000110835.2	-15573	ENSMUSG00000036461	Elf1	E74-like factor 1
1.6733	2.33533e-30	1.13353e-27	chr2	157147390	157148238	849	98	98	158	26	36	337	400	428	3' UTR	2	157097533	157135265	37733	ENSMUST00000057725.9	-12125	ENSMUSG00000027639	Samhd1	SAM domain and HD domain, 1
1.6729	6.06403e-06	5.68231e-05	chr14	61410137	61410537	401	16	13	19	11	18	58	51	49	Intron (ENSMUST00000022496.8/16648, intron 1 of 16)	14	61365211	61439874	74664	ENSMUST00000022496.8	29337	ENSMUSG00000021929	Kpna3	karyopherin (importin) alpha 3
1.67276	0.000114938	0.000764044	chr13	95987056	95987653	598	57	53	94	26	7	184	212	273	Intron (ENSMUST00000161263.7/75209, intron 6 of 12)	13	95961163	95984850	23688	ENSMUST00000182180.1	-2206	ENSMUSG00000051111	Sv2c	synaptic vesicle glycoprotein 2c
1.67251	5.55623e-20	6.05165e-18	chr9	32705901	32706471	571	64	70	137	19	36	307	262	308	Intron (ENSMUST00000183879.1/23871, intron 3 of 3)	9	32696384	32754428	58045	ENSMUST00000184364.1	9517	ENSMUSG00000032035	Ets1	E26 avian leukemia oncogene 1, 5' domain
1.67248	8.89305e-10	1.86059e-08	chr12	92823133	92823821	689	30	24	45	14	10	91	120	113	Distal Intergenic	12	93416458	93444823	28366	ENSMUST00000223202.1	621002	ENSMUSG00000113164	4930559C10Rik	RIKEN cDNA 4930559C10 gene
1.67219	2.14923e-05	0.000174855	chr15	5561797	5562119	323	10	15	21	6	5	46	44	62	Intron (ENSMUST00000211750.1/71432, intron 3 of 8)	15	5496318	5594983	98666	ENSMUST00000228069.1	65479	ENSMUSG00000110018	5430437J10Rik	RIKEN cDNA 5430437J10 gene
1.67157	2.15239e-11	5.98993e-10	chr14	20023822	20024435	614	34	28	63	14	9	130	136	138	Distal Intergenic	14	19875655	19977627	101973	ENSMUST00000159073.7	-46195	ENSMUSG00000043004	Gng2	guanine nucleotide binding protein (G protein), gamma 2
1.67152	2.0281e-09	3.96764e-08	chr15	50958157	50958666	510	34	21	52	16	8	95	127	125	Distal Intergenic	15	50846176	50890463	44288	ENSMUST00000185183.1	-67694	ENSMUSG00000038679	Trps1	transcriptional repressor GATA binding 1
1.67097	1.32835e-09	2.68682e-08	chr7	47030827	47031738	912	32	22	38	9	20	89	104	110	Distal Intergenic	7	47050601	47054777	4177	ENSMUST00000010451.7	-18863	ENSMUSG00000010307	Tmem86a	transmembrane protein 86A
1.67095	2.15088e-10	5.02894e-09	chr13	107917980	107918489	510	28	29	61	7	16	100	135	148	Distal Intergenic	13	107724618	107890064	165447	ENSMUST00000105097.2	-27916	ENSMUSG00000032846	Zswim6	zinc finger SWIM-type containing 6
1.67024	5.74405e-05	0.000416594	chrX	113074896	113075128	233	15	13	12	4	5	38	46	51	Promoter	20	113074824	113074893	70	ENSMUST00000083576.1	-3	ENSMUSG00000065510	Mir361	microRNA 361
1.67018	7.1568e-13	2.58024e-11	chr2	127324318	127324867	550	43	38	55	9	25	130	141	180	Distal Intergenic	2	127336159	127338376	2218	ENSMUST00000028846.6	-11292	ENSMUSG00000027368	Dusp2	dual specificity phosphatase 2
1.6701	4.85913e-09	8.83057e-08	chr17	73656380	73656755	376	26	19	48	19	20	110	86	103	Intron (ENSMUST00000024858.11/71685, intron 1 of 14)	17	73519625	73710066	190442	ENSMUST00000233326.1	53311	ENSMUSG00000024064	Galnt14	polypeptide N-acetylgalactosaminyltransferase 14
1.66995	1.99084e-15	1.08199e-13	chr17	50083782	50084388	607	55	50	111	24	18	216	263	214	Intron (ENSMUST00000044503.13/76438, intron 4 of 9)	17	49993260	50094332	101073	ENSMUST00000113195.7	9944	ENSMUSG00000039316	Rftn1	raftlin lipid raft linker 1
1.66972	0.00011619	0.000771631	chr10	58299091	58299400	310	15	5	20	7	6	40	38	51	Promoter	10	58298410	58305589	7180	ENSMUST00000162965.1	681	ENSMUSG00000038039	Gcc2	GRIP and coiled-coil domain containing 2
1.66934	1.14592e-28	4.55078e-26	chr6	120799356	120800245	890	111	92	202	78	120	366	421	528	Intron (ENSMUST00000203527.1/11973, intron 1 of 2)	6	120794305	120802422	8118	ENSMUST00000203527.1	2177	ENSMUSG00000019210	Atp6v1e1	ATPase, H+ transporting, lysosomal V1 subunit E1
1.66908	1.66674e-06	1.78079e-05	chr8	27252647	27252999	353	18	15	36	8	4	88	69	63	Distal Intergenic	8	27228459	27250616	22158	ENSMUST00000211346.1	-2031	ENSMUSG00000031489	Adrb3	adrenergic receptor, beta 3
1.66873	6.81889e-18	5.39741e-16	chr6	65538216	65539292	1077	73	59	72	16	26	204	206	272	Exon (ENSMUST00000212402.1/414084, exon 2 of 11)	6	65525385	65631791	106407	ENSMUST00000212375.1	12831	ENSMUSG00000044162	Tnip3	TNFAIP3 interacting protein 3
1.66863	8.48015e-06	7.66847e-05	chr13	92722371	92722786	416	17	14	27	12	5	47	55	89	Distal Intergenic	13	92705782	92708293	2512	ENSMUST00000224458.1	16589	ENSMUSG00000021703	Serinc5	serine incorporator 5
1.66851	1.64045e-18	1.44103e-16	chr10	18142202	18142782	581	63	61	81	30	38	198	254	225	Intron (ENSMUST00000207827.1/100045792, intron 13 of 19)	10	18128903	18139114	10212	ENSMUST00000215232.1	-3088	ENSMUSG00000071392	Ect2l	epithelial cell transforming sequence 2 oncogene-like
1.6675	1.05752e-07	1.47416e-06	chr18	56871811	56872242	432	38	13	31	15	24	87	75	108	Intron (ENSMUST00000102912.7/320253, intron 1 of 4)	18	56803669	56925515	121847	ENSMUST00000153044.1	53273	ENSMUSG00000032656	Marchf3	membrane associated ring-CH-type finger 3
1.66733	4.66212e-07	5.65175e-06	chr6	67475507	67475992	486	24	12	34	7	10	58	79	90	Intron (ENSMUST00000118364.1/209590, intron 4 of 10)	6	67422932	67491855	68924	ENSMUST00000118364.1	15863	ENSMUSG00000049093	Il23r	interleukin 23 receptor
1.66714	4.69285e-08	7.01614e-07	chr4	103095931	103096344	414	22	18	47	8	5	80	86	114	Intron (ENSMUST00000036451.14/242584, intron 3 of 15)	4	103081937	103087356	5420	ENSMUST00000148673.1	-8575	ENSMUSG00000035126	Wdr78	WD repeat domain 78
1.66694	1.29845e-05	0.000111901	chr5	140667797	140668191	395	11	17	17	23	36	46	36	69	Intron (ENSMUST00000041783.13/74239, intron 21 of 22)	5	140666158	140669359	3202	ENSMUST00000148788.1	1168	ENSMUSG00000036555	Iqce	IQ motif containing E
1.66674	1.18087e-05	0.000102921	chrX	104760414	104760748	335	15	16	19	9	3	53	51	62	Distal Intergenic	20	104816776	104842455	25680	ENSMUST00000189166.1	-56028	ENSMUSG00000100364	1700121L16Rik	RIKEN cDNA 1700121L16 gene
1.6665	3.88283e-12	1.22696e-10	chr3	107827793	107828324	532	42	28	62	15	20	113	148	169	Intron (ENSMUST00000198171.1/ENSMUST00000198171.1, intron 2 of 3)	3	107877229	107892900	15672	ENSMUST00000037375.9	-48905	ENSMUSG00000040600	Eps8l3	EPS8-like 3
1.66649	3.54484e-15	1.86328e-13	chr16	18910087	18910763	677	58	40	63	15	23	169	184	176	3' UTR	16	18925577	18935135	9559	ENSMUST00000131444.1	-14814	ENSMUSG00000022702	Hira	histone cell cycle regulator
1.66599	0.000162827	0.00103676	chr2	125829984	125830273	290	12	6	22	10	18	46	26	56	Downstream (<1kb)	2	125842722	125858996	16275	ENSMUST00000139343.1	28723	ENSMUSG00000027206	Cops2	COP9 signalosome subunit 2
1.66587	1.90476e-19	1.93507e-17	chr4	145274836	145275410	575	82	78	91	8	27	231	273	335	Intron (ENSMUST00000030339.12/21941, intron 11 of 12)	4	145225416	145246870	21455	ENSMUST00000143055.1	-27966	ENSMUSG00000028599	Tnfrsf1b	tumor necrosis factor receptor superfamily, member 1b
1.6654	1.44324e-05	0.000122941	chr15	38000547	38000860	314	18	8	18	25	51	35	47	63	Promoter	15	37997990	38000127	2138	ENSMUST00000226137.1	-420	ENSMUSG00000037487	Ubr5	ubiquitin protein ligase E3 component n-recognin 5
1.66519	4.1826e-05	0.000314922	chr18	31706217	31706544	328	21	19	11	8	22	41	75	59	Intron (ENSMUST00000178164.7/269003, intron 16 of 21)	18	31759826	31777524	17699	ENSMUST00000234500.1	-53282	ENSMUSG00000041915	Ammecr1l	AMME chromosomal region gene 1-like
1.66452	1.98699e-07	2.60958e-06	chrX	52757174	52757614	441	23	22	35	12	2	76	79	108	Distal Intergenic	20	52742503	52742567	65	ENSMUST00000083522.1	-14607	ENSMUSG00000065456	Mir106a	microRNA 106a
1.66449	9.75834e-07	1.10313e-05	chr11	116259471	116259748	278	18	19	32	1	9	86	59	79	Intron (ENSMUST00000106425.3/217337, intron 7 of 14)	11	116248796	116261338	12543	ENSMUST00000128808.1	1590	ENSMUSG00000020780	Srp68	signal recognition particle 68
1.66395	5.80597e-07	6.8982e-06	chr4	46585875	46586131	257	26	9	40	12	16	70	87	81	Intron (ENSMUST00000107756.3/107684, intron 1 of 11)	4	46543001	46601891	58891	ENSMUST00000139179.1	15760	ENSMUSG00000028337	Coro2a	coronin, actin binding protein 2A
1.66388	2.69181e-16	1.68441e-14	chr3	100558173	100558674	502	53	46	72	11	16	163	193	205	Distal Intergenic	3	100468057	100489324	21268	ENSMUST00000061455.8	-68849	ENSMUSG00000044468	Tent5c	terminal nucleotidyltransferase 5C
1.66352	8.85377e-20	9.42723e-18	chr4	129571571	129572206	636	64	68	145	14	18	263	286	342	Intron (ENSMUST00000102596.7/16818, intron 1 of 12)	4	129548349	129573641	25293	ENSMUST00000102596.7	1435	ENSMUSG00000000409	Lck	lymphocyte protein tyrosine kinase
1.66337	1.09039e-08	1.84759e-07	chr5	11256159	11256714	556	20	24	54	7	6	98	94	122	Intron (ENSMUST00000164262.7/ENSMUST00000164262.7, intron 1 of 4)	5	11184207	11187808	3602	ENSMUST00000168407.2	71952	ENSMUSG00000095918	Gm5861	predicted gene 5861
1.66324	3.09378e-22	4.68654e-20	chr15	75631797	75632681	885	82	64	101	25	38	240	251	322	Exon (ENSMUST00000229763.1/ENSMUST00000229763.1, exon 2 of 2)	15	75621711	75623830	2120	ENSMUST00000161555.1	10086	ENSMUSG00000047003	Zfp41	zinc finger protein 41
1.66306	5.5154e-14	2.40093e-12	chr2	58194374	58195085	712	39	47	71	17	17	166	145	203	Promoter	2	58133849	58195517	61669	ENSMUST00000144117.7	432	ENSMUSG00000026832	Cytip	cytohesin 1 interacting protein
1.66277	2.618e-12	8.57278e-11	chr4	129272238	129272734	497	42	43	44	28	25	127	149	154	Distal Intergenic	4	129225360	129261404	36045	ENSMUST00000145261.7	-10834	ENSMUSG00000050390	C77080	expressed sequence C77080
1.66243	1.56778e-25	3.97807e-23	chr4	134058147	134059279	1133	112	79	182	22	55	384	370	447	3' UTR	4	134060815	134072656	11842	ENSMUST00000219402.2	-1536	ENSMUSG00000012123	Crybg2	crystallin beta-gamma domain containing 2
1.66177	2.47015e-18	2.09583e-16	chr7	28799938	28800384	447	52	72	107	8	14	250	234	268	Distal Intergenic	7	28796972	28798910	1939	ENSMUST00000208149.1	2966	ENSMUSG00000051735	Rinl	Ras and Rab interactor-like
1.66171	0.000987808	0.00488979	chr18	80619752	80619997	246	13	4	17	3	12	21	36	53	Intron (ENSMUST00000167977.7/18018, intron 9 of 9)	18	80607390	80608975	1586	ENSMUST00000237776.1	-10777	ENSMUSG00000033016	Nfatc1	nuclear factor of activated T cells, cytoplasmic, calcineurin dependent 1
1.66151	8.45127e-11	2.11095e-09	chr9	25230221	25230879	659	53	22	64	13	13	134	127	189	Distal Intergenic	9	25252439	25308571	56133	ENSMUST00000115272.8	-21560	ENSMUSG00000001833	Septin7	septin 7
1.66083	1.17481e-06	1.30399e-05	chr10	118495400	118495728	329	17	15	29	9	6	63	68	66	Distal Intergenic	10	118441047	118442618	1572	ENSMUST00000220309.1	54353	ENSMUSG00000055170	Ifng	interferon gamma
1.66068	4.49777e-12	1.40589e-10	chr6	108552967	108554021	1055	189	109	242	31	67	483	517	753	Distal Intergenic	6	108518732	108519672	941	ENSMUST00000205005.1	34235	ENSMUSG00000030102	Itpr1	inositol 1,4,5-trisphosphate receptor 1
1.65948	7.46833e-07	8.65816e-06	chr6	145977784	145978223	440	20	12	35	23	46	58	59	99	Distal Intergenic	6	145953429	145965223	11795	ENSMUST00000111701.1	24355	ENSMUSG00000030255	Sspn	sarcospan
1.65936	1.89063e-11	5.3127e-10	chr4	134047665	134048075	411	36	29	47	16	18	123	116	126	Distal Intergenic	4	134060815	134072656	11842	ENSMUST00000219402.2	-12740	ENSMUSG00000012123	Crybg2	crystallin beta-gamma domain containing 2
1.65886	3.8494e-10	8.64509e-09	chr4	119784824	119785365	542	36	26	42	12	33	98	113	130	Intron (ENSMUST00000144907.7/ENSMUST00000144907.7, intron 2 of 2)	4	119814331	119998432	184102	ENSMUST00000143837.1	-28966	ENSMUSG00000028634	Hivep3	human immunodeficiency virus type I enhancer binding protein 3
1.65878	3.30096e-12	1.05861e-10	chr3	38440374	38440942	569	41	27	63	20	19	135	142	144	Intron (ENSMUST00000199408.4/ENSMUST00000199408.4, intron 1 of 2)	3	38452079	38455557	3479	ENSMUST00000094300.3	14615	ENSMUSG00000044864	Ankrd50	ankyrin repeat domain 50
1.65835	4.92457e-06	4.71685e-05	chr15	10683874	10684161	288	18	11	22	23	31	67	41	57	Intron (ENSMUST00000090339.10/75646, intron 2 of 17)	15	10568969	10713540	144572	ENSMUST00000090339.10	29379	ENSMUSG00000022246	Rai14	retinoic acid induced 14
1.65825	5.62807e-24	1.12029e-21	chr12	73887799	73888625	827	107	72	147	23	44	307	316	437	Intron (ENSMUST00000221427.1/ENSMUST00000221427.1, intron 1 of 2)	12	73901375	73947530	46156	ENSMUST00000110461.7	-12750	ENSMUSG00000021109	Hif1a	hypoxia inducible factor 1, alpha subunit
1.65814	1.35266e-10	3.26953e-09	chr11	87808214	87808844	631	52	25	67	19	10	119	169	176	Intron (ENSMUST00000103177.9/76113, intron 11 of 12)	11	87803117	87804373	1257	ENSMUST00000167903.1	5097	ENSMUSG00000009350	Mpo	myeloperoxidase
1.6579	1.4778e-05	0.000125582	chr13	20256652	20256972	321	11	18	26	3	0	52	71	55	Intron (ENSMUST00000181429.7/140580, intron 6 of 6)	13	20251070	20316453	65384	ENSMUST00000220751.1	5582	ENSMUSG00000041112	Elmo1	engulfment and cell motility 1
1.65767	8.16693e-09	1.41574e-07	chr5	143630706	143631077	372	27	21	37	22	23	70	94	114	Intron (ENSMUST00000116456.9/19159, intron 1 of 12)	5	143634066	143692652	58587	ENSMUST00000131436.7	-2989	ENSMUSG00000018001	Cyth3	cytohesin 3
1.65748	2.00304e-11	5.60323e-10	chr14	32516180	32516549	370	37	27	65	5	15	135	129	149	Intron (ENSMUST00000066807.7/319955, intron 1 of 20)	14	32513530	32542751	29222	ENSMUST00000228017.1	2650	ENSMUSG00000054051	Ercc6	excision repair cross-complementing rodent repair deficiency, complementation group 6
1.65712	9.64306e-43	2.36156e-39	chr5	53420783	53422023	1241	162	149	280	33	63	590	610	709	Distal Intergenic	5	53466152	53649390	183239	ENSMUST00000201991.3	-44129	ENSMUSG00000039191	Rbpj	recombination signal binding protein for immunoglobulin kappa J region
1.65696	1.15124e-16	7.51827e-15	chr15	38121337	38122513	1177	57	48	83	14	16	166	206	241	Distal Intergenic	15	37967859	38078854	110996	ENSMUST00000110336.3	-42483	ENSMUSG00000037487	Ubr5	ubiquitin protein ligase E3 component n-recognin 5
1.6569	1.0982e-09	2.25517e-08	chr2	18307496	18308048	553	26	32	45	6	21	103	102	132	Promoter	2	18219531	18307016	87486	ENSMUST00000164835.1	-480	ENSMUSG00000026740	Dnajc1	DnaJ heat shock protein family (Hsp40) member C1
1.65689	5.06864e-13	1.87491e-11	chr3	103862790	103863043	254	37	59	72	16	14	146	182	226	Intron (ENSMUST00000146071.7/19260, intron 3 of 22)	3	103860555	103876755	16201	ENSMUST00000198530.1	2235	ENSMUSG00000027843	Ptpn22	protein tyrosine phosphatase, non-receptor type 22 (lymphoid)
1.65685	5.5528e-43	1.42462e-39	chr10	44821357	44822320	964	162	131	247	26	43	551	562	634	Exon (ENSMUST00000217315.1/ENSMUST00000217315.1, exon 2 of 2)	10	45067203	45167198	99996	ENSMUST00000099858.3	-244883	ENSMUSG00000019849	Prep	prolyl endopeptidase
1.65662	7.57205e-15	3.77626e-13	chr11	87801824	87802397	574	49	47	77	8	22	156	177	232	Promoter	11	87802538	87803825	1288	ENSMUST00000146650.1	-141	ENSMUSG00000009350	Mpo	myeloperoxidase
1.65622	1.8376e-10	4.35315e-09	chr9	104275104	104275539	436	40	34	40	4	16	118	110	150	Distal Intergenic	9	104151282	104262930	111649	ENSMUST00000035170.12	-12174	ENSMUSG00000032560	Dnajc13	DnaJ heat shock protein family (Hsp40) member C13
1.65605	2.11973e-15	1.14741e-13	chr18	65327016	65327521	506	53	41	70	13	22	181	170	181	Intron (ENSMUST00000035548.15/225638, intron 4 of 12)	18	65274743	65349534	74792	ENSMUST00000141250.1	22013	ENSMUSG00000032845	Alpk2	alpha-kinase 2
1.65602	1.44028e-18	1.27909e-16	chr8	94973213	94973765	553	56	77	127	18	15	242	278	321	Promoter	8	94974751	95005804	31054	ENSMUST00000211850.1	-986	ENSMUSG00000031785	Adgrg1	adhesion G protein-coupled receptor G1
1.65579	2.38314e-06	2.44986e-05	chr6	87535748	87535948	201	22	12	37	8	13	91	50	84	Exon (ENSMUST00000203063.1/ENSMUST00000203063.1, exon 1 of 1)	6	87459405	87533259	73855	ENSMUST00000071024.6	-2489	ENSMUSG00000030047	Arhgap25	Rho GTPase activating protein 25
1.65568	6.85098e-11	1.74055e-09	chr19	56772024	56772481	458	41	31	68	19	13	178	127	141	Distal Intergenic	19	56790531	56795155	4625	ENSMUST00000135666.7	22674	ENSMUSG00000035173	Ccdc186	coiled-coil domain containing 186
1.65547	0.000131218	0.000859393	chr9	42249262	42249572	311	8	15	15	4	5	35	40	51	Downstream (2-3kb)	9	42254733	42264200	9468	ENSMUST00000169609.1	14628	ENSMUSG00000032018	Sc5d	sterol-C5-desaturase
1.65538	0.000843526	0.00427535	chr2	9683858	9684140	283	12	11	9	6	5	31	21	57	Distal Intergenic	2	9863183	9873672	10490	ENSMUST00000151456.1	189532	ENSMUSG00000015619	Gata3	GATA binding protein 3
1.65531	5.67243e-05	0.000412214	chr18	64494247	64494481	235	10	13	17	22	24	56	30	44	Distal Intergenic	18	64457722	64490251	32530	ENSMUST00000237358.1	-3996	ENSMUSG00000024588	Fech	ferrochelatase
1.65523	6.73738e-26	1.79523e-23	chr12	107182967	107183821	855	89	73	145	37	43	325	317	346	Exon (ENSMUST00000122988.1/ENSMUST00000122988.1, exon 1 of 2)	12	106706049	106716362	10314	ENSMUST00000149382.1	-466605	ENSMUSG00000085820	4933406K04Rik	RIKEN cDNA 4933406K04 gene
1.6552	0.000270758	0.00161125	chr8	74957290	74957649	360	17	10	15	39	16	40	29	71	Distal Intergenic	8	74993356	75031972	38617	ENSMUST00000041759.13	-35707	ENSMUSG00000034518	Hmgxb4	HMG box domain containing 4
1.65519	1.12008e-20	1.34904e-18	chr16	92747810	92748758	949	94	60	87	42	58	247	268	276	Intron (ENSMUST00000023673.13/12394, intron 2 of 7)	16	92603656	92697328	93673	ENSMUST00000113956.9	-50482	ENSMUSG00000022952	Runx1	runt related transcription factor 1
1.65479	3.06291e-09	5.79091e-08	chr17	12942453	12943154	702	27	25	59	42	35	127	126	97	3' UTR	17	12923813	12940600	16788	ENSMUST00000160378.2	-1853	ENSMUSG00000062480	Acat3	acetyl-Coenzyme A acetyltransferase 3
1.65428	7.63789e-06	6.99093e-05	chr12	118411063	118411532	470	22	16	16	3	7	57	66	56	Distal Intergenic	12	118261792	118301440	39649	ENSMUST00000221844.1	-109623	ENSMUSG00000025323	Sp4	trans-acting transcription factor 4
1.65408	1.28722e-12	4.43804e-11	chr9	27043841	27044433	593	50	29	69	5	3	154	163	157	Intron (ENSMUST00000073127.13/78658, intron 4 of 35)	9	27030649	27095312	64664	ENSMUST00000216677.1	13192	ENSMUSG00000035024	Ncapd3	non-SMC condensin II complex, subunit D3
1.65375	1.0163e-06	1.14384e-05	chr2	38319124	38319641	518	16	29	33	5	7	55	85	119	Distal Intergenic	2	38339281	38369199	29919	ENSMUST00000143783.8	-19640	ENSMUSG00000000247	Lhx2	LIM homeobox protein 2
1.65294	4.25699e-07	5.20709e-06	chr12	99576674	99577045	372	17	25	33	6	19	91	63	90	Intron (ENSMUST00000222797.1/102639404, intron 2 of 3)	12	99563841	99620038	56198	ENSMUST00000180686.1	12833	ENSMUSG00000097917	Gm26839	predicted gene, 26839
1.65224	3.95475e-06	3.87497e-05	chr11	22782742	22783102	361	13	14	32	6	16	62	63	62	Intron (ENSMUST00000189990.1/53625, intron 3 of 5)	11	22759738	22859545	99808	ENSMUST00000189990.1	76443	ENSMUSG00000051650	B3gnt2	UDP-GlcNAc:betaGal beta-1,3-N-acetylglucosaminyltransferase 2
1.65199	3.61175e-09	6.73481e-08	chr10	67697791	67698228	438	34	29	34	4	18	105	105	109	Distal Intergenic	10	67569216	67571959	2744	ENSMUST00000219796.1	-125832		4930563J15Rik	RIKEN cDNA 4930563J15 gene
1.65108	2.14766e-07	2.80064e-06	chrX	159021402	159021880	479	17	25	32	10	11	73	94	73	Distal Intergenic	20	159210307	159364502	154196	ENSMUST00000112493.7	-188427	ENSMUSG00000031309	Rps6ka3	ribosomal protein S6 kinase polypeptide 3
1.65077	1.60158e-06	1.72084e-05	chr7	16643002	16643503	502	12	18	36	13	12	75	66	68	Distal Intergenic	7	16648949	16657476	8528	ENSMUST00000205380.1	13973	ENSMUSG00000108307	Ceacam-ps1	carcinoembryonic antigen-related cell adhesion molecule pseudogene 1
1.65068	1.09108e-05	9.59905e-05	chr17	44173120	44173728	609	16	11	28	45	40	31	69	77	Distal Intergenic	17	44188584	44280172	91589	ENSMUST00000024755.6	-14856	ENSMUSG00000023959	Clic5	chloride intracellular channel 5
1.65058	1.49125e-15	8.28012e-14	chr19	44577884	44578630	747	61	47	76	13	33	195	213	187	Distal Intergenic	19	44562850	44576274	13425	ENSMUST00000040455.4	15034	ENSMUSG00000036450	Hif1an	hypoxia-inducible factor 1, alpha subunit inhibitor
1.65042	1.95158e-14	9.11669e-13	chr9	32703899	32704321	423	78	36	88	17	20	171	236	244	Intron (ENSMUST00000183879.1/23871, intron 3 of 3)	9	32696384	32754428	58045	ENSMUST00000184364.1	7515	ENSMUSG00000032035	Ets1	E26 avian leukemia oncogene 1, 5' domain
1.65028	2.55005e-06	2.60568e-05	chr14	78352758	78353249	492	17	15	47	4	13	89	58	100	Distal Intergenic	14	78277445	78308043	30599	ENSMUST00000022592.7	-44715	ENSMUSG00000022015	Tnfsf11	tumor necrosis factor (ligand) superfamily, member 11
1.65022	8.57607e-09	1.48222e-07	chr7	117981985	117982568	584	29	20	38	10	14	78	105	98	Distal Intergenic	7	118109663	118115228	5566	ENSMUST00000134270.1	132660	ENSMUSG00000008683	Rps15a	ribosomal protein S15A
1.64993	2.7194e-07	3.47162e-06	chr11	55072517	55072760	244	22	24	29	12	6	85	88	71	Intron (ENSMUST00000055040.12/52570, intron 1 of 6)	11	55049731	55078107	28377	ENSMUST00000055040.12	5347	ENSMUSG00000049588	Ccdc69	coiled-coil domain containing 69
1.64983	1.01011e-16	6.67781e-15	chrX	73213866	73214892	1027	54	53	96	9	14	183	205	268	Promoter	20	73214333	73221960	7628	ENSMUST00000156188.7	0	ENSMUSG00000067768	Xlr4b	X-linked lymphocyte-regulated 4B
1.6497	8.65295e-14	3.64407e-12	chr16	95808949	95809715	767	51	41	63	5	13	157	144	205	Intron (ENSMUST00000233116.1/69776, intron 2 of 4)	16	95831117	95845770	14654	ENSMUST00000233770.1	36055	ENSMUSG00000117232	1600002D24Rik	RIKEN cDNA 1600002D24 gene
1.64964	8.0985e-24	1.58664e-21	chr4	11135094	11135802	709	93	82	117	8	30	285	324	343	Promoter	4	11134097	11134182	86	ENSMUST00000197598.1	997	ENSMUSG00000105333	Mir684-2	microRNA 684-2
1.64957	7.78563e-15	3.87918e-13	chr8	115495937	115496863	927	44	43	70	29	27	151	172	185	Distal Intergenic	8	115701435	115707794	6360	ENSMUST00000109104.1	210931	ENSMUSG00000055435	Maf	avian musculoaponeurotic fibrosarcoma oncogene homolog
1.64956	8.56605e-73	6.92274e-68	chr12	73603550	73605474	1925	346	271	533	87	113	1133	1172	1392	Intron (ENSMUST00000221153.1/18755, intron 2 of 14)	12	73584843	73761542	176700	ENSMUST00000119092.1	18707	ENSMUSG00000021108	Prkch	protein kinase C, eta
1.64899	5.39925e-26	1.45691e-23	chr3	93562030	93563052	1023	90	82	129	29	32	330	299	345	Intron (ENSMUST00000045756.13/20194, intron 2 of 2)	3	93560727	93564450	3724	ENSMUST00000170612.1	1303	ENSMUSG00000041959	S100a10	S100 calcium binding protein A10 (calpactin)
1.64891	2.35018e-21	3.12388e-19	chr8	94969716	94970518	803	71	73	132	17	11	273	272	343	Exon (ENSMUST00000212865.1/ENSMUST00000212865.1, exon 1 of 1)	8	94974751	95005804	31054	ENSMUST00000211850.1	-4233	ENSMUSG00000031785	Adgrg1	adhesion G protein-coupled receptor G1
1.64876	0.000220076	0.00134663	chr6	144541309	144541595	287	12	9	17	4	8	54	34	33	Intron (ENSMUST00000141102.7/20678, intron 3 of 13)	6	144672868	144693834	20967	ENSMUST00000139351.7	-131273	ENSMUSG00000085785	Sox5os3	SRY (sex determining region Y)-box 5, opposite strand 3
1.64826	1.26592e-16	8.20422e-15	chr1	155505372	155506080	709	75	43	82	83	77	202	190	257	Distal Intergenic	1	155520173	155527111	6939	ENSMUST00000097531.2	21031	ENSMUSG00000073535	Gm5532	predicted gene 5532
1.64788	2.83046e-18	2.37782e-16	chr1	60920328	60920853	526	61	59	99	16	44	219	223	265	Distal Intergenic	1	60909171	60914769	5599	ENSMUST00000097720.3	11157	ENSMUSG00000026011	Ctla4	cytotoxic T-lymphocyte-associated protein 4
1.64697	2.3558e-30	1.14004e-27	chr7	123322112	123323123	1012	123	110	193	30	59	426	394	556	Intron (ENSMUST00000207010.1/70497, intron 4 of 19)	7	123286986	123296590	9605	ENSMUST00000205785.1	-25522	ENSMUSG00000030766	Arhgap17	Rho GTPase activating protein 17
1.64696	7.95227e-20	8.52914e-18	chr14	19993191	19994060	870	75	60	104	21	42	209	266	299	Distal Intergenic	14	19875655	19977627	101973	ENSMUST00000159073.7	-15564	ENSMUSG00000043004	Gng2	guanine nucleotide binding protein (G protein), gamma 2
1.64683	1.96411e-07	2.58205e-06	chr3	52298772	52299000	229	20	16	38	13	13	84	76	74	Intron (ENSMUST00000053764.6/56458, intron 1 of 2)	3	52268336	52353221	84886	ENSMUST00000053764.6	30436	ENSMUSG00000044167	Foxo1	forkhead box O1
1.64669	1.19183e-06	1.32097e-05	chr19	7457614	7457944	331	15	24	21	21	25	70	67	60	Exon (ENSMUST00000065304.12/20168, exon 3 of 9)	19	7425901	7483202	57302	ENSMUST00000088169.6	25258	ENSMUSG00000024758	Rtn3	reticulon 3
1.64644	2.96782e-05	0.000232738	chr7	132824398	132824858	461	21	15	15	19	11	43	48	80	Intron (ENSMUST00000124096.7/14183, intron 2 of 6)	7	132712088	132813886	101799	ENSMUST00000097998.8	-10512	ENSMUSG00000030956	Fam53b	family with sequence similarity 53, member B
1.64636	1.62939e-13	6.51887e-12	chr7	80762346	80762690	345	43	37	53	27	42	134	135	164	Exon (ENSMUST00000167377.2/29875, exon 6 of 38)	7	80726779	80730248	3470	ENSMUST00000205606.1	-32098	ENSMUSG00000030536	Iqgap1	IQ motif containing GTPase activating protein 1
1.64611	1.83674e-50	1.48438e-46	chr5	53393246	53394866	1621	210	172	269	34	48	636	660	819	Distal Intergenic	5	53466152	53649390	183239	ENSMUST00000201991.3	-71286	ENSMUSG00000039191	Rbpj	recombination signal binding protein for immunoglobulin kappa J region
1.64609	1.38242e-06	1.50741e-05	chr2	25598608	25599094	487	19	12	23	28	29	59	53	62	Intron (ENSMUST00000058137.8/227624, intron 3 of 14)	2	25584111	25590372	6262	ENSMUST00000150206.7	-8236	ENSMUSG00000015087	Rabl6	RAB, member RAS oncogene family-like 6
1.64568	1.20048e-10	2.92753e-09	chr1	127646132	127646705	574	43	25	54	8	11	114	112	168	Intron (ENSMUST00000027585.13/72160, intron 2 of 8)	1	127486558	127678021	191464	ENSMUST00000160616.7	31316	ENSMUSG00000026347	Tmem163	transmembrane protein 163
1.64547	7.12312e-27	2.18883e-24	chr7	80416884	80417709	826	111	74	142	41	58	326	320	409	Distal Intergenic	7	80398594	80405436	6843	ENSMUST00000135306.2	-11448	ENSMUSG00000030530	Furin	furin (paired basic amino acid cleaving enzyme)
1.64516	5.95856e-06	5.59387e-05	chr11	34532200	34532619	420	18	14	23	1	5	58	64	55	Intron (ENSMUST00000093193.11/94176, intron 22 of 51)	11	34361959	34688479	326521	ENSMUST00000101364.2	155860	ENSMUSG00000020143	Dock2	dedicator of cyto-kinesis 2
1.64511	5.14159e-14	2.25033e-12	chr5	143517177	143517778	602	44	57	57	40	39	160	180	179	Promoter	5	143514669	143517608	2940	ENSMUST00000131513.1	0	ENSMUSG00000001847	Rac1	Rac family small GTPase 1
1.64437	3.35923e-05	0.000259607	chr12	104190973	104191222	250	14	10	20	10	13	50	51	39	Intron (ENSMUST00000165968.1/ENSMUST00000165968.1, intron 2 of 3)	12	104214544	104221123	6580	ENSMUST00000121337.7	-23322	ENSMUSG00000066363	Serpina3f	serine (or cysteine) peptidase inhibitor, clade A, member 3F
1.64405	1.63634e-19	1.68476e-17	chr6	22378299	22379192	894	61	61	96	14	24	210	232	262	Distal Intergenic	6	22307882	22356243	48362	ENSMUST00000081288.13	-22056	ENSMUSG00000029672	Fam3c	family with sequence similarity 3, member C
1.64338	0.000208574	0.00128589	chr17	72901803	72902003	201	13	11	12	4	5	37	30	52	Distal Intergenic	17	72918305	72941947	23643	ENSMUST00000024857.13	-16302	ENSMUSG00000024063	Lbh	limb-bud and heart
1.64291	8.07299e-13	2.88429e-11	chr11	79698041	79698528	488	45	30	70	14	19	151	158	151	Distal Intergenic	11	79711969	79712034	66	ENSMUST00000083461.1	-13441	ENSMUSG00000065395	Mir193a	microRNA 193a
1.64285	5.8842e-19	5.56184e-17	chr17	57182778	57183363	586	74	58	100	3	15	245	217	286	Distal Intergenic	17	57189492	57194177	4686	ENSMUST00000005976.7	10814	ENSMUSG00000005824	Tnfsf14	tumor necrosis factor (ligand) superfamily, member 14
1.64281	6.81644e-10	1.45851e-08	chr18	41887985	41888772	788	41	21	81	12	17	125	135	187	Intron (ENSMUST00000235606.1/77619, intron 5 of 6)	18	41875696	41951194	75499	ENSMUST00000070949.5	62422	ENSMUSG00000056671	Prelid2	PRELI domain containing 2
1.64229	9.39422e-07	1.06631e-05	chr2	44425367	44425851	485	16	17	33	6	9	59	80	71	Distal Intergenic	2	44565133	44571347	6215	ENSMUST00000134813.1	145496	ENSMUSG00000036890	Gtdc1	glycosyltransferase-like domain containing 1
1.64123	0.000529311	0.00286717	chr7	72350090	72350381	292	3	14	30	1	6	46	53	46	Distal Intergenic	7	72255339	72306608	51270	ENSMUST00000206755.1	-43482	ENSMUSG00000032776	Mctp2	multiple C2 domains, transmembrane 2
1.64116	2.63363e-20	3.01686e-18	chr8	10480521	10481284	764	67	69	112	18	25	248	288	258	Intron (ENSMUST00000207477.1/244281, intron 23 of 34)	8	10272572	10634741	362170	ENSMUST00000042103.8	207949	ENSMUSG00000039057	Myo16	myosin XVI
1.63957	9.60282e-08	1.35191e-06	chr15	99153460	99153959	500	29	19	32	4	15	92	81	84	Intron (ENSMUST00000230628.1/72572, intron 2 of 5)	15	99126822	99173510	46689	ENSMUST00000229663.1	26638	ENSMUSG00000051934	Spats2	spermatogenesis associated, serine-rich 2
1.63936	3.59639e-08	5.49684e-07	chr10	78075034	78075423	390	24	22	35	4	6	92	77	91	Exon (ENSMUST00000105393.2/50723, exon 5 of 7)	10	78073339	78079525	6187	ENSMUST00000219633.1	1695	ENSMUSG00000000732	Icosl	icos ligand
1.63904	0.000174772	0.00110235	chr1	165020980	165021199	220	10	10	22	3	5	56	41	34	Distal Intergenic	1	165064024	165068114	4091	ENSMUST00000193317.1	46915	ENSMUSG00000102408	4930568G15Rik	RIKEN cDNA 4930568G15 gene
1.63877	2.39204e-19	2.394e-17	chr15	66702528	66703384	857	79	56	101	18	19	218	234	309	Intron (ENSMUST00000065916.13/21819, intron 20 of 47)	15	66701279	66715135	13857	ENSMUST00000167512.1	1249	ENSMUSG00000053469	Tg	thyroglobulin
1.6387	3.07816e-43	8.29216e-40	chr10	28667975	28669005	1031	173	139	242	55	61	547	614	614	Promoter	10	28668360	28789920	121561	ENSMUST00000060409.12	0	ENSMUSG00000049109	Themis	thymocyte selection associated
1.63832	3.0087e-05	0.000235668	chr2	9997535	9997913	379	20	12	15	4	4	50	44	60	Intron (ENSMUST00000026888.10/209361, intron 2 of 6)	2	9914554	9953657	39104	ENSMUST00000114909.1	-43878	ENSMUSG00000025782	Taf3	TATA-box binding protein associated factor 3
1.63812	6.30809e-07	7.42815e-06	chr8	127968035	127968529	495	21	23	24	14	10	80	74	67	Distal Intergenic	8	128278148	128278225	78	ENSMUST00000184910.1	309696	ENSMUSG00000099326	Mir21c	microRNA 21c
1.63801	1.18239e-08	1.98951e-07	chr4	132778891	132779265	375	33	18	41	9	14	78	108	108	Downstream (2-3kb)	4	132775128	132777162	2035	ENSMUST00000156968.1	3763	ENSMUSG00000028884	Rpa2	replication protein A2
1.63755	1.58696e-17	1.19082e-15	chr1	164975538	164976309	772	55	56	83	14	21	184	213	228	Distal Intergenic	1	164931644	164935527	3884	ENSMUST00000027860.7	-40011	ENSMUSG00000026573	Xcl1	chemokine (C motif) ligand 1
1.63748	4.68922e-08	7.01136e-07	chr1	42983902	42984477	576	17	25	65	20	43	104	111	116	Intron (ENSMUST00000179766.2/93690, intron 1 of 1)	1	42953139	43030781	77643	ENSMUST00000179655.1	30763	ENSMUSG00000041907	Gpr45	G protein-coupled receptor 45
1.63737	4.96714e-06	4.75115e-05	chr1	36879160	36879461	302	21	11	31	7	12	54	85	59	Intron (ENSMUST00000027290.11/56030, intron 3 of 40)	1	36818660	36824781	6122	ENSMUST00000186486.1	-54379	ENSMUSG00000026116	Tmem131	transmembrane protein 131
1.63709	8.4699e-14	3.56917e-12	chr14	20168253	20169039	787	43	66	64	19	38	180	175	212	Intron (ENSMUST00000024011.9/16529, intron 1 of 4)	14	20140057	20181809	41753	ENSMUST00000024011.9	12770	ENSMUSG00000023243	Kcnk5	potassium channel, subfamily K, member 5
1.63683	3.92939e-17	2.74942e-15	chr3	133436784	133437575	792	57	61	122	12	18	207	275	278	Distal Intergenic	3	133465847	133471817	5971	ENSMUST00000197211.1	34242	ENSMUSG00000040943	Tet2	tet methylcytosine dioxygenase 2
1.63667	6.02833e-14	2.60667e-12	chr2	6557678	6558212	535	49	45	73	23	53	150	162	227	Intron (ENSMUST00000002176.12/14007, intron 12 of 15)	2	6546872	6592800	45929	ENSMUST00000182355.1	34588	ENSMUSG00000002107	Celf2	CUGBP, Elav-like family member 2
1.63664	5.40514e-11	1.39872e-09	chr1	127627376	127627902	527	42	24	58	22	31	102	141	152	Intron (ENSMUST00000027585.13/72160, intron 2 of 8)	1	127486558	127678021	191464	ENSMUST00000160616.7	50119	ENSMUSG00000026347	Tmem163	transmembrane protein 163
1.6366	8.10171e-15	4.02426e-13	chr10	7010190	7011121	932	79	41	78	10	25	182	228	227	Intron (ENSMUST00000105615.8/18390, intron 4 of 5)	10	6956062	7000444	44383	ENSMUST00000151960.1	-9746	ENSMUSG00000064065	Ipcef1	interaction protein for cytohesin exchange factors 1
1.63617	2.14146e-45	7.69173e-42	chr5	122645074	122646403	1330	172	161	279	49	60	606	674	672	Promoter	5	122644165	122647794	3630	ENSMUST00000199281.1	909	ENSMUSG00000029468	P2rx7	purinergic receptor P2X, ligand-gated ion channel, 7
1.63607	4.06682e-14	1.80508e-12	chr6	126811398	126812086	689	52	35	85	12	11	164	189	190	Distal Intergenic	6	126821721	126849125	27405	ENSMUST00000205002.2	37039	ENSMUSG00000000399	Ndufa9	NADH:ubiquinone oxidoreductase subunit A9
1.63594	1.64878e-10	3.93142e-09	chr16	44460690	44461432	743	30	34	60	12	5	128	116	151	Intron (ENSMUST00000099742.8/212517, intron 28 of 34)	16	44470444	44482428	11985	ENSMUST00000127303.1	-9012	ENSMUSG00000071550	Cfap44	cilia and flagella associated protein 44
1.63587	0.000126235	0.000830408	chr2	31678745	31679068	324	14	10	19	6	3	34	61	42	Promoter	2	31678284	31680512	2229	ENSMUST00000192043.1	461	ENSMUSG00000039356	Exosc2	exosome component 2
1.63585	1.79099e-13	7.1178e-12	chr3	107796581	107797237	657	57	34	74	24	21	142	173	213	Distal Intergenic	3	107741048	107760469	19422	ENSMUST00000014743.9	-36112	ENSMUSG00000014599	Csf1	colony stimulating factor 1 (macrophage)
1.63553	4.32929e-12	1.35611e-10	chrX	167227119	167227716	598	39	36	64	7	22	146	128	170	Distal Intergenic	20	167207093	167209315	2223	ENSMUST00000112172.3	-17804	ENSMUSG00000049775	Tmsb4x	thymosin, beta 4, X chromosome
1.63532	3.70244e-20	4.1414e-18	chr2	78973495	78974205	711	93	52	123	19	25	251	280	321	Intron (ENSMUST00000193021.1/ENSMUST00000193021.1, intron 1 of 4)	2	78918393	78920052	1660	ENSMUST00000153266.1	55102	ENSMUSG00000027011	Ube2e3	ubiquitin-conjugating enzyme E2E 3
1.63481	9.06035e-09	1.55808e-07	chr14	65106597	65106982	386	23	36	53	7	21	99	101	161	Intron (ENSMUST00000223989.1/54616, intron 1 of 2)	14	65052060	65098106	46047	ENSMUST00000022550.7	-8491	ENSMUSG00000021978	Extl3	exostosin-like glycosyltransferase 3
1.63381	3.88588e-10	8.71973e-09	chr18	39831713	39832252	540	43	26	41	12	15	115	100	141	Distal Intergenic	18	39773497	39776082	2586	ENSMUST00000063219.2	58216	ENSMUSG00000051732	Pabpc2	poly(A) binding protein, cytoplasmic 2
1.63368	3.46599e-06	3.44197e-05	chr9	32500207	32500419	213	16	14	39	9	4	73	59	83	Intron (ENSMUST00000016231.13/14247, intron 1 of 8)	9	32422204	32541595	119392	ENSMUST00000016231.13	41176	ENSMUSG00000016087	Fli1	Friend leukemia integration 1
1.63347	3.59955e-07	4.47264e-06	chr17	7147914	7148289	376	18	18	34	7	6	68	76	78	Distal Intergenic	17	7170115	7303315	133201	ENSMUST00000024575.7	-21826	ENSMUSG00000023809	Rps6ka2	ribosomal protein S6 kinase, polypeptide 2
1.63345	1.64712e-06	1.76309e-05	chr18	56366170	56366798	629	31	16	25	12	15	55	103	75	Distal Intergenic	18	56400337	56503564	103228	ENSMUST00000237355.1	-33539	ENSMUSG00000001700	Gramd3	GRAM domain containing 3
1.63345	2.78136e-05	0.00021966	chr19	16789984	16790400	417	38	19	11	5	10	64	73	94	Distal Intergenic	19	16752320	16780933	28614	ENSMUST00000225764.1	-9051	ENSMUSG00000046230	Vps13a	vacuolar protein sorting 13A
1.63307	8.36488e-07	9.59978e-06	chr15	9596461	9596957	497	22	13	36	8	7	82	68	72	Exon (ENSMUST00000160236.7/320277, exon 30 of 35)	15	9516409	9530176	13768	ENSMUST00000228673.1	-66285	ENSMUSG00000003882	Il7r	interleukin 7 receptor
1.63298	5.14758e-05	0.000378291	chr18	80245494	80245868	375	11	11	24	1	2	42	50	53	Intron (ENSMUST00000166219.1/66255, intron 1 of 4)	18	80229758	80247102	17345	ENSMUST00000166219.1	1234	ENSMUSG00000078963	Hsbp1l1	heat shock factor binding protein 1-like 1
1.63272	8.95264e-08	1.2691e-06	chr5	120688433	120688755	323	19	25	36	16	22	92	91	71	Intron (ENSMUST00000031607.6/14357, intron 3 of 9)	5	120681202	120682915	1714	ENSMUST00000144889.7	-5518	ENSMUSG00000029603	Dtx1	deltex 1, E3 ubiquitin ligase
1.63222	9.11904e-20	9.70074e-18	chr2	164849709	164850685	977	83	63	100	12	22	237	292	259	Intron (ENSMUST00000109316.7/18830, intron 7 of 14)	2	164846813	164856796	9984	ENSMUST00000142603.7	6111	ENSMUSG00000017754	Pltp	phospholipid transfer protein
1.63207	1.81294e-09	3.57179e-08	chr7	118498987	118499547	561	41	29	33	9	10	109	116	110	Distal Intergenic	7	118485111	118491975	6865	ENSMUST00000178344.2	-7012	ENSMUSG00000095115	Itpripl2	inositol 1,4,5-triphosphate receptor interacting protein-like 2
1.63119	3.24078e-16	1.99548e-14	chr13	63245922	63246188	267	59	53	77	21	33	169	187	255	Exon (ENSMUST00000220806.1/ENSMUST00000220806.1, exon 1 of 1)	13	63240108	63301232	61125	ENSMUST00000220884.1	5814	ENSMUSG00000021458	Aopep	aminopeptidase O
1.63105	3.59597e-09	6.70772e-08	chr1	128611817	128612131	315	32	29	41	4	7	89	95	147	Distal Intergenic	1	128589099	128592293	3195	ENSMUST00000142893.1	-19524	ENSMUSG00000045382	Cxcr4	chemokine (C-X-C motif) receptor 4
1.63091	4.28343e-06	4.16244e-05	chr8	34625583	34626060	478	14	12	33	21	18	52	67	65	Intron (ENSMUST00000211381.1/330734, intron 1 of 4)	8	34589420	34640316	50897	ENSMUST00000211381.1	14256	ENSMUSG00000109819	B930018H19Rik	RIKEN cDNA B930018H19 gene
1.63082	7.92483e-05	0.000552878	chr8	113250275	113250588	314	11	11	19	18	16	34	57	39	Distal Intergenic	8	113067262	113093334	26073	ENSMUST00000212238.1	183013	ENSMUSG00000110541	Gm10280	predicted gene 10280
1.63074	1.63346e-06	1.75068e-05	chr10	82789045	82789575	531	14	27	36	2	14	87	68	91	Distal Intergenic	10	82812123	82824242	12120	ENSMUST00000076984.7	-22548	ENSMUSG00000056821	1700028I16Rik	RIKEN cDNA 1700028I16 gene
1.63058	2.05567e-29	8.95586e-27	chr12	54292863	54294050	1188	140	88	205	34	54	449	436	479	Distal Intergenic	12	54233615	54242320	8706	ENSMUST00000220132.1	59248	ENSMUSG00000112821	1700104L18Rik	RIKEN cDNA 1700104L18 gene
1.63051	1.99145e-08	3.20727e-07	chr4	47300702	47301162	461	23	21	52	5	10	84	100	117	Intron (ENSMUST00000082303.12/12819, intron 32 of 38)	4	47303722	47313162	9441	ENSMUST00000107730.2	-2560	ENSMUSG00000028339	Col15a1	collagen, type XV, alpha 1
1.63048	1.86146e-13	7.3779e-12	chr5	43855733	43856416	684	59	38	62	11	5	168	163	179	Distal Intergenic	5	43868553	43912375	43823	ENSMUST00000030964.5	-12137	ENSMUSG00000029084	Cd38	CD38 antigen
1.6302	0.000873664	0.00440462	chr17	84241641	84241943	303	18	6	12	0	8	34	32	51	Intron (ENSMUST00000047524.9/240174, intron 31 of 37)	17	84222544	84229860	7317	ENSMUST00000234529.1	-11781	ENSMUSG00000024251	Thada	thyroid adenoma associated
1.62985	1.28653e-07	1.76209e-06	chr3	52522935	52523426	492	25	17	33	4	9	71	79	89	Intron (ENSMUST00000195035.1/102631981, intron 1 of 4)	3	52516964	52550219	33256	ENSMUST00000195035.1	5971	ENSMUSG00000103965	Gm30173	predicted gene, 30173
1.62981	1.25004e-05	0.000108173	chr7	46499479	46499886	408	15	16	22	4	17	50	51	70	Intron (ENSMUST00000033127.11/27414, intron 10 of 10)	7	46422680	46427800	5121	ENSMUST00000160234.1	76799	ENSMUSG00000058975	Kcnc1	potassium voltage gated channel, Shaw-related subfamily, member 1
1.62969	3.5637e-28	1.33644e-25	chr11	45794396	45795185	790	116	85	186	51	61	413	375	431	Distal Intergenic	11	45808087	45841171	33085	ENSMUST00000137002.1	-12902		F630206G17Rik	RIKEN cDNA F630206G17 gene
1.62942	3.39533e-07	4.23975e-06	chr2	105021742	105022304	563	23	20	34	8	7	97	78	68	Distal Intergenic	2	104999656	105017080	17425	ENSMUST00000028592.11	-4662	ENSMUSG00000027170	Eif3m	eukaryotic translation initiation factor 3, subunit M
1.62869	0.000317157	0.00184884	chr2	112556527	112556910	384	16	13	14	9	1	30	47	65	Intron (ENSMUST00000003705.11/74268, intron 2 of 5)	2	112559282	112630076	70795	ENSMUST00000127894.1	-2372	ENSMUSG00000003604	Aven	apoptosis, caspase activation inhibitor
1.62859	5.41811e-05	0.000395851	chr17	83148291	83148845	555	16	22	14	4	14	45	47	83	Distal Intergenic	17	83215292	83225070	9779	ENSMUST00000170794.7	-66447	ENSMUSG00000024247	Pkdcc	protein kinase domain containing, cytoplasmic
1.62826	1.86797e-14	8.75143e-13	chr4	102859279	102859792	514	43	46	77	30	28	150	174	205	Intron (ENSMUST00000097948.8/73094, intron 3 of 7)	4	102870564	102970603	100040	ENSMUST00000149547.1	-10772	ENSMUSG00000028524	Sgip1	SH3-domain GRB2-like (endophilin) interacting protein 1
1.62825	0.000283996	0.00167958	chr15	61154259	61154500	242	19	17	8	9	8	34	69	45	Distal Intergenic	15	60919675	60923012	3338	ENSMUST00000228632.1	-231247	ENSMUSG00000022347	A1bg	alpha-1-B glycoprotein
1.62776	2.73235e-33	1.89543e-30	chr5	140517155	140518342	1188	162	142	256	31	34	479	559	749	Intron (ENSMUST00000043050.8/59031, intron 1 of 1)	5	140505575	140524153	18579	ENSMUST00000124142.1	11580	ENSMUSG00000036599	Chst12	carbohydrate sulfotransferase 12
1.62729	2.0529e-08	3.29933e-07	chr3	54617272	54617928	657	26	25	33	7	9	93	89	87	Distal Intergenic	3	54692807	54728636	35830	ENSMUST00000197502.4	-74879	ENSMUSG00000027751	Supt20	SPT20 SAGA complex component
1.62715	2.18866e-09	4.25203e-08	chr9	21686308	21687013	706	28	24	52	18	46	97	103	128	Intron (ENSMUST00000034707.14/20586, intron 29 of 33)	9	21723483	21749919	26437	ENSMUST00000034713.8	-36470	ENSMUSG00000032193	Ldlr	low density lipoprotein receptor
1.627	4.06351e-05	0.000307027	chr15	38094727	38095081	355	10	12	22	7	10	42	46	51	Distal Intergenic	15	37967859	38078854	110996	ENSMUST00000110336.3	-15873	ENSMUSG00000037487	Ubr5	ubiquitin protein ligase E3 component n-recognin 5
1.62668	1.83044e-06	1.93472e-05	chr10	99221570	99221920	351	27	12	27	6	6	60	64	87	Intron (ENSMUST00000219984.1/ENSMUST00000219984.1, intron 3 of 4)	10	99192892	99196850	3959	ENSMUST00000162847.1	28678	ENSMUSG00000019952	Poc1b	POC1 centriolar protein B
1.62657	7.1286e-09	1.2505e-07	chr11	116745237	116745687	451	48	20	48	8	6	97	145	126	Intron (ENSMUST00000106377.2/ENSMUST00000106377.2, intron 1 of 8)	11	116752167	116759373	7207	ENSMUST00000156293.7	-6480		BC018473	cDNA sequence BC018473
1.62631	1.57554e-10	3.76656e-09	chr16	93787664	93788159	496	34	30	46	6	13	118	109	124	Intron (ENSMUST00000045004.10/70028, intron 26 of 36)	16	93792789	93800015	7227	ENSMUST00000232210.1	-4630	ENSMUSG00000022946	Dop1b	DOP1 leucine zipper like protein B
1.62558	5.83008e-11	1.49933e-09	chr19	11386922	11387500	579	40	35	50	8	10	136	145	117	Intron (ENSMUST00000188995.1/666907, intron 4 of 6)	19	11375523	11392790	17268	ENSMUST00000188995.1	11399	ENSMUSG00000101389	Ms4a4a	membrane-spanning 4-domains, subfamily A, member 4A
1.62535	2.25107e-05	0.000181977	chr3	84660584	84661037	454	15	14	28	3	15	74	48	56	Intron (ENSMUST00000154148.7/99889, intron 3 of 9)	3	84666192	84704575	38384	ENSMUST00000107682.1	-5155	ENSMUSG00000056498	Tmem154	transmembrane protein 154
1.62531	0.000115685	0.000768626	chr16	52329312	52329782	471	16	20	15	14	7	30	68	72	Intron (ENSMUST00000023312.13/11658, intron 1 of 15)	16	52251087	52296924	45838	ENSMUST00000167115.7	-32388	ENSMUSG00000022636	Alcam	activated leukocyte cell adhesion molecule
1.62521	4.51853e-12	1.41074e-10	chr17	35226650	35227107	458	44	29	56	24	32	125	121	165	Intron (ENSMUST00000048994.6/18038, intron 2 of 3)	17	35220836	35221657	822	ENSMUST00000176748.1	-4993	ENSMUSG00000042419	Nfkbil1	nuclear factor of kappa light polypeptide gene enhancer in B cells inhibitor like 1
1.62503	6.66129e-05	0.000474998	chr12	17450961	17451308	348	7	23	26	5	1	57	50	73	Distal Intergenic	12	17544794	17551084	6291	ENSMUST00000171737.2	-93486	ENSMUSG00000011179	Odc1	ornithine decarboxylase, structural 1
1.62486	2.02593e-22	3.15164e-20	chr16	95189012	95189787	776	76	76	142	22	35	271	296	363	Intron (ENSMUST00000232091.1/102633941, intron 3 of 4)	16	95257558	95298507	40950	ENSMUST00000113861.7	-67771	ENSMUSG00000062609	Kcnj15	potassium inwardly-rectifying channel, subfamily J, member 15
1.62456	1.39665e-10	3.3693e-09	chr8	70558263	70558740	478	38	24	64	18	17	129	137	126	Intron (ENSMUST00000210155.1/13716, intron 1 of 4)	8	70539688	70592858	53171	ENSMUST00000093454.7	18575	ENSMUSG00000070002	Ell	elongation factor RNA polymerase II
1.62453	5.2899e-06	5.02952e-05	chr8	114506043	114506410	368	22	13	23	5	10	60	70	54	Intron (ENSMUST00000004756.13/80707, intron 5 of 8)	8	114448210	114514288	66079	ENSMUST00000161753.1	57833	ENSMUSG00000004637	Wwox	WW domain-containing oxidoreductase
1.62449	2.5818e-17	1.87551e-15	chr3	37259387	37260018	632	65	62	72	30	32	189	211	244	Distal Intergenic	3	37222759	37232618	9860	ENSMUST00000029273.7	-26769	ENSMUSG00000027718	Il21	interleukin 21
1.62444	4.19109e-07	5.13271e-06	chr12	115952375	115952732	358	24	16	28	8	14	68	78	70	Exon (ENSMUST00000103549.1/ENSMUST00000103549.1, exon 1 of 1)	12	116047724	116060592	12869	ENSMUST00000073551.5	-94992	ENSMUSG00000042063	Zfp386	zinc finger protein 386 (Kruppel-like)
1.62398	7.4275e-10	1.57714e-08	chr8	79155518	79155990	473	32	33	56	11	12	98	112	177	Intron (ENSMUST00000098614.8/622675, intron 8 of 14)	8	79175810	79190854	15045	ENSMUST00000155960.7	-19820	ENSMUSG00000071064	Zfp827	zinc finger protein 827
1.62356	2.34505e-18	1.99702e-16	chr8	34149298	34149710	413	65	89	94	21	21	247	245	312	Distal Intergenic	8	34135572	34147033	11462	ENSMUST00000033910.8	-2265	ENSMUSG00000031513	Leprotl1	leptin receptor overlapping transcript-like 1
1.62351	8.56096e-06	7.73506e-05	chr6	54088168	54088510	343	10	29	24	10	11	60	75	70	Intron (ENSMUST00000046856.13/69993, intron 1 of 12)	6	54097720	54220537	122818	ENSMUST00000204410.1	-9210	ENSMUSG00000004633	Chn2	chimerin 2
1.62293	0.000107329	0.000719679	chr12	8846993	8847256	264	15	10	20	11	7	29	49	66	Distal Intergenic	12	8921664	8938742	17079	ENSMUST00000020909.3	-74408	ENSMUSG00000020585	Laptm4a	lysosomal-associated protein transmembrane 4A
1.62274	2.22567e-06	2.30499e-05	chr9	74912845	74913388	544	22	19	30	2	8	94	53	78	Distal Intergenic	9	74952884	74955684	2801	ENSMUST00000216809.1	-39496	ENSMUSG00000034858	Fam214a	family with sequence similarity 214, member A
1.62261	3.5499e-12	1.13127e-10	chr7	16368307	16368813	507	41	42	47	16	19	135	137	147	Promoter	7	16334268	16368602	34335	ENSMUST00000209749.1	0	ENSMUSG00000052833	Sae1	SUMO1 activating enzyme subunit 1
1.62248	1.07236e-09	2.20716e-08	chr1	160251371	160251900	530	30	27	40	11	14	101	101	107	Promoter	1	160226558	160251443	24886	ENSMUST00000191909.5	0	ENSMUSG00000026721	Rabgap1l	RAB GTPase activating protein 1-like
1.62168	2.77932e-32	1.6825e-29	chr4	136569845	136570480	636	112	117	195	49	84	429	416	497	Exon (ENSMUST00000116273.8/99982, exon 7 of 19)	4	136555235	136568607	13373	ENSMUST00000155354.7	-1238	ENSMUSG00000036940	Kdm1a	lysine (K)-specific demethylase 1A
1.62166	2.04672e-13	8.0334e-12	chr13	51676540	51677577	1038	55	40	70	16	38	140	169	218	Exon (ENSMUST00000040117.14/75420, exon 12 of 17)	13	51679733	51682529	2797	ENSMUST00000146011.1	-2156	ENSMUSG00000035139	Secisbp2	SECIS binding protein 2
1.62019	9.49008e-07	1.07612e-05	chr1	159991941	159992463	523	29	12	26	11	18	67	67	79	Distal Intergenic	1	160044384	160071540	27157	ENSMUST00000168250.7	-51921	ENSMUSG00000090394	4930523C07Rik	RIKEN cDNA 4930523C07 gene
1.61986	6.56358e-07	7.69929e-06	chr4	7755481	7755919	439	21	15	43	5	4	91	73	79	Distal Intergenic	4	7560688	7573801	13114	ENSMUST00000129988.1	194793	ENSMUSG00000086070	8430436N08Rik	RIKEN cDNA 8430436N08 gene
1.61974	2.36085e-06	2.42911e-05	chr16	78502627	78503295	669	24	17	33	10	1	58	80	97	Distal Intergenic	16	78547905	78560244	12340	ENSMUST00000232329.1	56949	ENSMUSG00000022864	D16Ertd472e	DNA segment, Chr 16, ERATO Doi 472, expressed
1.61962	0.000322633	0.00187501	chr10	70169191	70169415	225	14	8	14	17	18	36	22	58	Exon (ENSMUST00000147545.7/76551, exon 5 of 9)	10	70174509	70182206	7698	ENSMUST00000145990.1	-5094	ENSMUSG00000048701	Ccdc6	coiled-coil domain containing 6
1.61894	1.29049e-06	1.41817e-05	chr16	18915508	18915997	490	13	21	33	11	20	69	76	65	Intron (ENSMUST00000190050.1/15260, intron 8 of 23)	16	18925577	18935135	9559	ENSMUST00000131444.1	-9580	ENSMUSG00000022702	Hira	histone cell cycle regulator
1.61888	8.24753e-29	3.34941e-26	chr1	60874827	60876127	1301	163	97	242	41	53	470	483	617	Distal Intergenic	1	60887000	60912716	25717	ENSMUST00000124816.1	-10873	ENSMUSG00000026011	Ctla4	cytotoxic T-lymphocyte-associated protein 4
1.61875	2.76456e-27	9.00889e-25	chr9	41968629	41969517	889	103	123	202	42	43	376	466	510	Exon (ENSMUST00000060989.8/20660, exon 48 of 48)	9	41969739	41974587	4849	ENSMUST00000134560.1	5070	ENSMUSG00000049313	Sorl1	sortilin-related receptor, LDLR class A repeats-containing
1.61843	4.01683e-06	3.92983e-05	chr9	56082727	56083166	440	22	12	31	9	4	73	66	63	Distal Intergenic	9	56089962	56128888	38927	ENSMUST00000059206.7	-6796	ENSMUSG00000032322	Pstpip1	proline-serine-threonine phosphatase-interacting protein 1
1.61838	3.85e-06	3.78314e-05	chr7	127699083	127699409	327	22	14	19	27	59	68	46	62	Exon (ENSMUST00000205992.1/ENSMUST00000205992.1, exon 4 of 5)	7	127704988	127707304	2317	ENSMUST00000153277.2	7895	ENSMUSG00000030814	Bcl7c	B cell CLL/lymphoma 7C
1.61828	4.42672e-08	6.65334e-07	chr2	122426195	122426679	485	31	21	33	4	9	72	94	106	Promoter	2	122426477	122461137	34661	ENSMUST00000110525.7	0	ENSMUSG00000027219	Slc28a2	solute carrier family 28 (sodium-coupled nucleoside transporter), member 2
1.61799	1.217e-10	2.96557e-09	chr16	49774267	49775026	760	67	28	69	7	19	174	132	212	Intron (ENSMUST00000127115.1/ENSMUST00000127115.1, intron 1 of 2)	16	49800533	49911046	110514	ENSMUST00000229640.1	-25507	ENSMUSG00000055447	Cd47	CD47 antigen (Rh-related antigen, integrin-associated signal transducer)
1.61709	5.64106e-14	2.45101e-12	chr1	191599059	191599767	709	48	51	116	21	23	242	189	232	Intron (ENSMUST00000045450.6/77065, intron 7 of 19)	1	191575776	191583721	7946	ENSMUST00000192681.1	23283	ENSMUSG00000037461	Ints7	integrator complex subunit 7
1.61707	1.06805e-07	1.48743e-06	chr6	136743682	136744173	492	44	32	26	11	6	104	91	142	Exon (ENSMUST00000032338.9/14917, exon 10 of 27)	6	136697285	136781742	84458	ENSMUST00000078095.10	37569	ENSMUSG00000042638	Gucy2c	guanylate cyclase 2c
1.61686	1.05485e-16	6.95218e-15	chr19	30118412	30119254	843	59	96	102	32	35	263	236	330	Exon (ENSMUST00000025778.8/104174, exon 17 of 25)	19	30141403	30145231	3829	ENSMUST00000235203.1	25977	ENSMUSG00000024827	Gldc	glycine decarboxylase
1.61679	5.91015e-13	2.16124e-11	chr1	80643748	80644417	670	42	36	84	9	10	165	159	179	Intron (ENSMUST00000077946.11/210293, intron 2 of 55)	1	80501713	80665275	163563	ENSMUST00000190983.6	20858	ENSMUSG00000038608	Dock10	dedicator of cytokinesis 10
1.61638	1.48068e-06	1.60432e-05	chr8	111964308	111964848	541	29	16	32	4	13	68	61	117	Downstream (2-3kb)	8	111941068	111952742	11675	ENSMUST00000133628.1	23240	ENSMUSG00000031950	Gabarapl2	gamma-aminobutyric acid (GABA) A receptor-associated protein-like 2
1.61627	6.92583e-10	1.47917e-08	chr8	40968143	40968521	379	27	39	44	14	15	112	125	114	Intron (ENSMUST00000034004.9/68797, intron 2 of 5)	8	40998770	41000205	1436	ENSMUST00000135194.1	31684	ENSMUSG00000045636	Mtus1	mitochondrial tumor suppressor 1
1.6161	2.59673e-08	4.07886e-07	chr9	79914183	79914693	511	27	26	46	21	9	103	108	99	Intron (ENSMUST00000239133.1/70598, intron 1 of 6)	9	79820661	79962033	141373	ENSMUST00000172973.1	47340	ENSMUSG00000034898	Filip1	filamin A interacting protein 1
1.61575	0.000491982	0.00269459	chr12	115647545	115647847	303	19	9	11	2	0	52	38	35	Distal Intergenic	12	115695720	115695794	75	ENSMUST00000184417.1	47947	ENSMUSG00000098336	Mir6388	microRNA 6388
1.61575	3.35401e-11	9.01271e-10	chr9	111085979	111086709	731	56	33	86	10	34	164	146	237	Distal Intergenic	9	111054832	111057519	2688	ENSMUST00000199839.4	-28460	ENSMUSG00000043953	Ccrl2	chemokine (C-C motif) receptor-like 2
1.61566	2.46158e-05	0.000197073	chr18	80438442	80438781	340	15	15	16	11	15	54	49	44	Intron (ENSMUST00000036229.12/67655, intron 10 of 12)	18	80407965	80440788	32824	ENSMUST00000160434.2	2007	ENSMUSG00000033323	Ctdp1	CTD (carboxy-terminal domain, RNA polymerase II, polypeptide A) phosphatase, subunit 1
1.61564	5.78939e-06	5.45373e-05	chr12	11300723	11301203	481	24	19	21	11	5	67	81	57	Promoter	12	11300656	11319785	19130	ENSMUST00000218319.1	67	ENSMUSG00000020608	Smc6	structural maintenance of chromosomes 6
1.61563	3.39916e-09	6.37297e-08	chr4	46576000	46576286	287	30	25	42	4	13	92	101	114	Intron (ENSMUST00000107756.3/107684, intron 1 of 11)	4	46536943	46566458	29516	ENSMUST00000107757.7	-9542	ENSMUSG00000028337	Coro2a	coronin, actin binding protein 2A
1.61545	2.16682e-33	1.52273e-30	chr17	35231043	35231469	427	120	144	212	30	39	451	485	573	Intron (ENSMUST00000048994.6/18038, intron 2 of 3)	17	35233660	35238767	5108	ENSMUST00000146711.1	-2191	ENSMUSG00000024403	Atp6v1g2	ATPase, H+ transporting, lysosomal V1 subunit G2
1.61521	1.15673e-13	4.76828e-12	chr6	115573967	115574601	635	73	35	79	15	14	166	190	235	Promoter	6	115574448	115577991	3544	ENSMUST00000143520.1	0	ENSMUSG00000042389	Tsen2	tRNA splicing endonuclease subunit 2
1.61498	3.93706e-33	2.69642e-30	chr1	130993466	130994287	822	126	136	236	37	70	467	507	592	Distal Intergenic	1	131019845	131024974	5130	ENSMUST00000016673.5	-25558	ENSMUSG00000016529	Il10	interleukin 10
1.6148	6.94551e-07	8.11257e-06	chr9	89197411	89197917	507	22	16	33	4	7	58	73	93	Distal Intergenic	9	89199209	89207827	8619	ENSMUST00000068569.4	-1292	ENSMUSG00000089929	Bcl2a1b	B cell leukemia/lymphoma 2 related protein A1b
1.61465	1.62684e-08	2.66764e-07	chr15	73169828	73170109	282	40	19	45	11	14	78	113	138	Intron (ENSMUST00000044113.11/239528, intron 1 of 18)	15	73128422	73177847	49426	ENSMUST00000230464.1	7738	ENSMUSG00000036698	Ago2	argonaute RISC catalytic subunit 2
1.61463	1.49322e-09	2.99258e-08	chr7	74459277	74459778	502	41	25	42	12	32	107	101	136	Intron (ENSMUST00000098371.8/108116, intron 2 of 10)	7	74359654	74504335	144682	ENSMUST00000136389.1	44557	ENSMUSG00000025790	Slco3a1	solute carrier organic anion transporter family, member 3a1
1.6145	2.3207e-12	7.65977e-11	chr1	135128219	135128602	384	45	39	66	8	15	155	125	195	Promoter	1	135126376	135128262	1887	ENSMUST00000182387.1	0	ENSMUSG00000097993	Ptprv	protein tyrosine phosphatase, receptor type, V
1.6138	3.88024e-15	2.02902e-13	chr8	94447294	94448079	786	50	45	94	25	23	198	186	204	Intron (ENSMUST00000212382.1/ENSMUST00000212382.1, intron 2 of 2)	8	94429813	94435103	5291	ENSMUST00000180445.2	-12191		9330175E14Rik	RIKEN cDNA 9330175E14 gene
1.61327	1.10917e-08	1.87725e-07	chr11	68464870	68465469	600	26	22	42	8	13	80	95	108	Intron (ENSMUST00000021283.7/320207, intron 1 of 18)	11	68473795	68496249	22455	ENSMUST00000126876.7	-8326	ENSMUSG00000020901	Pik3r5	phosphoinositide-3-kinase regulatory subunit 5
1.61323	5.70068e-09	1.01836e-07	chr1	91259515	91260156	642	31	24	50	13	35	84	112	134	Intron (ENSMUST00000188576.1/67921, intron 2 of 4)	1	91264587	91276443	11857	ENSMUST00000189589.1	-4431	ENSMUSG00000034343	Ube2f	ubiquitin-conjugating enzyme E2F (putative)
1.61322	7.53344e-09	1.31566e-07	chr3	89491536	89492047	512	35	26	32	8	10	88	95	116	Distal Intergenic	3	89520164	89667761	147598	ENSMUST00000000811.7	-28117	ENSMUSG00000000794	Kcnn3	potassium intermediate/small conductance calcium-activated channel, subfamily N, member 3
1.61263	4.03859e-14	1.79387e-12	chr9	107298192	107298464	273	51	35	83	26	27	169	165	192	Promoter	9	107299155	107300458	1304	ENSMUST00000171568.1	-691	ENSMUSG00000032578	Cish	cytokine inducible SH2-containing protein
1.61243	6.77282e-08	9.8365e-07	chr6	15710442	15711212	771	26	17	46	7	9	79	103	93	Distal Intergenic	6	15720661	15802165	81505	ENSMUST00000101663.9	-9449	ENSMUSG00000041390	Mdfic	MyoD family inhibitor domain containing
1.61169	7.49023e-16	4.34552e-14	chr10	96663561	96664530	970	65	47	76	14	26	167	199	231	Distal Intergenic	10	96617554	96618668	1115	ENSMUST00000218953.1	46007	ENSMUSG00000036478	Btg1	BTG anti-proliferation factor 1
1.61144	1.92737e-14	9.01401e-13	chr12	73633684	73634221	538	43	51	75	15	27	154	184	196	Intron (ENSMUST00000221153.1/18755, intron 2 of 14)	12	73584843	73761542	176700	ENSMUST00000119092.1	48841	ENSMUSG00000021108	Prkch	protein kinase C, eta
1.61124	6.0937e-10	1.31658e-08	chr1	21618690	21619137	448	52	20	65	5	4	132	142	150	Intron (ENSMUST00000029667.12/226922, intron 1 of 13)	1	21383556	21386373	2818	ENSMUST00000147615.1	235134	ENSMUSG00000085079	Khdc1b	KH domain containing 1B
1.61105	6.93893e-05	0.000491816	chr3	97009445	97009769	325	18	13	16	4	3	57	53	39	Intron (ENSMUST00000199597.1/14613, intron 2 of 3)	3	97032416	97050873	18458	ENSMUST00000132256.7	-22647	ENSMUSG00000057123	Gja5	gap junction protein, alpha 5
1.61105	1.76743e-05	0.000147042	chrX	9219645	9219981	337	10	17	39	8	3	58	71	73	Intron (ENSMUST00000069763.2/236285, intron 1 of 4)	20	9199902	9268085	68184	ENSMUST00000069763.2	19743	ENSMUSG00000047344	Lancl3	LanC lantibiotic synthetase component C-like 3 (bacterial)
1.61102	6.88446e-11	1.74768e-09	chr12	115293573	115294195	623	40	30	49	4	9	113	130	133	Exon (ENSMUST00000192591.1/ENSMUST00000192591.1, exon 2 of 2)	12	115695720	115695794	75	ENSMUST00000184417.1	401599	ENSMUSG00000098336	Mir6388	microRNA 6388
1.61101	9.92169e-16	5.65267e-14	chr18	23912885	23913924	1040	77	52	145	25	38	245	236	366	Distal Intergenic	18	23954705	23956576	1872	ENSMUST00000225682.1	-40781	ENSMUSG00000024276	Zfp397	zinc finger protein 397
1.61086	2.3487e-10	5.45673e-09	chr3	127875110	127875965	856	44	35	39	10	25	114	121	145	Intron (ENSMUST00000199273.1/70617, intron 1 of 1)	3	127869680	127896288	26609	ENSMUST00000057198.8	20323	ENSMUSG00000050549	Fam241a	family with sequence similarity 241, member A
1.61044	4.31762e-05	0.000323971	chr17	36859097	36859409	313	15	11	19	9	7	39	52	51	3' UTR	17	36854634	36859398	4765	ENSMUST00000156872.1	4463	ENSMUSG00000024457	Trim26	tripartite motif-containing 26
1.61038	4.63054e-16	2.77715e-14	chr6	137795158	137795878	721	57	51	79	10	21	178	208	204	Promoter	6	137796834	137809663	12830	ENSMUST00000204976.1	-956	ENSMUSG00000030225	Dera	deoxyribose-phosphate aldolase (putative)
1.61032	5.26956e-08	7.81834e-07	chr6	59352395	59353065	671	28	26	29	12	12	84	74	109	3' UTR	6	59347226	59426294	79069	ENSMUST00000051065.5	73229	ENSMUSG00000045441	Gprin3	GPRIN family member 3
1.60993	1.06211e-17	8.19431e-16	chr1	16177428	16178092	665	60	56	86	21	30	211	210	215	Distal Intergenic	1	16130502	16132547	2046	ENSMUST00000152626.1	46926	ENSMUSG00000025921	Rdh10	retinol dehydrogenase 10 (all-trans)
1.60989	3.55749e-07	4.42413e-06	chr2	62648640	62648973	334	19	22	55	3	12	93	78	124	Distal Intergenic	2	62608250	62646255	38006	ENSMUST00000176431.7	-2385	ENSMUSG00000026896	Ifih1	interferon induced with helicase C domain 1
1.60972	1.09912e-05	9.6619e-05	chr15	9572769	9572969	201	19	16	17	9	8	49	59	59	Distal Intergenic	15	9516409	9530176	13768	ENSMUST00000228673.1	-42593	ENSMUSG00000003882	Il7r	interleukin 7 receptor
1.60962	1.6827e-10	4.00675e-09	chrX	47998318	47998873	556	33	28	60	12	17	123	106	148	Distal Intergenic	20	48025146	48034853	9708	ENSMUST00000039026.7	35980	ENSMUSG00000037010	Apln	apelin
1.60912	9.04352e-19	8.30524e-17	chr14	68035278	68035975	698	70	62	110	15	29	217	280	261	Distal Intergenic	14	68083863	68089095	5233	ENSMUST00000022639.7	-47888	ENSMUSG00000022055	Nefl	neurofilament, light polypeptide
1.60904	0.000659547	0.00346083	chr13	9726050	9726266	217	17	9	9	8	8	28	52	33	Intron (ENSMUST00000110636.8/66505, intron 2 of 14)	13	9686862	9720928	34067	ENSMUST00000110633.7	-5122	ENSMUSG00000021156	Zmynd11	zinc finger, MYND domain containing 11
1.60903	9.22168e-24	1.78934e-21	chr6	134903432	134904454	1023	100	86	179	22	22	309	396	432	Distal Intergenic	6	134887651	134898578	10928	ENSMUST00000204908.1	-4854	ENSMUSG00000032641	Gpr19	G protein-coupled receptor 19
1.60879	6.02232e-06	5.6478e-05	chr18	5002229	5002663	435	13	11	28	24	32	46	54	61	Exon (ENSMUST00000148564.1/ENSMUST00000148564.1, exon 2 of 2)	18	4994618	5118610	123993	ENSMUST00000140448.7	7611	ENSMUSG00000024236	Svil	supervillin
1.60854	0.000510935	0.00278208	chr16	78546337	78546955	619	49	17	90	12	8	127	159	178	Exon (ENSMUST00000231973.1/67102, exon 4 of 5)	16	78547905	78560244	12340	ENSMUST00000232329.1	13289	ENSMUSG00000022864	D16Ertd472e	DNA segment, Chr 16, ERATO Doi 472, expressed
1.60839	0.000615637	0.00326283	chr10	76006422	76006634	213	11	9	18	8	4	56	28	33	Intron (ENSMUST00000099577.3/333669, intron 13 of 13)	10	76008926	76009017	92	ENSMUST00000184957.1	-2292	ENSMUSG00000098817	Mir6409	microRNA 6409
1.60837	6.13367e-21	7.64967e-19	chr16	36989508	36989973	466	69	76	108	31	43	265	238	296	Promoter	16	36963460	36990467	27008	ENSMUST00000075869.12	494	ENSMUSG00000047746	Fbxo40	F-box protein 40
1.60805	0.0003071	0.00179773	chr15	83569754	83570023	270	11	15	13	5	4	28	55	43	Intron (ENSMUST00000047419.7/12257, intron 1 of 3)	15	83563875	83572325	8451	ENSMUST00000208463.1	5879	ENSMUSG00000041736	Tspo	translocator protein
1.60801	1.02858e-07	1.43853e-06	chr6	127789922	127790505	584	26	15	46	9	20	87	87	93	Distal Intergenic	6	127788084	127788143	60	ENSMUST00000198609.1	-1779	ENSMUSG00000104804	Mir7233	microRNA 7233
1.60765	2.37439e-16	1.49504e-14	chr11	4804963	4805457	495	63	49	92	21	29	174	204	264	Intron (ENSMUST00000109910.8/18016, intron 6 of 15)	11	4794431	4815240	20810	ENSMUST00000155600.7	9783	ENSMUSG00000009073	Nf2	neurofibromin 2
1.60752	1.0785e-05	9.50028e-05	chr11	46147611	46148153	543	22	13	25	4	8	48	82	58	Downstream (<1kb)	11	46134122	46137648	3527	ENSMUST00000153410.1	13489	ENSMUSG00000011256	Adam19	a disintegrin and metallopeptidase domain 19 (meltrin beta)
1.60711	4.97109e-07	5.9926e-06	chr1	130999636	130999860	225	31	16	30	8	8	92	66	84	Distal Intergenic	1	131019845	131024974	5130	ENSMUST00000016673.5	-19985	ENSMUSG00000016529	Il10	interleukin 10
1.60687	2.01287e-06	2.10429e-05	chr10	118006863	118007784	922	75	33	131	21	24	236	206	276	Distal Intergenic	10	117925459	117948292	22834	ENSMUST00000217950.1	81404	ENSMUSG00000112500	4933411E08Rik	RIKEN cDNA 4933411E08 gene
1.60654	0.000338362	0.00195302	chr5	37178772	37179062	291	10	7	22	12	11	28	53	38	Intron (ENSMUST00000232332.2/381634, intron 28 of 33)	5	37175508	37229536	54029	ENSMUST00000207619.1	3264	ENSMUSG00000117286	Gm1043	predicted gene 1043
1.60637	6.38273e-10	1.37426e-08	chr6	108340895	108341327	433	35	27	64	12	39	122	127	140	Intron (ENSMUST00000032192.8/16438, intron 5 of 61)	6	108356254	108377803	21550	ENSMUST00000203936.1	-14927	ENSMUSG00000030102	Itpr1	inositol 1,4,5-trisphosphate receptor 1
1.60595	1.88066e-09	3.6998e-08	chr15	60111026	60111483	458	40	24	38	10	14	104	100	119	Distal Intergenic	15	60014866	60016613	1748	ENSMUST00000096421.3	-94413	ENSMUSG00000071749	4933412E24Rik	RIKEN cDNA 4933412E24 gene
1.6055	4.79785e-07	5.80169e-06	chr7	68296239	68296652	414	15	26	45	5	9	84	101	80	Intron (ENSMUST00000125685.8/434197, intron 1 of 8)	7	68300113	68363087	62975	ENSMUST00000098378.8	-3461	ENSMUSG00000074071	Fam169b	family with sequence similarity 169, member B
1.60549	2.87583e-10	6.59235e-09	chr5	103975648	103976272	625	48	22	57	9	18	116	127	153	Intron (ENSMUST00000048118.14/243168, intron 1 of 6)	5	103963461	103977326	13866	ENSMUST00000120320.7	1054	ENSMUSG00000034528	Hsd17b13	hydroxysteroid (17-beta) dehydrogenase 13
1.60549	1.80805e-06	1.91331e-05	chr10	93345172	93345535	364	31	18	20	10	8	74	65	83	Intron (ENSMUST00000212186.2/432488, intron 1 of 2)	10	93335393	93348877	13485	ENSMUST00000212186.2	9779		Gm17745	predicted gene, 17745
1.60544	3.62028e-25	8.74668e-23	chr4	156008097	156008941	845	90	100	136	33	44	293	337	403	Promoter	4	156008510	156009857	1348	ENSMUST00000149971.1	0	ENSMUSG00000029076	Sdf4	stromal cell derived factor 4
1.60532	9.52115e-14	3.98478e-12	chr8	81766044	81766430	387	44	43	60	25	32	139	151	175	Intron (ENSMUST00000213285.1/234515, intron 6 of 24)	8	81767801	81811807	44007	ENSMUST00000164870.1	-1371	ENSMUSG00000037940	Inpp4b	inositol polyphosphate-4-phosphatase, type II
1.60486	7.92812e-09	1.37893e-07	chr1	173535567	173536212	646	21	45	64	4	9	131	148	125	Promoter	1	173521567	173535802	14236	ENSMUST00000097463.10	0	ENSMUSG00000070501	Ifi214	interferon activated gene 214
1.60472	2.04954e-46	9.46488e-43	chr3	107852702	107854030	1329	208	180	297	38	63	617	689	851	Distal Intergenic	3	107877229	107892900	15672	ENSMUST00000037375.9	-23199	ENSMUSG00000040600	Eps8l3	EPS8-like 3
1.60463	5.61622e-07	6.69395e-06	chr11	34846059	34846750	692	20	24	39	14	12	102	58	99	Distal Intergenic	11	34809190	34833641	24452	ENSMUST00000093191.2	-12418	ENSMUSG00000069910	Spdl1	spindle apparatus coiled-coil protein 1
1.60424	5.24147e-12	1.62079e-10	chr16	52107758	52108288	531	46	31	60	16	27	118	143	169	Intron (ENSMUST00000114471.2/208650, intron 3 of 17)	16	52152526	52156661	4136	ENSMUST00000228247.1	-44238	ENSMUSG00000022637	Cblb	Casitas B-lineage lymphoma b
1.60409	9.49495e-09	1.62556e-07	chr16	10668474	10668697	224	31	22	41	5	15	90	100	104	Intron (ENSMUST00000115824.9/74374, intron 19 of 23)	16	10630060	10641490	11431	ENSMUST00000145866.1	38414	ENSMUSG00000068663	Clec16a	C-type lectin domain family 16, member A
1.60376	1.41463e-27	4.80357e-25	chr17	29065277	29066474	1198	122	113	201	11	33	379	435	552	Intron (ENSMUST00000133221.2/100504267, intron 1 of 1)	17	29059465	29072342	12878	ENSMUST00000233713.1	5868	ENSMUSG00000085912	Trp53cor1	tumor protein p53 pathway corepressor 1
1.60317	7.02908e-24	1.38891e-21	chr5	121179056	121180190	1135	95	94	184	59	71	314	374	473	Intron (ENSMUST00000100770.8/19247, intron 1 of 15)	5	121130541	121191329	60789	ENSMUST00000054547.8	11139	ENSMUSG00000043733	Ptpn11	protein tyrosine phosphatase, non-receptor type 11
1.60316	2.19266e-31	1.19328e-28	chr14	36962343	36963067	725	114	109	157	60	73	393	376	427	Intron (ENSMUST00000067700.12/72972, intron 1 of 9)	14	36874936	36968687	93752	ENSMUST00000067700.12	5620	ENSMUSG00000058690	Ccser2	coiled-coil serine rich 2
1.60296	7.44398e-07	8.63179e-06	chr9	32617344	32617703	360	20	17	48	0	6	91	78	89	Intron (ENSMUST00000214084.1/ENSMUST00000214084.1, intron 2 of 2)	9	32636221	32729830	93610	ENSMUST00000183879.1	-18518	ENSMUSG00000032035	Ets1	E26 avian leukemia oncogene 1, 5' domain
1.60284	3.59905e-09	6.71192e-08	chr9	32726524	32726948	425	26	29	60	15	9	105	128	121	Intron (ENSMUST00000183879.1/23871, intron 3 of 3)	9	32696384	32754428	58045	ENSMUST00000184364.1	30140	ENSMUSG00000032035	Ets1	E26 avian leukemia oncogene 1, 5' domain
1.60282	7.17915e-11	1.81565e-09	chr17	44708144	44708825	682	54	34	49	5	13	116	142	179	Intron (ENSMUST00000162816.7/12393, intron 3 of 5)	17	44639681	44734693	95013	ENSMUST00000160199.1	25868	ENSMUSG00000039153	Runx2	runt related transcription factor 2
1.60265	2.48112e-27	8.151e-25	chr2	34790139	34791067	929	100	113	156	33	27	363	368	432	3' UTR	2	34779428	34795305	15878	ENSMUST00000047963.6	4238	ENSMUSG00000070953	Rabepk	Rab9 effector protein with kelch motifs
1.60228	1.02902e-05	9.11164e-05	chr7	101617588	101618089	502	22	16	22	4	21	54	71	65	Distal Intergenic	7	101576970	101585600	8631	ENSMUST00000209526.1	-31988	ENSMUSG00000030651	Art2b	ADP-ribosyltransferase 2b
1.6022	8.07413e-07	9.2958e-06	chr10	70088774	70089326	553	16	20	45	14	8	73	86	89	Distal Intergenic	10	70097121	70193200	96080	ENSMUST00000147545.7	-7795	ENSMUSG00000048701	Ccdc6	coiled-coil domain containing 6
1.60219	2.01824e-10	4.74351e-09	chr17	31220005	31220496	492	27	40	62	27	22	114	138	151	Exon (ENSMUST00000235375.1/ENSMUST00000235375.1, exon 1 of 1)	17	31212297	31217982	5686	ENSMUST00000147686.1	7708	ENSMUSG00000042345	Ubash3a	ubiquitin associated and SH3 domain containing, A
1.60165	1.34885e-22	2.16287e-20	chr11	43376851	43377759	909	122	97	129	28	24	289	380	440	Distal Intergenic	11	43374397	43374461	65	ENSMUST00000083667.1	-2390	ENSMUSG00000065601	Mir146	microRNA 146
1.60129	1.14714e-06	1.27643e-05	chr16	92810639	92811085	447	16	22	29	9	7	67	64	80	Intron (ENSMUST00000023673.13/12394, intron 2 of 7)	16	92695592	92825778	130187	ENSMUST00000186296.1	14693	ENSMUSG00000022952	Runx1	runt related transcription factor 1
1.60073	1.26392e-14	6.09823e-13	chr7	140207777	140208661	885	80	43	84	17	17	235	187	224	Distal Intergenic	7	140201743	140202800	1058	ENSMUST00000051943.5	-4977	ENSMUSG00000050366	Olfr524	olfactory receptor 524
1.60054	3.15466e-15	1.67288e-13	chr14	40938480	40939047	568	70	51	83	30	36	192	172	281	Intron (ENSMUST00000047652.5/52588, intron 1 of 8)	14	40906447	40934321	27875	ENSMUST00000224209.1	-4159	ENSMUSG00000037824	Tspan14	tetraspanin 14
1.59983	6.86751e-09	1.20863e-07	chr14	75892220	75892934	715	41	15	63	21	31	118	116	127	Distal Intergenic	14	75847905	75848034	130	ENSMUST00000083213.1	44315	ENSMUSG00000065147	Snora31	small nucleolar RNA, H/ACA box 31
1.59968	0.000165049	0.00104908	chr13	22714137	22714518	382	15	10	25	9	0	55	47	51	Intron (ENSMUST00000127108.2/ENSMUST00000127108.2, intron 2 of 2)	13	22725684	22726622	939	ENSMUST00000119931.2	12104	ENSMUSG00000084136	Vmn1r207	vomeronasal 1 receptor 207
1.59916	3.6033e-05	0.00027601	chr18	25150909	25151300	392	15	10	24	9	11	52	56	42	Exon (ENSMUST00000148255.7/66648, exon 3 of 7)	18	25127223	25168694	41472	ENSMUST00000148255.7	17394	ENSMUSG00000024269	Tpgs2	tubulin polyglutamylase complex subunit 2
1.59914	5.53608e-21	6.95807e-19	chr8	84128273	84128668	396	81	62	131	48	49	270	287	289	Promoter	8	84127818	84132516	4699	ENSMUST00000147175.1	455	ENSMUSG00000012889	Podnl1	podocan-like 1
1.59897	7.67047e-10	1.62404e-08	chr14	58451664	58452543	880	47	24	56	3	13	119	145	129	Distal Intergenic	14	58076507	58109392	32886	ENSMUST00000166770.1	375157	ENSMUSG00000021974	Fgf9	fibroblast growth factor 9
1.59887	1.32983e-08	2.21316e-07	chr1	160246821	160247219	399	29	30	40	13	22	80	91	144	Promoter	1	160236655	160247998	11344	ENSMUST00000194623.1	779	ENSMUSG00000026721	Rabgap1l	RAB GTPase activating protein 1-like
1.59885	9.43522e-09	1.61636e-07	chr16	17885701	17886317	617	30	25	63	29	19	123	128	107	Intron (ENSMUST00000150068.1/13356, intron 1 of 15)	16	17841310	17891593	50284	ENSMUST00000117082.1	5276	ENSMUSG00000003166	Dgcr2	DiGeorge syndrome critical region gene 2
1.59875	1.01534e-20	1.23764e-18	chr19	10740272	10741090	819	110	94	209	33	33	394	334	546	Promoter	19	10740947	10786043	45097	ENSMUST00000186596.5	0	ENSMUSG00000067577	A430093F15Rik	RIKEN cDNA A430093F15 gene
1.59848	2.24601e-43	6.153e-40	chr12	103443147	103444179	1033	175	148	241	51	83	561	549	655	Promoter	12	103442167	103443680	1514	ENSMUST00000055071.8	0	ENSMUSG00000079017	Ifi27l2a	interferon, alpha-inducible protein 27 like 2A
1.59753	6.79015e-12	2.05834e-10	chr1	61039250	61039759	510	50	30	62	10	10	149	134	158	Distal Intergenic	1	60977927	61000320	22394	ENSMUST00000102827.3	61323	ENSMUSG00000026009	Icos	inducible T cell co-stimulator
1.5973	2.11475e-06	2.2014e-05	chr17	84758379	84758790	412	21	12	49	12	12	62	88	97	Intron (ENSMUST00000112308.8/72416, intron 14 of 37)	17	84748781	84751262	2482	ENSMUST00000160414.1	-7117	ENSMUSG00000024120	Lrpprc	leucine-rich PPR-motif containing
1.59716	1.17092e-24	2.59358e-22	chr4	128593795	128594985	1191	102	89	167	24	28	374	381	349	Intron (ENSMUST00000097877.8/269585, intron 2 of 7)	4	128583539	128589962	6424	ENSMUST00000084276.11	-3833	ENSMUSG00000061894	Zscan20	zinc finger and SCAN domains 20
1.59704	3.49461e-06	3.46592e-05	chr2	67122378	67122915	538	31	11	23	38	35	79	59	65	Distal Intergenic	2	67173834	67526615	352782	ENSMUST00000238912.1	-50919	ENSMUSG00000027022	Xirp2	xin actin-binding repeat containing 2
1.597	0.000117727	0.000780912	chr16	84625194	84625415	222	14	8	22	9	8	45	52	37	Distal Intergenic	16	84703167	84715245	12079	ENSMUST00000185662.6	-77752	ENSMUSG00000097418	Mir155hg	Mir155 host gene (non-protein coding)
1.5965	1.69375e-15	9.3117e-14	chr16	90330314	90331609	1296	53	67	106	51	54	209	193	305	Exon (ENSMUST00000232436.1/ENSMUST00000232436.1, exon 2 of 2)	16	90228957	90284503	55547	ENSMUST00000232371.1	-45811	ENSMUSG00000022983	Scaf4	SR-related CTD-associated factor 4
1.59567	4.38151e-15	2.27349e-13	chr12	69579593	69579951	359	56	43	98	22	20	197	202	205	3' UTR	12	69582276	69582935	660	ENSMUST00000238563.1	2984	ENSMUSG00000049882	Vcpkmt	valosin containing protein lysine (K) methyltransferase
1.59559	1.11871e-20	1.34839e-18	chr11	97103749	97104558	810	84	81	153	13	29	305	278	403	Intron (ENSMUST00000001484.2/57765, intron 1 of 5)	11	97098071	97115331	17261	ENSMUST00000001484.2	10773	ENSMUSG00000001444	Tbx21	T-box 21
1.59513	0.000110544	0.000738595	chr1	133291910	133292254	345	16	11	15	6	18	34	48	51	Exon (ENSMUST00000190884.1/ENSMUST00000190884.1, exon 1 of 1)	1	133297951	133301617	3667	ENSMUST00000190208.1	-5697	ENSMUSG00000041757	Plekha6	pleckstrin homology domain containing, family A member 6
1.59496	9.12715e-06	8.18849e-05	chr4	128329269	128329625	357	19	18	14	25	26	51	51	62	Intron (ENSMUST00000129619.7/329942, intron 12 of 12)	4	128261044	128262990	1947	ENSMUST00000131581.1	68225		Hmgb4os	high-mobility group box 4, opposite strand
1.59437	2.28682e-09	4.42821e-08	chr2	61563105	61563960	856	28	28	66	15	10	108	119	146	Distal Intergenic	2	61578585	61654171	75587	ENSMUST00000112502.7	-14625	ENSMUSG00000064289	Tank	TRAF family member-associated Nf-kappa B activator
1.59436	1.08212e-13	4.47903e-12	chr1	161750411	161751068	658	42	47	95	26	23	177	188	199	Distal Intergenic	1	161780689	161788495	7807	ENSMUST00000000834.3	37427	ENSMUSG00000000817	Fasl	Fas ligand (TNF superfamily, member 6)
1.59405	3.18686e-05	0.000247977	chr12	17329525	17330001	477	19	12	20	5	7	63	41	55	Promoter	12	17308345	17329359	21015	ENSMUST00000143131.1	-166	ENSMUSG00000020566	Atp6v1c2	ATPase, H+ transporting, lysosomal V1 subunit C2
1.5936	1.36706e-14	6.55279e-13	chr2	23006119	23006896	778	54	44	72	28	29	160	159	213	Intron (ENSMUST00000126112.7/11308, intron 1 of 9)	2	22940364	23040104	99741	ENSMUST00000153931.7	33208	ENSMUSG00000058835	Abi1	abl-interactor 1
1.5936	3.69539e-07	4.57311e-06	chr2	150918615	150919088	474	19	19	43	3	4	85	76	86	Intron (ENSMUST00000152991.7/69270, intron 4 of 4)	2	150912819	150927545	14727	ENSMUST00000123217.1	5796	ENSMUSG00000027454	Gins1	GINS complex subunit 1 (Psf1 homolog)
1.59347	4.19049e-11	1.10673e-09	chr18	68286555	68287107	553	40	34	54	21	26	116	113	173	Intron (ENSMUST00000042852.6/108654, intron 1 of 3)	18	68275917	68300202	24286	ENSMUST00000152193.1	13095	ENSMUSG00000038121	Fam210a	family with sequence similarity 210, member A
1.59341	2.48549e-14	1.14768e-12	chr16	89832716	89833403	688	53	45	78	22	32	145	178	227	Exon (ENSMUST00000114122.7/21844, exon 6 of 19)	16	89787858	89837875	50018	ENSMUST00000089084.11	4472	ENSMUSG00000002489	Tiam1	T cell lymphoma invasion and metastasis 1
1.59329	2.50129e-14	1.15412e-12	chr10	115395965	115396518	554	42	63	86	21	32	171	213	212	Exon (ENSMUST00000218674.1/ENSMUST00000218674.1, exon 1 of 1)	10	115384959	115432772	47814	ENSMUST00000036044.8	11006	ENSMUSG00000034163	Zfc3h1	zinc finger, C3H1-type containing
1.59325	4.33642e-19	4.19201e-17	chr14	87051080	87051735	656	72	65	117	14	38	243	244	301	Intron (ENSMUST00000022599.13/56419, intron 4 of 27)	14	87075739	87141143	65405	ENSMUST00000226134.1	89408	ENSMUSG00000022021	Diaph3	diaphanous related formin 3
1.59287	5.2307e-26	1.42092e-23	chr10	81510211	81510753	543	99	84	144	47	45	316	335	365	Intron (ENSMUST00000043709.7/14676, intron 4 of 6)	10	81503087	81512639	9553	ENSMUST00000150586.1	1886	ENSMUSG00000034792	Gna15	guanine nucleotide binding protein, alpha 15
1.59283	1.34927e-14	6.47521e-13	chr9	45062477	45063212	736	62	45	119	21	20	210	199	281	3' UTR	9	45059249	45065653	6405	ENSMUST00000187113.1	3228	ENSMUSG00000070305	Mpzl3	myelin protein zero-like 3
1.59272	4.9208e-06	4.71379e-05	chr7	76237482	76238023	542	13	27	40	6	17	55	83	112	Intron (ENSMUST00000156166.7/244071, intron 1 of 22)	7	76229887	77124698	894812	ENSMUST00000156166.7	7595	ENSMUSG00000025754	Agbl1	ATP/GTP binding protein-like 1
1.59252	8.32652e-05	0.000577338	chr11	98481271	98481557	287	22	7	26	3	9	42	48	80	Intron (ENSMUST00000103141.3/22780, intron 6 of 7)	11	98467258	98477403	10146	ENSMUST00000153902.1	-3868	ENSMUSG00000018168	Ikzf3	IKAROS family zinc finger 3
1.59249	4.29922e-13	1.60557e-11	chr8	61425979	61426894	916	41	55	72	23	32	137	194	196	Distal Intergenic	8	61487734	61506694	18961	ENSMUST00000034058.13	-60840	ENSMUSG00000031641	Cbr4	carbonyl reductase 4
1.59208	1.74704e-07	2.32276e-06	chr12	110332542	110333138	597	33	14	55	10	5	93	101	114	Distal Intergenic	12	110279260	110280708	1449	ENSMUST00000097228.4	53282	ENSMUSG00000075707	Dio3	deiodinase, iodothyronine type III
1.59203	5.7686e-13	2.11474e-11	chr11	118259993	118260726	734	59	38	67	10	29	159	179	172	3' UTR	11	118260854	118263284	2431	ENSMUST00000148998.1	2558	ENSMUSG00000033909	Usp36	ubiquitin specific peptidase 36
1.59164	3.70995e-06	3.65929e-05	chr6	117756060	117756494	435	20	13	35	4	4	72	73	61	Distal Intergenic	6	117679207	117751769	72563	ENSMUST00000187642.1	-4291	ENSMUSG00000099869	1700030F04Rik	RIKEN cDNA 1700030F04 gene
1.59133	9.48435e-09	1.62391e-07	chr4	132932651	132933287	637	35	22	51	12	14	87	98	150	Distal Intergenic	4	132899213	132922558	23346	ENSMUST00000030696.10	-10093	ENSMUSG00000028878	Fam76a	family with sequence similarity 76, member A
1.59133	1.92166e-07	2.53098e-06	chr3	37157094	37157362	269	26	23	28	6	6	69	85	89	Distal Intergenic	3	37182885	37188593	5709	ENSMUST00000148448.1	-25523	ENSMUSG00000084754	Gm12532	predicted gene 12532
1.59111	2.96632e-07	3.75511e-06	chr12	55040784	55041453	670	39	27	29	6	19	71	98	137	Distal Intergenic	12	55045676	55054101	8426	ENSMUST00000136281.1	12648	ENSMUSG00000062198	2700097O09Rik	RIKEN cDNA 2700097O09 gene
1.59087	2.10756e-06	2.19462e-05	chr13	46975967	46976350	384	22	13	26	12	15	60	63	66	Distal Intergenic	13	47012557	47014850	2294	ENSMUST00000052747.3	38500	ENSMUSG00000044231	Nhlrc1	NHL repeat containing 1
1.59076	1.36866e-11	3.94754e-10	chr10	118442953	118443344	392	44	34	53	7	11	120	132	158	Exon (ENSMUST00000219775.1/ENSMUST00000219775.1, exon 1 of 1)	10	118441047	118442618	1572	ENSMUST00000220309.1	1906	ENSMUSG00000055170	Ifng	interferon gamma
1.59073	4.10079e-07	5.02936e-06	chr11	11519311	11519749	439	19	19	46	4	8	91	80	83	Distal Intergenic	11	11489266	11515190	25925	ENSMUST00000109678.2	30045	ENSMUSG00000020191	Spata48	spermatogenesis associated 48
1.59026	3.68189e-09	6.85376e-08	chr11	3153606	3154010	405	29	27	52	14	13	121	90	121	Intron (ENSMUST00000101655.9/78887, intron 12 of 31)	11	3144881	3146722	1842	ENSMUST00000146888.1	-6884	ENSMUSG00000023764	Sfi1	Sfi1 homolog, spindle assembly associated (yeast)
1.58989	2.72996e-07	3.48373e-06	chr6	59363280	59363889	610	30	22	27	16	25	79	62	110	Intron (ENSMUST00000051065.5/243385, intron 1 of 1)	6	59347226	59426294	79069	ENSMUST00000051065.5	62405	ENSMUSG00000045441	Gprin3	GPRIN family member 3
1.58959	6.40562e-05	0.000458893	chr2	29849010	29849350	341	11	10	25	7	15	45	43	52	Distal Intergenic	2	29845631	29845727	97	ENSMUST00000083551.1	-3283	ENSMUSG00000065485	Mir219a-2	microRNA 219a-2
1.58955	7.80954e-09	1.35962e-07	chr5	3373012	3373680	669	32	32	43	8	14	133	102	97	Intron (ENSMUST00000165117.7/12571, intron 2 of 7)	5	3344312	3522225	177914	ENSMUST00000042410.4	28700	ENSMUSG00000040274	Cdk6	cyclin-dependent kinase 6
1.58943	2.49759e-05	0.00019959	chr11	11703821	11704122	302	21	8	29	6	4	52	65	59	Intron (ENSMUST00000141436.7/22778, intron 2 of 2)	11	11686445	11769798	83354	ENSMUST00000018798.6	17376	ENSMUSG00000018654	Ikzf1	IKAROS family zinc finger 1
1.5893	1.51501e-07	2.0401e-06	chr17	80105418	80106143	726	33	20	51	1	17	116	95	105	Distal Intergenic	17	80127471	80185101	57631	ENSMUST00000039205.10	-21328	ENSMUSG00000035473	Galm	galactose mutarotase
1.58916	0.00030624	0.00179354	chr1	172292878	172293096	219	17	3	20	28	33	38	52	30	Intron (ENSMUST00000139528.7/140559, intron 3 of 8)	1	172271709	172298064	26356	ENSMUST00000085913.10	4968	ENSMUSG00000007097	Atp1a2	ATPase, Na+/K+ transporting, alpha 2 polypeptide
1.58771	1.31776e-14	6.32962e-13	chr1	64508388	64509048	661	68	44	102	14	19	202	250	200	Distal Intergenic	1	64532645	64597695	65051	ENSMUST00000185594.6	-23597	ENSMUSG00000025958	Creb1	cAMP responsive element binding protein 1
1.58757	8.78113e-18	6.83347e-16	chr1	40469892	40470297	406	63	62	98	11	29	217	219	256	Intron (ENSMUST00000167723.7/16182, intron 2 of 9)	1	40466006	40500854	34849	ENSMUST00000108044.3	3886	ENSMUSG00000026070	Il18r1	interleukin 18 receptor 1
1.58708	3.21785e-10	7.31619e-09	chr7	117606600	117607180	581	68	34	49	19	19	178	147	148	Intron (ENSMUST00000160035.7/233781, intron 5 of 6)	7	117475492	117549359	73868	ENSMUST00000161889.1	131108	ENSMUSG00000030657	Xylt1	xylosyltransferase 1
1.58698	0.000137233	0.000893461	chr10	119295815	119296157	343	18	12	17	9	4	53	32	63	Distal Intergenic	10	119320234	119331862	11629	ENSMUST00000218762.1	-24077	ENSMUSG00000112155	4930477N07Rik	RIKEN cDNA 4930477N07 gene
1.58684	4.12886e-21	5.29647e-19	chr2	72857144	72857970	827	79	75	143	28	25	306	277	328	Distal Intergenic	2	72784674	72813717	29044	ENSMUST00000148327.7	-43427	ENSMUSG00000085427	6430710C18Rik	RIKEN cDNA 6430710C18 gene
1.58681	8.67354e-06	7.82148e-05	chr9	59338394	59338769	376	18	13	31	10	11	55	48	88	Intron (ENSMUST00000026265.7/102774, intron 6 of 15)	9	59322887	59327513	4627	ENSMUST00000217367.1	-10881	ENSMUSG00000025235	Bbs4	Bardet-Biedl syndrome 4 (human)
1.5868	2.85096e-17	2.05076e-15	chr9	102539670	102540269	600	61	62	84	14	19	202	200	245	Intron (ENSMUST00000039390.5/16716, intron 10 of 10)	9	102521336	102528059	6724	ENSMUST00000190609.1	18334	ENSMUSG00000035606	Ky	kyphoscoliosis peptidase
1.58672	1.25337e-06	1.38099e-05	chr9	41143109	41143413	305	19	28	22	10	12	70	71	79	Intron (ENSMUST00000044155.14/72828, intron 1 of 13)	9	41050554	41157502	106949	ENSMUST00000136530.7	14089	ENSMUSG00000032020	Ubash3b	ubiquitin associated and SH3 domain containing, B
1.5867	3.9927e-20	4.43843e-18	chr11	104667206	104668118	913	71	91	125	20	45	290	272	331	3' UTR	11	104685707	105117394	431688	ENSMUST00000212287.1	-17589	ENSMUSG00000020690	Efcab3	EF-hand calcium binding domain 3
1.58646	9.32733e-05	0.000637675	chr4	89001358	89001787	430	16	10	28	1	2	69	36	58	Intron (ENSMUST00000232991.1/ENSMUST00000232991.1, intron 1 of 1)	4	89050308	89084511	34204	ENSMUST00000146678.1	-48521	ENSMUSG00000085183	Wincr1	WNT induced non-coding RNA 1
1.58601	2.26859e-06	2.34448e-05	chr17	65829456	65829732	277	27	12	25	24	28	51	64	85	Promoter	17	65828948	65833075	4128	ENSMUST00000182940.1	508	ENSMUSG00000061950	Ppp4r1	protein phosphatase 4, regulatory subunit 1
1.58568	9.31796e-18	7.23729e-16	chr10	120193057	120193802	746	68	59	108	15	19	196	253	277	Intron (ENSMUST00000020448.10/73914, intron 1 of 11)	10	120142163	120201498	59336	ENSMUST00000135106.1	7696	ENSMUSG00000020227	Irak3	interleukin-1 receptor-associated kinase 3
1.58562	0.000443361	0.00246708	chr16	10668994	10669445	452	59	33	54	7	38	113	150	198	Exon (ENSMUST00000126849.1/ENSMUST00000126849.1, exon 5 of 5)	16	10630060	10641490	11431	ENSMUST00000145866.1	38934	ENSMUSG00000068663	Clec16a	C-type lectin domain family 16, member A
1.58549	1.26292e-17	9.60601e-16	chr2	93452975	93453542	568	104	60	117	16	31	235	270	370	Promoter	2	93452821	93466400	13580	ENSMUST00000163052.1	154	ENSMUSG00000075025	Gm10804	predicted gene 10804
1.58514	1.37587e-11	3.96479e-10	chr2	154836294	154837074	781	42	55	50	20	22	141	140	187	Intron (ENSMUST00000109701.9/19383, intron 1 of 7)	2	154791715	154857451	65737	ENSMUST00000151578.1	44579	ENSMUSG00000027593	Raly	hnRNP-associated with lethal yellow
1.58497	3.31832e-15	1.75219e-13	chr12	100975533	100976274	742	62	46	104	24	22	183	238	226	Intron (ENSMUST00000068411.4/68339, intron 4 of 29)	12	100969341	100982357	13017	ENSMUST00000223416.1	6083	ENSMUSG00000021182	Ccdc88c	coiled-coil domain containing 88C
1.5849	8.55216e-05	0.000590905	chr1	144337653	144337949	297	10	14	22	5	4	52	44	45	Distal Intergenic	1	144242296	144249242	6947	ENSMUST00000189061.6	-88411	ENSMUSG00000026358	Rgs1	regulator of G-protein signaling 1
1.58483	6.30346e-23	1.07134e-20	chr1	60990096	60991017	922	110	93	133	38	37	305	307	442	Exon (ENSMUST00000193733.1/ENSMUST00000193733.1, exon 1 of 1)	1	60977927	61000320	22394	ENSMUST00000102827.3	12169	ENSMUSG00000026009	Icos	inducible T cell co-stimulator
1.58469	5.3362e-09	9.594e-08	chr3	135640921	135641491	571	30	32	38	20	18	94	90	131	Intron (ENSMUST00000029812.13/18033, intron 6 of 24)	3	135585278	135667799	82522	ENSMUST00000164430.6	26308	ENSMUSG00000028163	Nfkb1	nuclear factor of kappa light polypeptide gene enhancer in B cells 1, p105
1.58462	0.000220433	0.00134835	chr8	111967259	111967595	337	17	13	14	7	5	40	31	70	3' UTR	8	111971553	111990412	18860	ENSMUST00000120457.1	22817	ENSMUSG00000031949	Adat1	adenosine deaminase, tRNA-specific 1
1.58454	3.01511e-08	4.68144e-07	chr1	79561000	79561598	599	30	21	51	21	16	77	113	122	Distal Intergenic	1	79608845	79671965	63121	ENSMUST00000159312.1	110367	ENSMUSG00000054702	Ap1s3	adaptor-related protein complex AP-1, sigma 3
1.58438	5.19955e-08	7.72297e-07	chr5	143132761	143133385	625	28	19	62	10	9	118	99	108	Distal Intergenic	5	142990893	143112994	122102	ENSMUST00000053498.12	-19767	ENSMUSG00000045078	Rnf216	ring finger protein 216
1.58411	0.00064787	0.00340852	chr10	118173889	118174110	222	10	11	16	0	6	27	36	53	Distal Intergenic	10	118157012	118158468	1457	ENSMUST00000217767.1	16877	ENSMUSG00000020212	Mdm1	transformed mouse 3T3 cell double minute 1
1.58398	6.15669e-08	9.01621e-07	chr4	46544193	46544682	490	31	22	35	13	8	90	78	106	Intron (ENSMUST00000030021.13/107684, intron 7 of 12)	4	46541316	46542802	1487	ENSMUST00000129121.1	-1391	ENSMUSG00000028337	Coro2a	coronin, actin binding protein 2A
1.58397	1.27254e-07	1.7453e-06	chr19	10776958	10777584	627	27	19	42	8	21	77	78	116	Intron (ENSMUST00000186596.5/403202, intron 1 of 3)	19	10781915	10786039	4125	ENSMUST00000189565.2	-4331	ENSMUSG00000067577	A430093F15Rik	RIKEN cDNA A430093F15 gene
1.58385	8.58806e-26	2.24977e-23	chr13	63140835	63141848	1014	126	85	167	53	61	358	340	470	Intron (ENSMUST00000091560.10/72061, intron 4 of 14)	13	63151504	63215822	64319	ENSMUST00000220457.1	-9656	ENSMUSG00000021458	Aopep	aminopeptidase O
1.58365	5.66189e-08	8.35594e-07	chr16	13286428	13286949	522	27	33	37	12	7	107	77	121	Intron (ENSMUST00000009713.13/239719, intron 2 of 16)	16	13265076	13332919	67844	ENSMUST00000056715.6	21352	ENSMUSG00000009569	Mrtfb	myocardin related transcription factor B
1.58335	2.90509e-15	1.54561e-13	chr14	121102571	121103008	438	51	59	90	37	55	193	169	259	Promoter	14	121102079	121238659	136581	ENSMUST00000153607.1	492	ENSMUSG00000025555	Farp1	FERM, RhoGEF (Arhgef) and pleckstrin domain protein 1 (chondrocyte-derived)
1.58322	3.64692e-05	0.000278902	chr3	19268527	19268821	295	18	13	16	16	22	59	37	51	Intron (ENSMUST00000099195.9/18583, intron 1 of 12)	3	19224682	19265008	40327	ENSMUST00000091314.10	-3519	ENSMUSG00000069094	Pde7a	phosphodiesterase 7A
1.58306	5.8036e-07	6.89639e-06	chr2	166672635	166672904	270	24	20	44	6	10	96	59	114	Intron (ENSMUST00000036719.11/277360, intron 1 of 39)	2	166633423	166703594	70172	ENSMUST00000152238.7	30690	ENSMUSG00000039621	Prex1	phosphatidylinositol-3,4,5-trisphosphate-dependent Rac exchange factor 1
1.58296	3.9847e-12	1.25743e-10	chr1	128808419	128809010	592	42	49	79	18	22	125	196	205	Distal Intergenic	1	128589099	128592293	3195	ENSMUST00000142893.1	-216126	ENSMUSG00000045382	Cxcr4	chemokine (C-X-C motif) receptor 4
1.58245	6.90778e-23	1.16183e-20	chr4	44044441	44045454	1014	94	74	117	22	26	266	299	319	3' UTR	4	44036810	44055297	18488	ENSMUST00000174522.7	9843	ENSMUSG00000028479	Gne	glucosamine (UDP-N-acetyl)-2-epimerase/N-acetylmannosamine kinase
1.58213	2.53092e-12	8.30954e-11	chr19	10788215	10788744	530	50	33	87	24	37	149	151	218	Downstream (<1kb)	19	10790986	10792988	2003	ENSMUST00000173613.1	4244	ENSMUSG00000024670	Cd6	CD6 antigen
1.58175	1.00741e-15	5.73139e-14	chr10	95914304	95915231	928	96	55	110	22	31	227	222	362	Distal Intergenic	10	95940650	95975501	34852	ENSMUST00000219207.1	-25419	ENSMUSG00000036499	Eea1	early endosome antigen 1
1.58166	4.55334e-08	6.8246e-07	chr8	115232434	115232767	334	35	20	46	2	5	101	117	89	Intron (ENSMUST00000004756.13/80707, intron 8 of 8)	8	115701435	115707794	6360	ENSMUST00000109104.1	475027	ENSMUSG00000055435	Maf	avian musculoaponeurotic fibrosarcoma oncogene homolog
1.58121	2.30441e-18	1.96553e-16	chr4	148033852	148034234	383	86	58	147	27	35	258	324	298	Intron (ENSMUST00000137724.7/26372, intron 2 of 22)	4	148026582	148038562	11981	ENSMUST00000131232.1	4328	ENSMUSG00000029016	Clcn6	chloride channel, voltage-sensitive 6
1.58082	1.09016e-17	8.38273e-16	chr10	81505219	81505652	434	76	57	135	10	13	258	237	320	Intron (ENSMUST00000147908.1/14676, intron 1 of 1)	10	81502306	81508173	5868	ENSMUST00000147908.1	2521	ENSMUSG00000034792	Gna15	guanine nucleotide binding protein, alpha 15
1.58079	7.47251e-08	1.07551e-06	chr7	3451212	3451554	343	34	15	50	12	12	94	86	120	Exon (ENSMUST00000203144.1/ENSMUST00000203144.1, exon 1 of 4)	7	3424662	3435163	10502	ENSMUST00000108647.2	26550	ENSMUSG00000078815	Cacng6	calcium channel, voltage-dependent, gamma subunit 6
1.58033	1.04448e-05	9.23383e-05	chr10	96716447	96716833	387	20	14	27	2	13	60	53	75	Distal Intergenic	10	96617554	96618668	1115	ENSMUST00000218953.1	98893	ENSMUSG00000036478	Btg1	BTG anti-proliferation factor 1
1.58019	0.00115288	0.00558499	chr4	32425688	32425905	218	20	7	16	2	8	21	41	74	Intron (ENSMUST00000108180.8/12014, intron 3 of 6)	4	32417435	32586108	168674	ENSMUST00000171600.1	8253	ENSMUSG00000040270	Bach2	BTB and CNC homology, basic leucine zipper transcription factor 2
1.58014	9.51515e-05	0.000648296	chr15	57936636	57936964	329	17	10	22	1	2	46	62	41	Intron (ENSMUST00000022992.12/210544, intron 6 of 20)	15	57916013	57955217	39205	ENSMUST00000162157.1	20623	ENSMUSG00000022364	Tbc1d31	TBC1 domain family, member 31
1.58	1.11516e-18	1.01148e-16	chr19	12479289	12479689	401	60	65	114	33	39	233	237	262	Intron (ENSMUST00000045521.8/207521, intron 6 of 8)	19	12460779	12465283	4505	ENSMUST00000081035.8	18510	ENSMUSG00000046805	Mpeg1	macrophage expressed gene 1
1.57999	3.27194e-11	8.81418e-10	chr18	65818834	65819540	707	39	33	68	21	17	139	122	167	Distal Intergenic	18	65814637	65817660	3024	ENSMUST00000235765.1	4197	ENSMUSG00000024516	Sec11c	SEC11 homolog C, signal peptidase complex subunit
1.5799	5.37407e-22	7.84663e-20	chr15	66799675	66800248	574	98	68	152	35	49	313	336	317	Promoter	15	66798750	66850721	51972	ENSMUST00000166403.1	925	ENSMUSG00000053469	Tg	thyroglobulin
1.57965	2.32051e-08	3.68691e-07	chr14	45094607	45095087	481	36	20	41	11	7	94	90	115	Intron (ENSMUST00000228441.1/ENSMUST00000228441.1, intron 1 of 2)	14	45164821	45169325	4505	ENSMUST00000156600.1	74238	ENSMUSG00000021830	Txndc16	thioredoxin domain containing 16
1.57948	5.83027e-08	8.57782e-07	chr14	73449145	73449421	277	29	25	33	13	8	91	81	99	Distal Intergenic	14	73510025	73518545	8521	ENSMUST00000022705.6	-60604	ENSMUSG00000022109	Med4	mediator complex subunit 4
1.57938	7.20683e-14	3.07674e-12	chr18	65297081	65297670	590	71	56	71	16	11	166	194	264	Intron (ENSMUST00000235298.1/225638, intron 2 of 6)	18	65265529	65304456	38928	ENSMUST00000235298.1	6786	ENSMUSG00000032845	Alpk2	alpha-kinase 2
1.57925	6.25777e-19	5.8874e-17	chr16	92767203	92768288	1086	86	54	104	25	31	243	232	276	Intron (ENSMUST00000023673.13/12394, intron 2 of 7)	16	92695592	92825778	130187	ENSMUST00000186296.1	57490	ENSMUSG00000022952	Runx1	runt related transcription factor 1
1.57923	3.64992e-07	4.5255e-06	chr1	97781690	97782115	426	22	21	32	7	14	67	69	97	Intron (ENSMUST00000112844.9/252876, intron 3 of 7)	1	97777399	97785063	7665	ENSMUST00000189031.1	4291	ENSMUSG00000026333	Gin1	gypsy retrotransposon integrase 1
1.57918	0.000266567	0.00158959	chr6	72486242	72486575	334	10	11	23	1	6	30	53	51	Distal Intergenic	6	72432799	72439558	6760	ENSMUST00000059472.9	-46684	ENSMUSG00000053907	Mat2a	methionine adenosyltransferase II, alpha
1.57883	2.05699e-05	0.000168163	chr10	130336413	130336830	418	22	12	24	4	8	60	70	47	Intron (ENSMUST00000217702.1/67596, intron 2 of 9)	10	130322879	130348550	25672	ENSMUST00000218040.1	13534	ENSMUSG00000034833	Tespa1	thymocyte expressed, positive selection associated 1
1.57866	6.36845e-10	1.37136e-08	chr15	10035417	10036129	713	47	34	53	13	17	153	150	108	Distal Intergenic	15	10177238	10329388	152151	ENSMUST00000005400.12	-141109	ENSMUSG00000005268	Prlr	prolactin receptor
1.57862	2.3292e-15	1.25366e-13	chr1	178181998	178182690	693	72	44	82	12	16	204	184	222	Distal Intergenic	1	178187417	178250901	63485	ENSMUST00000161075.7	-4727	ENSMUSG00000026502	Desi2	desumoylating isopeptidase 2
1.57856	2.1402e-07	2.79197e-06	chrX	101735134	101735438	305	22	30	46	8	13	76	133	91	Promoter	20	101731535	101734269	2735	ENSMUST00000056614.6	-865	ENSMUSG00000050232	Cxcr3	chemokine (C-X-C motif) receptor 3
1.5783	6.00558e-11	1.53932e-09	chr13	45865590	45865937	348	37	32	55	9	13	119	117	146	Intron (ENSMUST00000091628.10/20238, intron 2 of 7)	13	45795543	45872288	76746	ENSMUST00000222610.1	6351	ENSMUSG00000046876	Atxn1	ataxin 1
1.57827	7.11965e-05	0.000502846	chr1	156870708	156871044	337	13	12	22	7	11	59	38	46	Intron (ENSMUST00000172057.7/78255, intron 6 of 18)	1	156838942	156845615	6674	ENSMUST00000111720.1	31766	ENSMUSG00000033544	Angptl1	angiopoietin-like 1
1.5782	6.41127e-22	9.24412e-20	chr1	138560368	138561294	927	83	72	115	30	31	254	270	310	Intron (ENSMUST00000186017.6/59125, intron 2 of 9)	1	138484112	138619674	135563	ENSMUST00000027642.4	58380	ENSMUSG00000026393	Nek7	NIMA (never in mitosis gene a)-related expressed kinase 7
1.57778	9.43693e-10	1.96409e-08	chr4	102990968	102991289	322	36	44	45	2	13	130	135	126	Promoter	4	102991784	103004570	12787	ENSMUST00000140654.8	-495	ENSMUSG00000028523	Tctex1d1	Tctex1 domain containing 1
1.5777	4.31893e-17	3.00119e-15	chr9	123811859	123812317	459	56	67	107	13	22	234	232	238	Intron (ENSMUST00000084715.13/17281, intron 15 of 18)	9	123806499	123811760	5262	ENSMUST00000216072.1	5360	ENSMUSG00000048521	Cxcr6	chemokine (C-X-C motif) receptor 6
1.57765	5.21661e-11	1.35384e-09	chr18	89237932	89238649	718	63	28	99	4	14	178	200	189	Intron (ENSMUST00000235651.1/225825, intron 4 of 7)	18	89206101	89207338	1238	ENSMUST00000236835.1	31831	ENSMUSG00000034028	Cd226	CD226 antigen
1.5773	3.82792e-10	8.60163e-09	chr16	91063593	91064437	845	35	30	82	12	17	134	126	182	Intron (ENSMUST00000035689.7/74387, intron 1 of 2)	16	91053935	91069145	15211	ENSMUST00000035689.7	4708	ENSMUSG00000039851	4932438H23Rik	RIKEN cDNA 4932438H23 gene
1.57715	1.21257e-12	4.19678e-11	chr17	47123446	47124021	576	43	41	62	10	19	145	149	156	Distal Intergenic	17	47140875	47329536	188662	ENSMUST00000188947.6	-16854	ENSMUSG00000064043	Trerf1	transcriptional regulating factor 1
1.57703	0.000120141	0.000794511	chr2	18982577	18982862	286	10	11	37	5	10	37	63	72	Intron (ENSMUST00000006912.11/18718, intron 1 of 9)	2	18842255	18998126	155872	ENSMUST00000006912.11	15264	ENSMUSG00000026737	Pip4k2a	phosphatidylinositol-5-phosphate 4-kinase, type II, alpha
1.57703	6.44255e-12	1.9618e-10	chr6	142946631	142947170	540	44	37	77	19	43	146	137	200	Intron (ENSMUST00000032421.3/20449, intron 1 of 4)	6	142828232	142964141	135910	ENSMUST00000205149.2	16971	ENSMUSG00000030283	St8sia1	ST8 alpha-N-acetyl-neuraminide alpha-2,8-sialyltransferase 1
1.577	1.39822e-11	4.02417e-10	chr1	13615725	13616325	601	45	32	72	9	17	135	168	149	Distal Intergenic	1	13629995	13638411	8417	ENSMUST00000156222.1	22086	ENSMUSG00000025937	Lactb2	lactamase, beta 2
1.57698	1.3688e-45	5.26767e-42	chr9	33060242	33061391	1150	249	213	430	77	74	898	846	964	Intron (ENSMUST00000184476.1/ENSMUST00000184476.1, intron 1 of 2)	9	32904937	32928966	24030	ENSMUST00000185169.1	-131276		Gm27162	predicted gene 27162
1.5765	0.000104815	0.000704925	chr6	30687424	30687885	462	18	7	36	4	2	40	67	74	Intron (ENSMUST00000031810.14/83922, intron 1 of 10)	6	30660982	30693088	32107	ENSMUST00000140252.3	5203	ENSMUSG00000029790	Cep41	centrosomal protein 41
1.57638	1.20328e-08	2.02066e-07	chr5	107282358	107282864	507	30	20	63	15	29	99	105	135	Intron (ENSMUST00000031224.14/21814, intron 1 of 16)	5	107147980	107289595	141616	ENSMUST00000146591.1	6731	ENSMUSG00000029287	Tgfbr3	transforming growth factor, beta receptor III
1.57598	5.2072e-07	6.24601e-06	chr8	92329309	92329911	603	29	15	31	17	26	58	77	97	Intron (ENSMUST00000178064.8/71296, intron 3 of 3)	8	92326033	92346870	20838	ENSMUST00000178064.8	16959	ENSMUSG00000031736	Crnde	colorectal neoplasia differentially expressed (non-protein coding)
1.5757	0.000106468	0.000714526	chr12	113228036	113228490	455	11	9	35	4	7	60	46	55	Distal Intergenic	12	113185930	113189523	3594	ENSMUST00000058491.7	42106	ENSMUSG00000049036	Tmem121	transmembrane protein 121
1.57565	7.7732e-09	1.35402e-07	chr11	86595465	86595679	215	28	33	46	11	11	92	94	147	Intron (ENSMUST00000018315.9/75909, intron 10 of 11)	11	86584930	86602263	17334	ENSMUST00000123590.7	6584	ENSMUSG00000018171	Vmp1	vacuole membrane protein 1
1.57557	1.97641e-08	3.18696e-07	chr2	68304412	68305078	667	28	24	58	18	18	124	84	123	Intron (ENSMUST00000102715.3/53416, intron 14 of 17)	2	68211740	68251356	39617	ENSMUST00000144457.1	-53056	ENSMUSG00000027030	Stk39	serine/threonine kinase 39
1.57535	4.94777e-05	0.000365301	chr5	20498865	20499305	441	14	15	16	15	22	35	43	64	Intron (ENSMUST00000197354.4/50791, intron 10 of 21)	5	20533500	20600810	67311	ENSMUST00000198908.1	-34195	ENSMUSG00000040003	Magi2	membrane associated guanylate kinase, WW and PDZ domain containing 2
1.57532	3.20474e-07	4.02478e-06	chr2	44166537	44167127	591	28	32	26	3	8	94	74	105	Intron (ENSMUST00000112824.7/76117, intron 10 of 14)	2	44059238	44065324	6087	ENSMUST00000139948.1	-101213	ENSMUSG00000085089	Arhgap15os	Rho GTPase activating protein 15, opposite strand
1.57503	1.92341e-27	6.38368e-25	chr7	75821521	75823326	1806	103	105	160	31	52	380	353	398	Distal Intergenic	7	75848310	75874131	25822	ENSMUST00000171155.3	-24984	ENSMUSG00000055652	Klhl25	kelch-like 25
1.57497	1.32719e-18	1.18714e-16	chr8	119544831	119546085	1255	88	56	152	35	42	287	272	332	Exon (ENSMUST00000212601.1/56453, exon 3 of 22)	8	119537911	119538966	1056	ENSMUST00000212244.1	-5865	ENSMUSG00000031835	Mbtps1	membrane-bound transcription factor peptidase, site 1
1.57495	1.28431e-07	1.75965e-06	chr17	44714054	44714490	437	22	30	35	4	6	77	81	114	Intron (ENSMUST00000162816.7/12393, intron 3 of 5)	17	44639681	44734693	95013	ENSMUST00000160199.1	20203	ENSMUSG00000039153	Runx2	runt related transcription factor 2
1.57459	1.15236e-23	2.19903e-21	chr12	55059736	55060856	1121	94	81	123	62	73	286	273	363	Intron (ENSMUST00000021406.5/72658, intron 3 of 7)	12	55045676	55054101	8426	ENSMUST00000136281.1	-5635	ENSMUSG00000062198	2700097O09Rik	RIKEN cDNA 2700097O09 gene
1.57457	1.1102e-05	9.74918e-05	chr5	107717992	107718383	392	23	25	20	4	19	72	54	91	Intron (ENSMUST00000031205.15/14581, intron 5 of 5)	5	107716657	107724343	7687	ENSMUST00000031205.15	5960	ENSMUSG00000029275	Gfi1	growth factor independent 1 transcription repressor
1.57433	5.27682e-06	5.01885e-05	chr12	114176268	114176604	337	20	14	29	7	16	62	73	56	Exon (ENSMUST00000195706.1/ENSMUST00000195706.1, exon 2 of 2)	12	114469407	114469466	60	ENSMUST00000199671.1	292862	ENSMUSG00000105438	Mir7094-1	microRNA 7094-1
1.57431	1.565e-12	5.3332e-11	chr13	115107329	115107857	529	45	36	70	10	13	155	145	160	Distal Intergenic	13	114953096	115101964	148869	ENSMUST00000061673.8	-5365	ENSMUSG00000042284	Itga1	integrin alpha 1
1.57424	2.25121e-11	6.24558e-10	chr7	79422819	79423330	512	37	38	58	5	8	123	130	157	Intron (ENSMUST00000036865.12/208836, intron 14 of 37)	7	79412736	79427236	14501	ENSMUST00000205817.1	10083	ENSMUSG00000039187	Fanci	Fanconi anemia, complementation group I
1.57421	1.89488e-42	4.3137e-39	chr9	32910351	32911405	1055	242	160	338	45	80	712	716	826	Exon (ENSMUST00000185169.1/330917, exon 3 of 4)	9	32904937	32928966	24030	ENSMUST00000185169.1	17561		Gm27162	predicted gene 27162
1.57408	5.53735e-36	5.35936e-33	chr1	60913160	60913741	582	191	140	263	32	56	585	524	712	Exon (ENSMUST00000027164.8/12477, exon 3 of 4)	1	60909171	60914769	5599	ENSMUST00000097720.3	3989	ENSMUSG00000026011	Ctla4	cytotoxic T-lymphocyte-associated protein 4
1.57407	8.74372e-34	6.33751e-31	chr1	54660525	54661211	687	166	182	330	39	34	646	717	692	Exon (ENSMUST00000179030.7/329154, exon 21 of 28)	1	54649097	54657687	8591	ENSMUST00000178156.7	-2838	ENSMUSG00000052331	Ankrd44	ankyrin repeat domain 44
1.5739	3.04788e-09	5.76451e-08	chr18	73548541	73549109	569	45	36	44	12	7	122	99	172	Distal Intergenic	18	73573044	73592575	19532	ENSMUST00000091852.4	-23935	ENSMUSG00000037253	Mex3c	mex3 RNA binding family member C
1.5737	0.000170402	0.00107866	chr7	126663793	126664105	313	17	16	9	8	16	42	42	51	Promoter	7	126663793	126670688	6896	ENSMUST00000138794.2	0	ENSMUSG00000030714	Sgf29	SAGA complex associated factor 29
1.57363	4.26532e-23	7.42101e-21	chr11	46362173	46363125	953	89	89	122	21	37	276	295	359	Exon (ENSMUST00000155991.1/16428, exon 4 of 4)	11	46342287	46345020	2734	ENSMUST00000148132.1	19886	ENSMUSG00000085853	Gm12167	predicted gene 12167
1.57348	2.15056e-05	0.000174946	chr15	77938644	77938888	245	9	21	37	13	8	57	64	82	Downstream (1-2kb)	15	77940526	77945888	5363	ENSMUST00000140096.1	7000	ENSMUSG00000016552	Foxred2	FAD-dependent oxidoreductase domain containing 2
1.57299	7.02677e-15	3.52389e-13	chr7	132672422	132673058	637	56	75	95	13	37	193	254	253	Intron (ENSMUST00000033241.5/76429, intron 6 of 6)	7	132630371	132641567	11197	ENSMUST00000130672.1	42051	ENSMUSG00000030946	Lhpp	phospholysine phosphohistidine inorganic pyrophosphate phosphatase
1.57298	6.87207e-07	8.0355e-06	chr5	151377080	151377745	666	28	14	37	2	6	77	81	81	Intron (ENSMUST00000181555.3/625175, intron 1 of 1)	5	151368718	151414083	45366	ENSMUST00000202024.3	8362	ENSMUSG00000097321	1700028E10Rik	RIKEN cDNA 1700028E10 gene
1.57282	3.6397e-06	3.59592e-05	chr19	16898438	16898899	462	30	12	39	16	16	52	102	91	Intron (ENSMUST00000235177.1/ENSMUST00000235177.1, intron 1 of 1)	19	16872319	16873805	1487	ENSMUST00000072915.3	-24633	ENSMUSG00000056829	Foxb2	forkhead box B2
1.57273	2.35948e-18	2.0072e-16	chr3	27322388	27323349	962	80	59	122	15	28	251	285	255	Intron (ENSMUST00000046383.11/22035, intron 1 of 4)	3	27317061	27342427	25367	ENSMUST00000174840.1	5327	ENSMUSG00000039304	Tnfsf10	tumor necrosis factor (ligand) superfamily, member 10
1.5727	1.15099e-06	1.28018e-05	chr3	96959935	96960604	670	29	34	20	20	16	81	98	87	Intron (ENSMUST00000199597.1/14613, intron 1 of 3)	3	96913566	96926020	12455	ENSMUST00000062944.6	-33915	ENSMUSG00000049908	Gja8	gap junction protein, alpha 8
1.57242	9.67926e-07	1.09481e-05	chr14	45085766	45086401	636	21	22	39	4	17	64	77	111	Intron (ENSMUST00000228441.1/ENSMUST00000228441.1, intron 1 of 2)	14	45164821	45169325	4505	ENSMUST00000156600.1	82924	ENSMUSG00000021830	Txndc16	thioredoxin domain containing 16
1.57212	0.000196057	0.00121811	chr18	66436618	66436922	305	17	7	23	6	2	47	37	58	Distal Intergenic	18	66458533	66465560	7028	ENSMUST00000025399.8	-21611	ENSMUSG00000024521	Pmaip1	phorbol-12-myristate-13-acetate-induced protein 1
1.57207	2.20123e-06	2.28246e-05	chr12	15932013	15932440	428	19	24	28	2	12	60	78	83	Distal Intergenic	12	15793318	15816922	23605	ENSMUST00000221518.1	-115091	ENSMUSG00000020601	Trib2	tribbles pseudokinase 2
1.57198	2.26777e-06	2.34389e-05	chr15	97391305	97391848	544	23	16	32	2	8	63	61	94	Distal Intergenic	15	97361217	97384349	23133	ENSMUST00000226495.1	30088	ENSMUSG00000044250	Pced1b	PC-esterase domain containing 1B
1.57188	0.00104125	0.00511768	chr8	34048044	34048339	296	11	11	15	1	1	24	57	33	Distal Intergenic	8	34090607	34092925	2319	ENSMUST00000123113.1	44586	ENSMUSG00000031516	Dctn6	dynactin 6
1.57184	9.58449e-05	0.000652195	chr5	90611376	90611745	370	10	17	20	6	15	56	37	52	Intron (ENSMUST00000031317.9/73246, intron 4 of 10)	5	90603623	90609801	6179	ENSMUST00000202807.1	-1575	ENSMUSG00000029370	Rassf6	Ras association (RalGDS/AF-6) domain family member 6
1.5717	1.97632e-05	0.000162373	chr11	46373795	46374010	216	15	16	24	13	17	65	60	42	Intron (ENSMUST00000109237.8/16428, intron 1 of 16)	11	46344478	46389457	44980	ENSMUST00000101306.3	15447	ENSMUSG00000020395	Itk	IL2 inducible T cell kinase
1.57167	0.000483423	0.00265382	chr2	76557428	76557858	431	10	13	17	14	14	40	21	64	Intron (ENSMUST00000077972.10/99031, intron 11 of 26)	2	76548340	76596045	47706	ENSMUST00000184442.1	9088	ENSMUSG00000042359	Osbpl6	oxysterol binding protein-like 6
1.57154	1.41098e-12	4.83894e-11	chr8	114880354	114880998	645	42	44	69	17	17	161	161	151	Intron (ENSMUST00000004756.13/80707, intron 8 of 8)	8	114712167	115352143	639977	ENSMUST00000162052.7	168187	ENSMUSG00000004637	Wwox	WW domain-containing oxidoreductase
1.57115	5.7137e-05	0.000414709	chr18	56981127	56981463	337	14	14	28	6	9	68	61	38	Distal Intergenic	18	56955833	56975368	19536	ENSMUST00000025488.14	-5759	ENSMUSG00000024592	C330018D20Rik	RIKEN cDNA C330018D20 gene
1.57088	1.48821e-08	2.45351e-07	chr16	32009905	32010419	515	34	20	42	41	42	98	75	121	Distal Intergenic	16	31959672	32003287	43616	ENSMUST00000231360.1	-6618	ENSMUSG00000022772	Senp5	SUMO/sentrin specific peptidase 5
1.57007	6.1516e-06	5.75902e-05	chr6	39218004	39218345	342	25	19	22	1	10	62	60	85	Distal Intergenic	6	39136623	39206789	70167	ENSMUST00000002305.8	-11215	ENSMUSG00000042599	Kdm7a	lysine (K)-specific demethylase 7A
1.56994	6.09791e-33	4.0728e-30	chr1	60908727	60909314	588	144	142	246	49	47	536	476	610	Promoter	1	60909025	60915832	6808	ENSMUST00000027164.8	0	ENSMUSG00000026011	Ctla4	cytotoxic T-lymphocyte-associated protein 4
1.56993	3.36356e-06	3.34909e-05	chr6	83478654	83479136	483	11	22	33	17	25	68	58	75	Downstream (1-2kb)	6	83481213	83487010	5798	ENSMUST00000153415.1	7874	ENSMUSG00000014554	Dguok	deoxyguanosine kinase
1.56972	1.9276e-18	1.67147e-16	chr3	60320167	60320864	698	98	67	98	21	17	277	261	273	Distal Intergenic	3	60472830	60595764	122935	ENSMUST00000195724.5	-151966	ENSMUSG00000027763	Mbnl1	muscleblind like splicing factor 1
1.56942	1.23613e-06	1.36372e-05	chr5	53784797	53785362	566	26	12	28	23	37	55	69	78	Distal Intergenic	5	53809606	53846273	36668	ENSMUST00000202528.3	-24244	ENSMUSG00000039178	Tbc1d19	TBC1 domain family, member 19
1.56907	0.000816178	0.00415654	chr5	138715524	138715946	423	16	8	16	4	4	28	28	69	Distal Intergenic	5	138754514	138810077	55564	ENSMUST00000026972.7	-38568	ENSMUSG00000025854	Fam20c	family with sequence similarity 20, member C
1.56902	3.74884e-24	7.64102e-22	chr11	82214257	82215139	883	94	86	133	30	36	279	312	372	Intron (ENSMUST00000138333.1/20290, intron 7 of 10)	11	82176659	82179812	3154	ENSMUST00000021043.4	-34445	ENSMUSG00000020702	Ccl1	chemokine (C-C motif) ligand 1
1.56788	8.0166e-11	2.01171e-09	chr3	101293551	101294021	471	50	51	50	15	13	177	127	168	Distal Intergenic	3	101275899	101287939	12041	ENSMUST00000029456.4	-5612	ENSMUSG00000027863	Cd2	CD2 antigen
1.5674	1.20915e-05	0.000105119	chr3	40980719	40981067	349	27	11	25	6	7	50	61	83	Intron (ENSMUST00000193795.1/214048, intron 6 of 8)	3	40971637	40977376	5740	ENSMUST00000191998.1	9082	ENSMUSG00000025762	Larp1b	La ribonucleoprotein domain family, member 1B
1.5674	1.02448e-06	1.152e-05	chr10	57799587	57799813	227	27	30	30	9	6	115	80	74	Intron (ENSMUST00000151623.7/57319, intron 1 of 2)	10	57794568	57807470	12903	ENSMUST00000125076.1	5019	ENSMUSG00000019872	Smpdl3a	sphingomyelin phosphodiesterase, acid-like 3A
1.56738	3.88466e-34	3.00423e-31	chr2	151571908	151572654	747	158	125	258	34	60	530	534	570	Promoter	2	151572622	151590005	17384	ENSMUST00000028950.8	0	ENSMUSG00000027456	Sdcbp2	syndecan binding protein (syntenin) 2
1.56725	2.20756e-21	2.94157e-19	chr9	123754262	123754866	605	80	86	140	6	14	288	328	315	Intron (ENSMUST00000163559.7/12769, intron 1 of 2)	9	123767211	123784330	17120	ENSMUST00000166236.8	-12345	ENSMUSG00000029530	Ccr9	chemokine (C-C motif) receptor 9
1.56704	3.03806e-06	3.05492e-05	chr9	124100354	124100732	379	25	12	35	7	5	65	80	71	Distal Intergenic	9	124101950	124113557	11608	ENSMUST00000171719.7	-1218	ENSMUSG00000049103	Ccr2	chemokine (C-C motif) receptor 2
1.56697	0.000249678	0.0015024	chr15	34389943	34390401	459	16	17	11	3	12	53	45	41	Intron (ENSMUST00000163455.8/17181, intron 6 of 18)	15	34349051	34357872	8822	ENSMUST00000227772.1	-32071	ENSMUSG00000094447	9430069I07Rik	RIKEN cDNA 9430069I07 gene
1.56675	1.18423e-21	1.63459e-19	chr8	46641212	46641960	749	80	82	122	21	23	254	299	318	Distal Intergenic	8	46617442	46639566	22125	ENSMUST00000210534.1	23770	ENSMUSG00000031628	Casp3	caspase 3
1.56674	0.000933284	0.00466532	chr14	101882967	101883247	281	8	9	25	0	6	40	28	57	Promoter	14	101884087	101900115	16029	ENSMUST00000160876.1	-840	ENSMUSG00000033060	Lmo7	LIM domain only 7
1.56661	2.06446e-10	4.84581e-09	chr10	21301610	21302261	652	36	28	61	15	19	113	136	128	Intron (ENSMUST00000020153.9/56422, intron 2 of 17)	10	21296058	21352553	56496	ENSMUST00000218714.1	5552	ENSMUSG00000019977	Hbs1l	Hbs1-like (S. cerevisiae)
1.56658	1.49501e-13	6.03048e-12	chr7	25835257	25836048	792	50	46	86	7	15	198	166	186	Distal Intergenic	7	25802475	25816913	14439	ENSMUST00000108395.7	-18344	ENSMUSG00000040703	Cyp2s1	cytochrome P450, family 2, subfamily s, polypeptide 1
1.56619	7.70523e-11	1.93869e-09	chr1	130996215	130996724	510	46	33	65	15	12	133	119	188	Distal Intergenic	1	131019845	131024974	5130	ENSMUST00000016673.5	-23121	ENSMUSG00000016529	Il10	interleukin 10
1.56616	2.14498e-15	1.15953e-13	chr9	57971976	57972547	572	92	47	98	28	42	198	228	301	Distal Intergenic	9	57998041	58007451	9411	ENSMUST00000181289.1	-25494	ENSMUSG00000032323	Cyp11a1	cytochrome P450, family 11, subfamily a, polypeptide 1
1.56601	2.15357e-11	5.99218e-10	chr13	52003877	52004553	677	38	36	61	10	14	117	142	153	Distal Intergenic	13	52096741	52124158	27418	ENSMUST00000220691.1	-92188	ENSMUSG00000113211	4921525O09Rik	RIKEN cDNA 4921525O09 gene
1.56582	3.93976e-05	0.000298599	chr8	103347490	103347817	328	11	9	25	28	53	35	48	52	Promoter	8	103343878	103347534	3657	ENSMUST00000209501.1	0	ENSMUSG00000110340	1600027J07Rik	RIKEN cDNA 1600027J07 gene
1.56581	4.5115e-09	8.2545e-08	chr11	76015245	76015908	664	33	30	36	14	16	100	101	105	Distal Intergenic	11	76019194	76027782	8589	ENSMUST00000021207.6	11874	ENSMUSG00000020846	Rflnb	refilin B
1.56576	2.29585e-05	0.000185227	chr3	135573181	135573539	359	18	10	26	10	10	55	45	63	Distal Intergenic	3	135563191	135567553	4363	ENSMUST00000153412.1	9990	ENSMUSG00000028164	Manba	mannosidase, beta A, lysosomal
1.5652	0.000235847	0.00142977	chr6	33618620	33618978	359	21	11	15	3	5	29	50	69	Intron (ENSMUST00000052266.14/20336, intron 10 of 17)	6	33701434	33862160	160727	ENSMUST00000143190.1	-82456	ENSMUSG00000029763	Exoc4	exocyst complex component 4
1.56513	2.15983e-22	3.34065e-20	chr12	107720845	107721633	789	93	121	168	18	48	336	398	438	Downstream (2-3kb)	12	107723740	107735488	11749	ENSMUST00000130564.1	13855	ENSMUSG00000085641	4930465M20Rik	RIKEN cDNA 4930465M20 gene
1.56442	4.56204e-19	4.40485e-17	chr19	10815805	10816800	996	104	71	116	27	35	322	242	327	Intron (ENSMUST00000080292.11/12511, intron 1 of 12)	19	10794564	10829856	35293	ENSMUST00000174176.2	13056	ENSMUSG00000024670	Cd6	CD6 antigen
1.56416	9.18178e-05	0.000628896	chr3	92485895	92486210	316	11	7	31	21	32	40	57	46	Promoter	3	92483952	92485895	1944	ENSMUST00000054599.7	0	ENSMUSG00000050359	Sprr1a	small proline-rich protein 1A
1.56409	1.14734e-10	2.80556e-09	chr19	32216666	32217137	472	36	45	52	12	16	135	113	164	Intron (ENSMUST00000099514.9/208449, intron 5 of 9)	19	32122728	32211013	88286	ENSMUST00000151289.8	-5653	ENSMUSG00000040451	Sgms1	sphingomyelin synthase 1
1.56377	1.94158e-05	0.000159779	chr19	11363755	11364042	288	16	17	26	6	9	39	61	82	Exon (ENSMUST00000185737.1/ENSMUST00000185737.1, exon 2 of 2)	19	11375523	11392790	17268	ENSMUST00000188995.1	-11481	ENSMUSG00000101389	Ms4a4a	membrane-spanning 4-domains, subfamily A, member 4A
1.56366	0.000391753	0.00221873	chr8	64935115	64935407	293	11	11	18	9	7	38	26	59	Distal Intergenic	8	64947185	64969033	21849	ENSMUST00000026595.12	-11778	ENSMUSG00000025521	Tmem192	transmembrane protein 192
1.5635	1.00601e-05	8.93178e-05	chr18	53802399	53802752	354	33	10	23	13	18	71	61	70	Distal Intergenic	18	53685495	53744608	59114	ENSMUST00000237062.1	-57791	ENSMUSG00000048799	Cep120	centrosomal protein 120
1.56343	1.21111e-17	9.25113e-16	chr8	34760420	34760987	568	62	57	106	39	50	202	242	237	Distal Intergenic	8	34807297	34819894	12598	ENSMUST00000033930.4	-46310	ENSMUSG00000031530	Dusp4	dual specificity phosphatase 4
1.56311	2.14162e-05	0.000174324	chr1	64367629	64367981	353	12	11	26	27	44	41	42	65	Distal Intergenic	1	64532645	64597695	65051	ENSMUST00000185594.6	-164664	ENSMUSG00000025958	Creb1	cAMP responsive element binding protein 1
1.56281	9.48094e-05	0.000646456	chr16	45346955	45347326	372	18	11	18	0	1	50	42	52	Distal Intergenic	16	45392245	45400312	8068	ENSMUST00000167355.7	52986	ENSMUSG00000022661	Cd200	CD200 antigen
1.5626	2.79509e-09	5.32818e-08	chr13	115097020	115097329	310	29	32	49	9	8	107	120	107	Intron (ENSMUST00000061673.8/109700, intron 1 of 28)	13	115035273	115101624	66352	ENSMUST00000224495.1	4295	ENSMUSG00000042284	Itga1	integrin alpha 1
1.562	1.31037e-05	0.00011276	chr10	26878974	26879497	524	24	15	35	14	4	81	52	90	Exon (ENSMUST00000039557.8/73910, exon 9 of 15)	10	26863342	26918458	55117	ENSMUST00000142284.1	15632	ENSMUSG00000039031	Arhgap18	Rho GTPase activating protein 18
1.56078	1.33264e-11	3.85051e-10	chr13	115098139	115098542	404	48	50	50	12	11	133	158	170	Intron (ENSMUST00000061673.8/109700, intron 1 of 28)	13	115035273	115101624	66352	ENSMUST00000224495.1	3082	ENSMUSG00000042284	Itga1	integrin alpha 1
1.55987	3.11594e-16	1.92447e-14	chr9	45058387	45058996	610	58	57	93	11	11	186	208	239	Promoter	9	45059249	45065653	6405	ENSMUST00000187113.1	-253	ENSMUSG00000070305	Mpzl3	myelin protein zero-like 3
1.55985	1.63391e-09	3.25037e-08	chr15	6586437	6586665	229	36	26	43	13	19	103	104	113	Intron (ENSMUST00000090461.11/23880, intron 1 of 17)	15	6585002	6634806	49805	ENSMUST00000160612.1	1435	ENSMUSG00000022148	Fyb	FYN binding protein
1.5598	2.08549e-31	1.13879e-28	chr5	110595024	110596328	1305	146	126	192	41	50	421	426	576	Exon (ENSMUST00000040001.13/231605, exon 5 of 11)	5	110603521	110621377	17857	ENSMUST00000200404.4	-7193	ENSMUSG00000033316	Galnt9	polypeptide N-acetylgalactosaminyltransferase 9
1.55945	0.000203577	0.00125941	chr19	29455334	29455621	288	18	12	13	4	9	53	37	43	Intron (ENSMUST00000112576.3/58205, intron 5 of 5)	19	29422059	29471152	49094	ENSMUST00000235164.1	33275	ENSMUSG00000016498	Pdcd1lg2	programmed cell death 1 ligand 2
1.55936	3.84846e-07	4.74509e-06	chr5	124302844	124303376	533	27	15	48	6	10	74	98	95	Intron (ENSMUST00000031344.12/269702, intron 7 of 21)	5	124298515	124325127	26613	ENSMUST00000141203.7	21751	ENSMUSG00000038126	Mphosph9	M-phase phosphoprotein 9
1.55901	5.63744e-25	1.31675e-22	chr9	13701579	13702350	772	112	109	138	16	26	355	324	427	Exon (ENSMUST00000159294.8/270118, exon 4 of 5)	9	13662460	13707345	44886	ENSMUST00000177755.2	39119	ENSMUSG00000031925	Maml2	mastermind like transcriptional coactivator 2
1.55899	2.78819e-07	3.5513e-06	chr1	93391417	93391958	542	27	34	27	14	15	71	89	118	Exon (ENSMUST00000058682.10/404545, exon 10 of 24)	1	93401861	93403570	1710	ENSMUST00000190340.1	-9903	ENSMUSG00000034107	Ano7	anoctamin 7
1.55857	8.83641e-10	1.84934e-08	chr2	9691556	9692257	702	36	31	47	15	19	113	95	141	Distal Intergenic	2	9863183	9873672	10490	ENSMUST00000151456.1	181415	ENSMUSG00000015619	Gata3	GATA binding protein 3
1.5585	4.54638e-08	6.81608e-07	chr1	162751931	162752499	569	34	23	53	12	10	95	138	95	Distal Intergenic	1	162670727	162740556	69830	ENSMUST00000182660.7	-11375	ENSMUSG00000040225	Prrc2c	proline-rich coiled-coil 2C
1.55799	1.60305e-08	2.63156e-07	chr11	34489299	34489950	652	32	28	47	4	11	79	122	125	Intron (ENSMUST00000093193.11/94176, intron 25 of 51)	11	34314822	34422639	107818	ENSMUST00000093192.3	174477	ENSMUSG00000069911	Insyn2b	inhibitory synaptic factor family member 2B
1.557	1.44161e-19	1.49558e-17	chr13	5408252	5408876	625	81	61	119	16	17	250	248	290	Distal Intergenic	13	5855515	5857561	2047	ENSMUST00000223142.1	448685	ENSMUSG00000100625	1700016G22Rik	RIKEN cDNA 1700016G22 gene
1.55659	7.38393e-09	1.2915e-07	chr17	71490807	71491324	518	31	32	48	5	9	99	92	149	Distal Intergenic	17	71344489	71475343	130855	ENSMUST00000127430.1	-15464	ENSMUSG00000024054	Smchd1	SMC hinge domain containing 1
1.55636	2.84038e-20	3.23368e-18	chr12	104209621	104210350	730	74	84	150	46	57	319	273	333	Distal Intergenic	12	104214544	104221123	6580	ENSMUST00000121337.7	-4194	ENSMUSG00000066363	Serpina3f	serine (or cysteine) peptidase inhibitor, clade A, member 3F
1.55598	6.06731e-06	5.68506e-05	chr3	96567176	96567376	201	25	17	22	7	3	64	62	71	Promoter	3	96555788	96566801	11014	ENSMUST00000107095.2	-375	ENSMUSG00000074398	Gm15441	predicted gene 15441
1.55582	9.42088e-06	8.41791e-05	chr2	9360020	9360466	447	17	16	26	13	10	49	55	76	Intron (ENSMUST00000152599.7/ENSMUST00000152599.7, intron 1 of 3)	2	9189515	9197477	7963	ENSMUST00000132414.1	170505	ENSMUSG00000085580	1700061F12Rik	RIKEN cDNA 1700061F12 gene
1.5557	2.89406e-08	4.50865e-07	chr13	45875744	45876043	300	31	23	45	20	16	95	112	90	Intron (ENSMUST00000091628.10/20238, intron 2 of 7)	13	45795543	45872288	76746	ENSMUST00000222610.1	-3456	ENSMUSG00000046876	Atxn1	ataxin 1
1.55562	0.000319615	0.00186095	chr12	113264386	113264636	251	15	21	9	8	10	35	45	66	Distal Intergenic	12	113185930	113189523	3594	ENSMUST00000058491.7	78456	ENSMUSG00000049036	Tmem121	transmembrane protein 121
1.55561	1.74566e-08	2.84545e-07	chr13	19473920	19474497	578	38	30	38	26	29	117	76	134	Intron (ENSMUST00000221607.1/319466, intron 3 of 3)	13	19465769	19504345	38577	ENSMUST00000221601.1	29848	ENSMUSG00000114189	9330199G10Rik	RIKEN cDNA 9330199G10 gene
1.55544	7.72367e-08	1.1087e-06	chr7	81695784	81696133	350	30	16	32	52	53	79	77	80	Intron (ENSMUST00000207983.1/26557, intron 1 of 8)	7	81600481	81692965	92485	ENSMUST00000098326.2	-2819	ENSMUSG00000025813	Homer2	homer scaffolding protein 2
1.5553	1.2667e-12	4.37196e-11	chr9	65491068	65491877	810	42	45	95	13	23	165	165	214	Intron (ENSMUST00000217144.1/330963, intron 1 of 2)	9	65488470	65502655	14186	ENSMUST00000217144.1	10778	ENSMUSG00000066510	Ankdd1a	ankyrin repeat and death domain containing 1A
1.55507	0.000666106	0.00348981	chr6	125339219	125339530	312	10	15	16	2	12	25	53	49	3' UTR	6	125349451	125357316	7866	ENSMUST00000130257.7	-9921	ENSMUSG00000030341	Tnfrsf1a	tumor necrosis factor receptor superfamily, member 1a
1.55468	1.17337e-13	4.82948e-12	chr15	5694872	5695472	601	105	41	105	15	20	218	258	281	Distal Intergenic	15	5496318	5594983	98666	ENSMUST00000228069.1	198554	ENSMUSG00000110018	5430437J10Rik	RIKEN cDNA 5430437J10 gene
1.55468	8.71054e-05	0.000600359	chr9	123749687	123750023	337	29	10	15	5	8	52	57	58	Intron (ENSMUST00000163559.7/12769, intron 1 of 2)	9	123767211	123784330	17120	ENSMUST00000166236.8	-17188	ENSMUSG00000029530	Ccr9	chemokine (C-C motif) receptor 9
1.55454	2.50672e-09	4.81824e-08	chr19	32112318	32112718	401	35	33	43	10	5	100	117	123	Distal Intergenic	19	32014406	32108211	93806	ENSMUST00000235273.1	-4107	ENSMUSG00000024887	Asah2	N-acylsphingosine amidohydrolase 2
1.55407	9.97673e-09	1.70335e-07	chr12	35712674	35713135	462	28	27	44	16	14	103	92	104	Distal Intergenic	12	35672380	35695118	22739	ENSMUST00000222153.1	-17556	ENSMUSG00000113985	9130015A21Rik	RIKEN cDNA 9130015A21 gene
1.55386	3.62767e-07	4.50171e-06	chr8	121539126	121539644	519	27	16	34	13	14	71	79	82	Intron (ENSMUST00000127664.1/108148, intron 1 of 15)	8	121530828	121541869	11042	ENSMUST00000182739.7	2225	ENSMUSG00000031809	1700018B08Rik	RIKEN cDNA 1700018B08 gene
1.55365	1.32254e-05	0.000113699	chr1	91278302	91278806	505	27	8	47	9	6	70	73	96	Exon (ENSMUST00000059743.11/67921, exon 8 of 11)	1	91276111	91285391	9281	ENSMUST00000185950.1	2191	ENSMUSG00000034343	Ube2f	ubiquitin-conjugating enzyme E2F (putative)
1.55353	7.87225e-08	1.12812e-06	chr14	64756978	64757511	534	23	15	47	52	65	80	71	101	Exon (ENSMUST00000100473.4/16554, exon 22 of 40)	14	64788003	64803940	15938	ENSMUST00000224677.1	-30492	ENSMUSG00000060012	Kif13b	kinesin family member 13B
1.55344	2.65787e-39	4.02693e-36	chr7	83660198	83661574	1377	187	195	305	65	55	602	703	778	3' UTR	7	83642848	83655495	12648	ENSMUST00000145610.7	-4703	ENSMUSG00000001741	Il16	interleukin 16
1.55304	1.51876e-16	9.78396e-15	chr2	4580499	4581279	781	77	59	163	34	49	259	275	349	Intron (ENSMUST00000177457.7/209630, intron 15 of 24)	2	4566176	4594676	28501	ENSMUST00000176864.2	14323	ENSMUSG00000026657	Frmd4a	FERM domain containing 4A
1.55294	2.00113e-07	2.62684e-06	chr7	118141155	118141752	598	29	20	35	18	18	89	65	101	Promoter	7	118140785	118141799	1015	ENSMUST00000178025.1	47	ENSMUSG00000030655	Smg1	SMG1 homolog, phosphatidylinositol 3-kinase-related kinase (C. elegans)
1.55289	2.7972e-10	6.42302e-09	chr18	81404752	81405143	392	34	44	48	7	10	118	132	137	Distal Intergenic	18	80966376	80986771	20396	ENSMUST00000057950.8	-417981	ENSMUSG00000024565	Sall3	spalt like transcription factor 3
1.55272	8.6244e-16	4.96078e-14	chr9	115623844	115624502	659	53	57	99	22	39	193	196	241	Distal Intergenic	9	115381819	115381939	121	ENSMUST00000116759.1	242025	ENSMUSG00000080409	Mir467h	microRNA 467h
1.55265	0.000974822	0.00483721	chr13	93882139	93882486	348	11	9	14	9	10	21	30	54	Intron (ENSMUST00000091403.5/11881, intron 6 of 7)	13	93790777	93790837	61	ENSMUST00000176635.1	91362	ENSMUSG00000093480	Mir5624	microRNA 5624
1.55242	7.13471e-06	6.57655e-05	chr17	74140232	74140672	441	32	12	40	8	11	105	79	62	Distal Intergenic	17	74026998	74079046	52049	ENSMUST00000232749.1	-61186	ENSMUSG00000038541	Srd5a2	steroid 5 alpha-reductase 2
1.55234	6.65469e-07	7.79881e-06	chr10	77556662	77557048	387	17	26	33	8	16	73	77	81	Intron (ENSMUST00000000299.13/16414, intron 9 of 15)	10	77581720	77598732	17013	ENSMUST00000009435.11	-24672	ENSMUSG00000009291	Pttg1ip	pituitary tumor-transforming 1 interacting protein
1.55228	6.40698e-20	6.93619e-18	chr11	4823655	4824367	713	100	64	153	28	30	269	318	361	Promoter	11	4818505	4824921	6417	ENSMUST00000167480.1	554	ENSMUSG00000009073	Nf2	neurofibromin 2
1.55189	5.27449e-13	1.94641e-11	chr1	153299458	153300104	647	68	34	78	44	53	194	168	177	Intron (ENSMUST00000027752.14/226519, intron 1 of 27)	1	153218922	153332786	113865	ENSMUST00000027752.14	32682	ENSMUSG00000026478	Lamc1	laminin, gamma 1
1.55187	0.000275912	0.00163746	chr5	7829667	7829974	308	8	12	22	5	7	39	34	53	Intron (ENSMUST00000198825.1/ENSMUST00000198825.1, intron 2 of 5)	5	7960457	7982213	21757	ENSMUST00000115421.2	-130483	ENSMUSG00000012428	Steap4	STEAP family member 4
1.55182	2.43551e-05	0.000195275	chr2	174598564	174598765	202	23	11	26	5	9	42	61	79	Distal Intergenic	2	174643534	174710832	67299	ENSMUST00000059452.5	-44769	ENSMUSG00000050600	Zfp831	zinc finger protein 831
1.55179	3.08827e-09	5.83202e-08	chr16	57030144	57030882	739	38	38	56	4	20	115	162	122	Distal Intergenic	16	57036967	57071352	34386	ENSMUST00000067173.7	40470	ENSMUSG00000046748	Tmem45a2	transmembrane protein 45A2
1.55169	4.12265e-16	2.49104e-14	chr3	19458590	19459488	899	75	53	90	12	19	215	189	258	Distal Intergenic	3	19508595	19610732	102138	ENSMUST00000118968.7	-49107	ENSMUSG00000027606	Dnajc5b	DnaJ heat shock protein family (Hsp40) member C5 beta
1.55166	6.69021e-14	2.87212e-12	chr11	72196332	72197123	792	61	59	94	7	35	194	233	219	Intron (ENSMUST00000142530.7/74477, intron 3 of 19)	11	72198610	72202612	4003	ENSMUST00000144553.1	5489	ENSMUSG00000020807	4933427D14Rik	RIKEN cDNA 4933427D14 gene
1.55153	7.20644e-27	2.21023e-24	chr19	14351378	14353042	1665	198	120	229	43	28	478	525	655	Distal Intergenic	19	14543726	14595539	51814	ENSMUST00000235975.1	242497	ENSMUSG00000024642	Tle4	transducin-like enhancer of split 4
1.55151	1.05675e-16	6.95743e-15	chr2	126635907	126636929	1023	63	77	100	20	24	209	223	303	Intron (ENSMUST00000110425.8/14391, intron 8 of 8)	2	126616173	126619299	3127	ENSMUST00000148591.1	-16608	ENSMUSG00000027360	Hdc	histidine decarboxylase
1.55147	1.74481e-08	2.84464e-07	chr4	149632692	149633085	394	22	25	40	34	58	88	84	90	Intron (ENSMUST00000105691.7/65945, intron 6 of 17)	4	149627130	149632173	5044	ENSMUST00000151895.1	5562	ENSMUSG00000039953	Clstn1	calsyntenin 1
1.55147	0.000702701	0.00365369	chr4	6292471	6292741	271	18	5	21	4	8	39	59	31	Distal Intergenic	4	6272805	6275633	2829	ENSMUST00000147346.1	-16838	ENSMUSG00000028240	Cyp7a1	cytochrome P450, family 7, subfamily a, polypeptide 1
1.55078	1.43583e-07	1.94646e-06	chr16	4576825	4577277	453	23	26	33	7	13	78	82	90	Distal Intergenic	16	4544661	4559854	15194	ENSMUST00000005862.8	-16971	ENSMUSG00000005718	Tfap4	transcription factor AP4
1.55073	1.38707e-19	1.44362e-17	chr1	94052215	94052840	626	91	75	156	19	31	258	311	398	Promoter	1	94038305	94052553	14249	ENSMUST00000027507.7	0	ENSMUSG00000026285	Pdcd1	programmed cell death 1
1.55071	7.39065e-12	2.22452e-10	chr6	108338307	108338736	430	51	43	60	12	35	139	147	185	Intron (ENSMUST00000032192.8/16438, intron 4 of 61)	6	108356254	108377803	21550	ENSMUST00000203936.1	-17518	ENSMUSG00000030102	Itpr1	inositol 1,4,5-trisphosphate receptor 1
1.55041	2.789e-08	4.35968e-07	chr7	51916658	51917163	506	24	34	37	14	22	90	86	116	Intron (ENSMUST00000129604.7/14453, intron 5 of 9)	7	51926436	51943767	17332	ENSMUST00000155925.1	-9273	ENSMUSG00000030498	Gas2	growth arrest specific 2
1.55005	5.46531e-45	1.87951e-41	chr7	128383318	128384489	1172	231	176	328	32	56	687	679	849	Intron (ENSMUST00000033133.11/67865, intron 4 of 4)	7	128374001	128376337	2337	ENSMUST00000129144.1	-6981	ENSMUSG00000030844	Rgs10	regulator of G-protein signalling 10
1.54982	1.58488e-10	3.78777e-09	chr17	44766244	44766844	601	54	28	77	7	9	123	158	194	Intron (ENSMUST00000238400.1/12393, intron 1 of 6)	17	44777152	45119290	342139	ENSMUST00000050630.13	-10308	ENSMUSG00000038954	Supt3	SPT3, SAGA and STAGA complex component
1.54959	5.56221e-12	1.71146e-10	chr17	24084446	24084965	520	47	50	60	24	19	165	161	152	Intron (ENSMUST00000102927.9/18607, intron 11 of 13)	17	24088181	24093798	5618	ENSMUST00000147199.7	8833	ENSMUSG00000024122	Pdpk1	3-phosphoinositide dependent protein kinase 1
1.54945	1.6835e-06	1.79644e-05	chr6	55608564	55609121	558	16	14	35	47	61	58	50	86	Distal Intergenic	6	55677822	55681263	3442	ENSMUST00000044767.9	72142	ENSMUSG00000037984	Neurod6	neurogenic differentiation 6
1.54912	4.4138e-17	3.06053e-15	chr7	24644460	24645550	1091	67	73	128	18	16	216	267	324	Distal Intergenic	7	24636550	24641118	4569	ENSMUST00000080718.5	7910	ENSMUSG00000057454	Lypd3	Ly6/Plaur domain containing 3
1.54861	1.38595e-14	6.63747e-13	chr12	111516637	111517311	675	47	61	90	18	24	202	189	205	Distal Intergenic	12	111538016	111546752	8737	ENSMUST00000166123.8	-20705	ENSMUSG00000021282	Eif5	eukaryotic translation initiation factor 5
1.54848	0.000503882	0.00274961	chr2	19385818	19386110	293	18	8	14	5	3	31	37	55	Intron (ENSMUST00000023856.8/76467, intron 3 of 4)	2	19371841	19394264	22424	ENSMUST00000153289.1	13977	ENSMUSG00000023094	Msrb2	methionine sulfoxide reductase B2
1.54842	8.34579e-05	0.000578575	chr8	128666588	128667034	447	15	7	31	11	28	52	48	54	Distal Intergenic	8	128685654	128733200	47547	ENSMUST00000090006.11	-18620	ENSMUSG00000025809	Itgb1	integrin beta 1 (fibronectin receptor beta)
1.54794	7.70848e-19	7.14004e-17	chr12	70218825	70219706	882	159	69	173	24	41	374	409	414	Exon (ENSMUST00000071250.12/110095, exon 3 of 20)	12	70214348	70227345	12998	ENSMUST00000166609.1	7639	ENSMUSG00000021069	Pygl	liver glycogen phosphorylase
1.54787	2.2836e-12	7.55275e-11	chr6	30346481	30347137	657	54	37	65	11	20	150	139	183	Distal Intergenic	6	30370268	30372980	2713	ENSMUST00000138983.1	25843	ENSMUSG00000039130	Zc3hc1	zinc finger, C3HC type 1
1.54762	1.2376e-07	1.70156e-06	chr2	104763100	104763578	479	23	23	59	7	10	94	116	97	Intron (ENSMUST00000117237.1/99003, intron 9 of 11)	2	104721784	104742878	21095	ENSMUST00000028595.7	-20222	ENSMUSG00000027173	Depdc7	DEP domain containing 7
1.54761	1.71279e-15	9.40681e-14	chr9	123733746	123734659	914	80	69	94	12	30	209	212	325	Intron (ENSMUST00000163559.7/12769, intron 1 of 2)	9	123712158	123717697	5540	ENSMUST00000214521.1	-16049	ENSMUSG00000025245	Lztfl1	leucine zipper transcription factor-like 1
1.54727	9.01853e-05	0.000618947	chr6	118956291	118956626	336	14	20	12	35	38	40	35	71	Intron (ENSMUST00000186889.6/12288, intron 3 of 46)	6	118593799	119080007	486209	ENSMUST00000187386.6	123381	ENSMUSG00000051331	Cacna1c	calcium channel, voltage-dependent, L type, alpha 1C subunit
1.54669	4.95082e-05	0.000365477	chr17	32470522	32471363	842	71	75	139	6	36	269	298	275	Exon (ENSMUST00000237491.1/320997, exon 4 of 14)	17	32468462	32492479	24018	ENSMUST00000003413.6	2060	ENSMUSG00000061126	Cyp4f39	cytochrome P450, family 4, subfamily f, polypeptide 39
1.54651	2.82947e-08	4.41526e-07	chr7	83564927	83565396	470	36	27	48	10	22	111	132	88	Distal Intergenic	7	83584927	83618107	33181	ENSMUST00000163297.7	-19531	ENSMUSG00000038540	Tmc3	transmembrane channel-like gene family 3
1.54648	6.76033e-05	0.000480893	chrX	36487867	36488362	496	8	19	23	12	21	46	43	63	Intron (ENSMUST00000169499.1/101055983, intron 1 of 7)	20	36423601	36491830	68230	ENSMUST00000169499.1	3468	ENSMUSG00000091556	Gm14569	predicted gene 14569
1.54639	2.08261e-13	8.16435e-12	chr12	69529528	69530708	1181	53	44	79	17	34	178	149	202	Distal Intergenic	12	69582276	69582935	660	ENSMUST00000238563.1	52227	ENSMUSG00000049882	Vcpkmt	valosin containing protein lysine (K) methyltransferase
1.54633	4.60532e-26	1.25526e-23	chr15	79956356	79957053	698	101	96	159	30	33	327	359	385	Intron (ENSMUST00000128931.7/52609, intron 1 of 5)	15	79918449	79971118	52670	ENSMUST00000132821.7	14065	ENSMUSG00000053411	Cbx7	chromobox 7
1.54592	8.77789e-24	1.70938e-21	chr12	25784101	25785120	1020	122	88	143	20	32	310	331	431	Distal Intergenic	12	26091962	26210505	118544	ENSMUST00000223022.1	425385	ENSMUSG00000113550	Gm29687	predicted gene, 29687
1.54582	0.000210096	0.00129412	chr17	3505216	3505527	312	16	11	20	5	4	34	65	42	Intron (ENSMUST00000169838.8/24001, intron 16 of 26)	17	3490463	3515722	25260	ENSMUST00000226434.1	14753	ENSMUSG00000023800	Tiam2	T cell lymphoma invasion and metastasis 2
1.54548	0.00018391	0.00115176	chr9	15722676	15722946	271	22	5	20	18	38	53	34	53	Intron (ENSMUST00000115588.7/234967, intron 4 of 10)	9	15726888	15738415	11528	ENSMUST00000214954.1	-3942	ENSMUSG00000043885	Slc36a4	solute carrier family 36 (proton/amino acid symporter), member 4
1.54548	5.40329e-09	9.7006e-08	chr19	11395200	11396238	1039	34	28	62	20	15	114	98	158	Distal Intergenic	19	11404770	11416419	11650	ENSMUST00000153546.7	-8532	ENSMUSG00000024675	Ms4a4c	membrane-spanning 4-domains, subfamily A, member 4C
1.54513	7.74978e-21	9.58388e-19	chr12	110389267	110390198	932	96	69	136	16	28	261	289	354	Distal Intergenic	12	110447120	110450999	3880	ENSMUST00000222276.1	-56922	ENSMUSG00000017843	Ppp2r5c	protein phosphatase 2, regulatory subunit B', gamma
1.54481	0.000238787	0.00144558	chr9	88289819	88290207	389	31	7	15	9	8	54	51	57	Distal Intergenic	9	88327197	88372092	44896	ENSMUST00000034992.7	-36990	ENSMUSG00000032420	Nt5e	5' nucleotidase, ecto
1.54481	2.73795e-05	0.000216581	chr2	103635754	103636004	251	18	13	24	7	6	45	65	55	Intron (ENSMUST00000076212.3/99382, intron 1 of 16)	2	103566310	103718423	152114	ENSMUST00000076212.3	69444	ENSMUSG00000032724	Abtb2	ankyrin repeat and BTB (POZ) domain containing 2
1.5448	3.43956e-23	6.04285e-21	chr11	76891095	76892315	1221	101	82	137	16	31	293	299	374	Distal Intergenic	11	76902159	76916587	14429	ENSMUST00000102495.7	-9844	ENSMUSG00000020839	Tmigd1	transmembrane and immunoglobulin domain containing 1
1.54461	2.98899e-19	2.94943e-17	chr4	97860527	97861605	1079	123	68	148	35	42	308	288	423	Intron (ENSMUST00000152023.7/18027, intron 2 of 3)	4	97880119	98065355	185237	ENSMUST00000148930.2	-18514	ENSMUSG00000028565	Nfia	nuclear factor I/A
1.54455	3.44058e-14	1.54732e-12	chr12	3321968	3322714	747	73	39	96	19	18	186	202	232	Distal Intergenic	12	3247428	3309969	62542	ENSMUST00000021001.9	-11999	ENSMUSG00000020671	Rab10	RAB10, member RAS oncogene family
1.54393	5.23095e-06	4.97786e-05	chr9	86656191	86656763	573	20	21	27	5	6	66	82	57	Intron (ENSMUST00000034989.14/17436, intron 3 of 13)	9	86581406	86687277	105872	ENSMUST00000185374.1	30514	ENSMUSG00000032418	Me1	malic enzyme 1, NADP(+)-dependent, cytosolic
1.54365	0.00017163	0.001085	chr19	6458280	6458525	246	15	10	22	6	19	45	33	63	Exon (ENSMUST00000237846.1/ENSMUST00000237846.1, exon 1 of 1)	19	6454571	6482697	28127	ENSMUST00000150792.7	3709	ENSMUSG00000033768	Nrxn2	neurexin II
1.54358	0.000277528	0.00164603	chr2	104320211	104320572	362	14	6	22	24	25	33	30	62	Intron (ENSMUST00000089726.9/241589, intron 1 of 20)	2	104207666	104257984	50319	ENSMUST00000149165.1	-62227	ENSMUSG00000068373	D430041D05Rik	RIKEN cDNA D430041D05 gene
1.54338	3.04969e-08	4.72923e-07	chr3	89987755	89988303	549	38	19	43	15	19	106	95	97	Distal Intergenic	3	89995456	89995953	498	ENSMUST00000197481.1	7650	ENSMUSG00000027944	Hax1	HCLS1 associated X-1
1.54306	2.17627e-07	2.83262e-06	chr2	29388519	29389072	554	27	21	34	10	14	81	89	76	Intron (ENSMUST00000028139.10/68975, intron 2 of 7)	2	29391344	29522851	131508	ENSMUST00000123522.7	-2272	ENSMUSG00000026799	Med27	mediator complex subunit 27
1.54299	2.26008e-30	1.10363e-27	chr13	60936360	60937230	871	131	119	215	19	42	444	460	484	Promoter	13	60895350	60936497	41148	ENSMUST00000225802.1	0	ENSMUSG00000074874	Ctla2b	cytotoxic T lymphocyte-associated protein 2 beta
1.54295	0.00166112	0.00761869	chr17	35749924	35750202	279	12	11	13	2	13	23	30	59	Intron (ENSMUST00000174630.1/ENSMUST00000174630.1, intron 1 of 1)	17	35772450	35780687	8238	ENSMUST00000172874.1	-22248	ENSMUSG00000092171	4833427F10Rik	RIKEN cDNA 4833427F10 gene
1.54292	2.06297e-07	2.70015e-06	chr6	98089145	98089643	499	29	24	23	35	48	81	76	76	Distal Intergenic	6	97991921	98018175	26255	ENSMUST00000203938.1	97224	ENSMUSG00000035158	Mitf	melanogenesis associated transcription factor
1.54289	8.17427e-05	0.000568489	chr3	100359998	100360373	376	11	12	24	10	13	45	38	57	Distal Intergenic	3	100426405	100428865	2461	ENSMUST00000147951.1	-66032	ENSMUSG00000086923	4930406D18Rik	RIKEN cDNA 4930406D18 gene
1.54278	1.68639e-05	0.000141026	chr2	65321672	65322059	388	15	19	19	30	39	39	48	77	Intron (ENSMUST00000127623.7/320106, intron 8 of 8)	2	65316430	65361401	44972	ENSMUST00000127623.7	39342	ENSMUSG00000061171	Slc38a11	solute carrier family 38, member 11
1.54237	2.69451e-17	1.95038e-15	chr3	32437628	32438854	1227	98	58	101	28	38	219	247	313	Exon (ENSMUST00000108243.7/18706, exon 4 of 21)	3	32436376	32466107	29732	ENSMUST00000108242.1	1252	ENSMUSG00000027665	Pik3ca	phosphatidylinositol-4,5-bisphosphate 3-kinase catalytic subunit alpha
1.54233	1.18601e-06	1.31507e-05	chr7	74328916	74329369	454	20	29	27	6	13	73	69	92	Intron (ENSMUST00000098371.8/108116, intron 4 of 10)	7	74331008	74347231	16224	ENSMUST00000142175.1	17862	ENSMUSG00000025790	Slco3a1	solute carrier organic anion transporter family, member 3a1
1.54181	1.54653e-10	3.70324e-09	chr8	81784542	81785210	669	51	30	60	18	38	114	135	176	Intron (ENSMUST00000213285.1/234515, intron 8 of 24)	8	81773113	82069002	295890	ENSMUST00000170160.7	11429	ENSMUSG00000037940	Inpp4b	inositol polyphosphate-4-phosphatase, type II
1.54105	6.15299e-06	5.75999e-05	chr2	90562067	90562352	286	25	11	37	8	13	82	65	66	Intron (ENSMUST00000168621.2/19271, intron 1 of 23)	2	90432889	90580647	147759	ENSMUST00000168621.2	18295	ENSMUSG00000025314	Ptprj	protein tyrosine phosphatase, receptor type, J
1.54072	0.000135719	0.000884894	chr5	148373265	148373687	423	14	17	28	2	7	48	36	95	Intron (ENSMUST00000048116.14/11987, intron 1 of 12)	5	148352153	148371546	19394	ENSMUST00000138596.1	-1719	ENSMUSG00000041313	Slc7a1	solute carrier family 7 (cationic amino acid transporter, y+ system), member 1
1.54039	4.41614e-29	1.854e-26	chr15	103152475	103153455	981	120	105	178	36	53	376	413	417	3' UTR	15	103153307	103158002	4696	ENSMUST00000064067.8	4547	ENSMUSG00000036061	Smug1	single-strand selective monofunctional uracil DNA glycosylase
1.54038	2.06856e-21	2.77005e-19	chr17	46966834	46967570	737	85	76	140	17	35	278	293	327	3' UTR	17	46941104	46945369	4266	ENSMUST00000223860.1	-21465	ENSMUSG00000023977	Ubr2	ubiquitin protein ligase E3 component n-recognin 2
1.54037	7.91624e-51	6.7343e-47	chr1	161804119	161805234	1116	227	181	308	105	150	673	691	785	Distal Intergenic	1	161780689	161788495	7807	ENSMUST00000000834.3	-15624	ENSMUSG00000000817	Fasl	Fas ligand (TNF superfamily, member 6)
1.5401	3.51086e-22	5.27386e-20	chr2	172433600	172434320	721	111	71	153	24	26	325	316	355	3' UTR	2	172440556	172469908	29353	ENSMUST00000029005.3	-6236	ENSMUSG00000027502	Rtf2	replication termination factor 2
1.53979	1.6624e-10	3.96075e-09	chr11	46388295	46388717	423	50	43	49	14	23	111	141	185	Promoter	11	46344478	46389457	44980	ENSMUST00000101306.3	740	ENSMUSG00000020395	Itk	IL2 inducible T cell kinase
1.53958	8.46554e-39	1.20027e-35	chr6	50416569	50417639	1071	202	163	346	47	62	644	712	747	Intron (ENSMUST00000071728.10/71720, intron 2 of 21)	6	50352820	50397150	44331	ENSMUST00000136926.2	-19419	ENSMUSG00000029822	Osbpl3	oxysterol binding protein-like 3
1.53945	1.66908e-09	3.31178e-08	chr10	75301949	75302228	280	48	34	65	20	12	174	111	152	Intron (ENSMUST00000218766.1/74392, intron 13 of 15)	10	75303620	75310157	6538	ENSMUST00000218644.1	-1392	ENSMUSG00000033444	Specc1l	sperm antigen with calponin homology and coiled-coil domains 1-like
1.53936	1.10159e-11	3.22791e-10	chr2	128367559	128368275	717	72	33	110	7	13	173	226	230	Intron (ENSMUST00000225087.1/100043424, intron 1 of 6)	2	128372107	128428893	56787	ENSMUST00000125354.1	60618	ENSMUSG00000074813	Morrbid	myeloid RNA regulator of BCL2L11 induced cell death
1.53911	2.45159e-07	3.15766e-06	chr10	8184597	8185178	582	25	31	30	4	9	80	93	90	Intron (ENSMUST00000219578.1/ENSMUST00000219578.1, intron 1 of 2)	10	8204756	8302242	97487	ENSMUST00000219116.1	117064	ENSMUSG00000047712	Ust	uronyl-2-sulfotransferase
1.53872	6.8121e-06	6.31266e-05	chr11	101164002	101164533	532	29	8	39	14	27	64	76	82	Promoter	11	101164167	101165324	1158	ENSMUST00000156320.1	791	ENSMUSG00000035172	Plekhh3	pleckstrin homology domain containing, family H (with MyTH4 domain) member 3
1.53862	8.50332e-07	9.74275e-06	chr8	22728596	22729139	544	34	22	28	0	7	75	92	89	Distal Intergenic	8	22659768	22706589	46822	ENSMUST00000063401.9	-22007	ENSMUSG00000031537	Ikbkb	inhibitor of kappaB kinase beta
1.53861	4.1597e-13	1.55598e-11	chr9	65622485	65623394	910	53	48	72	9	17	156	152	215	Distal Intergenic	9	65629648	65660528	30881	ENSMUST00000169003.7	-6254	ENSMUSG00000032387	Rbpms2	RNA binding protein with multiple splicing 2
1.53853	3.2038e-05	0.000249152	chr9	102577412	102577817	406	19	15	27	0	2	76	47	58	Distal Intergenic	9	102598217	102602750	4534	ENSMUST00000160512.1	24933	ENSMUSG00000032534	Cep63	centrosomal protein 63
1.53822	3.47635e-10	7.8652e-09	chr9	54647413	54647924	512	40	33	44	21	28	106	125	123	Promoter	9	54628547	54647346	18800	ENSMUST00000128163.7	-67	ENSMUSG00000032281	Acsbg1	acyl-CoA synthetase bubblegum family member 1
1.53813	7.04077e-09	1.23711e-07	chr17	70886594	70887273	680	36	23	46	9	15	92	104	118	Intron (ENSMUST00000180468.1/ENSMUST00000180468.1, intron 1 of 2)	17	70860503	70860600	98	ENSMUST00000116818.2	-25994	ENSMUSG00000080468	Mir1195	microRNA 1195
1.53756	2.19865e-07	2.85991e-06	chr6	48846757	48847198	442	32	16	41	8	12	84	92	87	3' UTR	6	48842589	48843592	1004	ENSMUST00000204309.1	4168	ENSMUSG00000023367	Tmem176a	transmembrane protein 176A
1.53753	4.37455e-23	7.58656e-21	chr10	96407442	96408565	1124	106	109	218	44	38	397	390	493	Distal Intergenic	10	96226207	96248708	22502	ENSMUST00000218720.1	181235	ENSMUSG00000112762	4930459C07Rik	RIKEN cDNA 4930459C07 gene
1.53704	1.03654e-15	5.88265e-14	chr10	68221594	68222872	1279	92	50	108	18	43	235	225	286	Intron (ENSMUST00000219238.1/71371, intron 3 of 9)	10	68096016	68278721	182706	ENSMUST00000020106.8	55849	ENSMUSG00000019947	Arid5b	AT rich interactive domain 5B (MRF1-like)
1.53692	9.43999e-05	0.000644125	chr1	160785860	160786238	379	24	10	28	12	4	40	66	79	Intron (ENSMUST00000028049.12/29809, intron 1 of 20)	1	160672451	160792938	120488	ENSMUST00000195442.5	6700	ENSMUSG00000026721	Rabgap1l	RAB GTPase activating protein 1-like
1.5369	4.59659e-15	2.37822e-13	chr3	107818798	107819653	856	95	52	94	14	18	228	205	294	Distal Intergenic	3	107877229	107892900	15672	ENSMUST00000037375.9	-57576	ENSMUSG00000040600	Eps8l3	EPS8-like 3
1.53606	5.44341e-10	1.18623e-08	chr15	50664548	50665111	564	45	23	66	23	24	127	124	143	Exon (ENSMUST00000165201.8/83925, exon 5 of 6)	15	50819499	50827521	8023	ENSMUST00000183421.1	162410	ENSMUSG00000038679	Trps1	transcriptional repressor GATA binding 1
1.53581	9.24487e-11	2.29499e-09	chr11	98492929	98493676	748	42	31	79	9	18	134	138	175	Intron (ENSMUST00000103141.3/22780, intron 3 of 7)	11	98484267	98489020	4754	ENSMUST00000140876.1	-3909	ENSMUSG00000018168	Ikzf3	IKAROS family zinc finger 3
1.53578	4.47498e-07	5.44817e-06	chr12	75726425	75726745	321	31	21	29	10	11	87	80	77	Intron (ENSMUST00000021450.5/81535, intron 1 of 2)	12	75720326	75735696	15371	ENSMUST00000220285.1	8951	ENSMUSG00000021054	Sgpp1	sphingosine-1-phosphate phosphatase 1
1.5357	1.13479e-08	1.91679e-07	chr14	31400828	31401143	316	30	30	32	33	42	91	86	103	Intron (ENSMUST00000140002.7/24056, intron 3 of 10)	14	31377595	31407385	29791	ENSMUST00000147586.1	6242	ENSMUSG00000021892	Sh3bp5	SH3-domain binding protein 5 (BTK-associated)
1.53531	4.35661e-07	5.31808e-06	chr5	107528878	107529191	314	17	27	40	9	11	81	83	86	Intron (ENSMUST00000143074.1/76421, intron 1 of 3)	5	107534709	107548377	13669	ENSMUST00000058921.14	-5518	ENSMUSG00000089798	1700028K03Rik	RIKEN cDNA 1700028K03 gene
1.5353	5.04786e-07	6.07382e-06	chr7	73576413	73576709	297	21	31	31	9	7	83	85	84	Distal Intergenic	7	73539203	73558395	19193	ENSMUST00000184587.3	-18018	ENSMUSG00000101970	Chaserr	CHD2 adjacent suppressive regulatory RNA
1.53524	1.46055e-05	0.000124261	chr6	15779376	15780014	639	35	7	45	9	16	70	78	105	Intron (ENSMUST00000101663.9/16543, intron 4 of 4)	6	15727799	15770349	42551	ENSMUST00000128849.2	51577	ENSMUSG00000041390	Mdfic	MyoD family inhibitor domain containing
1.53518	5.34024e-13	1.96663e-11	chr10	128663593	128664188	596	45	50	86	6	13	179	180	177	Intron (ENSMUST00000238610.1/22781, intron 1 of 7)	10	128630843	128669358	38516	ENSMUST00000238610.1	5170	ENSMUSG00000002578	Ikzf4	IKAROS family zinc finger 4
1.53502	1.89531e-05	0.000156369	chr2	174502840	174503198	359	16	10	29	31	33	61	52	47	Distal Intergenic	2	174465067	174473081	8015	ENSMUST00000016401.14	-29759	ENSMUSG00000016257	Prelid3b	PRELI domain containing 3B
1.53494	1.15837e-12	4.02559e-11	chr6	29245751	29246324	574	54	38	95	11	26	163	179	208	Distal Intergenic	6	29272488	29275186	2699	ENSMUST00000115289.1	-26164	ENSMUSG00000043421	Hilpda	hypoxia inducible lipid droplet associated
1.53487	1.48431e-26	4.36998e-24	chr15	64102124	64102772	649	133	100	177	21	25	364	371	494	Promoter	15	64094234	64102542	8309	ENSMUST00000176909.1	0	ENSMUSG00000022377	Asap1	ArfGAP with SH3 domain, ankyrin repeat and PH domain1
1.53475	2.09375e-12	6.97625e-11	chr10	130330572	130331147	576	40	56	65	24	29	154	163	169	5' UTR	10	130322879	130348550	25672	ENSMUST00000218040.1	7693	ENSMUSG00000034833	Tespa1	thymocyte expressed, positive selection associated 1
1.53469	0.000190159	0.00118589	chr7	49584116	49584404	289	6	13	23	28	36	31	36	58	Exon (ENSMUST00000183659.7/78286, exon 30 of 40)	7	49587417	49590053	2637	ENSMUST00000183715.1	-3013	ENSMUSG00000052512	Nav2	neuron navigator 2
1.53453	1.12464e-18	1.01837e-16	chr10	107941229	107941990	762	68	73	122	15	15	246	251	286	Distal Intergenic	10	107946645	107977834	31190	ENSMUST00000219670.1	-4655	ENSMUSG00000112910	Gm29685	predicted gene, 29685
1.53399	4.80288e-09	8.73719e-08	chr5	100912349	100912913	565	30	28	60	5	14	107	119	121	Intron (ENSMUST00000199211.1/ENSMUST00000199211.1, intron 1 of 2)	5	100846417	100846850	434	ENSMUST00000145612.1	65932	ENSMUSG00000029314	Gpat3	glycerol-3-phosphate acyltransferase 3
1.53393	2.01541e-17	1.48746e-15	chr2	35411634	35412642	1009	96	68	156	26	27	237	336	373	Intron (ENSMUST00000079424.10/14594, intron 4 of 5)	2	35402109	35423327	21219	ENSMUST00000044255.12	10685	ENSMUSG00000035778	Ggta1	glycoprotein galactosyltransferase alpha 1, 3
1.53389	1.64536e-15	9.07347e-14	chr2	173053776	173054283	508	69	51	88	15	27	196	219	205	Distal Intergenic	2	173023050	173034700	11651	ENSMUST00000130430.1	30726	ENSMUSG00000027510	Rbm38	RNA binding motif protein 38
1.53376	4.06301e-05	0.000307004	chr13	18820595	18821088	494	18	11	30	20	16	64	64	43	Intron (ENSMUST00000072961.5/218035, intron 10 of 28)	13	18823795	18828149	4355	ENSMUST00000222010.1	-2707	ENSMUSG00000041236	Vps41	VPS41 HOPS complex subunit
1.53375	4.74289e-10	1.04542e-08	chr2	158743600	158744072	473	37	28	70	8	12	124	125	147	Intron (ENSMUST00000129902.1/228852, intron 4 of 10)	2	158768093	158786637	18545	ENSMUST00000029183.2	-24021	ENSMUSG00000027654	Fam83d	family with sequence similarity 83, member D
1.53365	4.98936e-07	6.01059e-06	chr18	73547472	73548058	587	19	23	39	25	23	66	73	103	Distal Intergenic	18	73573044	73592575	19532	ENSMUST00000091852.4	-24986	ENSMUSG00000037253	Mex3c	mex3 RNA binding family member C
1.53347	0.000219811	0.00134527	chr16	51676066	51676401	336	9	16	24	2	0	36	56	54	Distal Intergenic	16	51982484	51985785	3302	ENSMUST00000231890.1	309384		Gm29686	predicted gene, 29686
1.53268	4.64201e-06	4.47324e-05	chr13	45832546	45832957	412	29	14	28	11	26	58	84	70	Intron (ENSMUST00000091628.10/20238, intron 3 of 7)	13	45795543	45872288	76746	ENSMUST00000222610.1	39331	ENSMUSG00000046876	Atxn1	ataxin 1
1.53256	1.60888e-05	0.000135364	chr15	58697023	58697477	455	16	20	44	15	7	52	95	87	Distal Intergenic	15	58648505	58665092	16588	ENSMUST00000159177.1	48518	ENSMUSG00000037106	Fer1l6	fer-1-like 6 (C. elegans)
1.53256	0.000280343	0.00166034	chr10	126013709	126014010	302	15	13	17	10	4	40	57	38	Exon (ENSMUST00000218580.1/320398, exon 2 of 2)	10	126012425	126015230	2806	ENSMUST00000219974.1	1284	ENSMUSG00000020105	Lrig3	leucine-rich repeats and immunoglobulin-like domains 3
1.53243	1.28518e-13	5.25016e-12	chr16	3934487	3935327	841	52	56	79	22	32	164	161	239	Intron (ENSMUST00000040881.13/76779, intron 10 of 11)	16	3909106	3923912	14807	ENSMUST00000124849.1	25381	ENSMUSG00000014232	Cluap1	clusterin associated protein 1
1.53223	2.14771e-12	7.14276e-11	chr9	32925065	32925402	338	48	43	69	10	9	145	171	161	Intron (ENSMUST00000185169.1/330917, intron 1 of 3)	9	32904937	32928966	24030	ENSMUST00000185169.1	3564		Gm27162	predicted gene 27162
1.53196	2.84713e-13	1.09568e-11	chr16	52443699	52444402	704	55	41	60	51	64	148	163	157	Intron (ENSMUST00000023312.13/11658, intron 1 of 15)	16	52251467	52452465	200999	ENSMUST00000170035.7	8063	ENSMUSG00000022636	Alcam	activated leukocyte cell adhesion molecule
1.53159	2.77875e-09	5.3014e-08	chr1	91942612	91943102	491	43	28	47	29	44	126	87	141	Intron (ENSMUST00000097644.8/208727, intron 24 of 26)	1	91933203	91934864	1662	ENSMUST00000191327.1	-7748	ENSMUSG00000026313	Hdac4	histone deacetylase 4
1.53157	9.67072e-06	8.6178e-05	chr1	131653070	131653388	319	19	25	23	4	11	73	72	58	Intron (ENSMUST00000073350.12/13034, intron 1 of 9)	1	131661911	131665446	3536	ENSMUST00000141061.1	-8523	ENSMUSG00000004552	Ctse	cathepsin E
1.53145	6.17685e-08	9.04e-07	chr4	88005797	88006220	424	26	22	53	13	11	91	104	100	Intron (ENSMUST00000078090.11/70122, intron 2 of 10)	4	87837419	88032813	195395	ENSMUST00000141526.7	26593	ENSMUSG00000028496	Mllt3	myeloid/lymphoid or mixed-lineage leukemia; translocated to, 3
1.53129	9.87291e-12	2.91253e-10	chr13	69821187	69821801	615	55	34	62	25	22	137	150	164	Distal Intergenic	13	69811585	69815832	4248	ENSMUST00000220649.1	9602	ENSMUSG00000021598	Med10	mediator complex subunit 10
1.53083	3.54667e-20	3.96991e-18	chr15	78923373	78923944	572	91	70	143	25	21	294	296	306	Distal Intergenic	15	78926725	78930465	3741	ENSMUST00000089377.5	-2781	ENSMUSG00000068220	Lgals1	lectin, galactose binding, soluble 1
1.53049	7.88021e-16	4.55541e-14	chr13	104574184	104575283	1100	67	69	158	17	39	264	281	311	Distal Intergenic	13	104792484	104838360	45877	ENSMUST00000145661.7	-217201	ENSMUSG00000021716	Srek1ip1	splicing regulatory glutamine/lysine-rich protein 1interacting protein 1
1.53039	1.31283e-14	6.30784e-13	chr11	119806331	119806859	529	63	68	102	38	29	242	185	269	Intron (ENSMUST00000125583.7/74370, intron 9 of 12)	11	119811246	119867389	56144	ENSMUST00000126802.1	-4387	ENSMUSG00000025583	Rptor	regulatory associated protein of MTOR, complex 1
1.53039	3.65361e-23	6.39114e-21	chr6	140466015	140466778	764	108	75	126	55	74	281	306	337	Intron (ENSMUST00000087622.5/109135, intron 3 of 30)	6	140432989	140553029	120041	ENSMUST00000203774.2	33026	ENSMUSG00000030231	Plekha5	pleckstrin homology domain containing, family A member 5
1.53037	3.91528e-06	3.84095e-05	chr7	72344346	72344733	388	13	24	43	4	5	77	78	79	Distal Intergenic	7	72255339	72306608	51270	ENSMUST00000206755.1	-37738	ENSMUSG00000032776	Mctp2	multiple C2 domains, transmembrane 2
1.53035	3.65707e-10	8.23373e-09	chr5	149594013	149594638	626	48	57	57	5	6	185	169	135	3' UTR	5	149581778	149588216	6439	ENSMUST00000202635.1	12235	ENSMUSG00000029658	Wdr95	WD40 repeat domain 95
1.53023	0.00146268	0.0068441	chr13	28500862	28501134	273	8	14	15	2	2	22	52	38	Intron (ENSMUST00000134787.7/72518, intron 2 of 2)	13	28460941	28516781	55841	ENSMUST00000154298.1	15647		2610307P16Rik	RIKEN cDNA 2610307P16 gene
1.53014	1.03722e-30	5.17432e-28	chr6	135364104	135364934	831	141	115	213	33	63	422	442	529	Exon (ENSMUST00000204894.1/ENSMUST00000204894.1, exon 1 of 1)	6	135363008	135380377	17370	ENSMUST00000204299.1	1096	ENSMUSG00000030208	Emp1	epithelial membrane protein 1
1.52982	5.90537e-06	5.55005e-05	chr12	51429103	51429497	395	20	16	26	44	35	69	46	70	Intron (ENSMUST00000021335.6/76983, intron 17 of 24)	12	51422930	51450094	27165	ENSMUST00000218138.1	6173	ENSMUSG00000020952	Scfd1	Sec1 family domain containing 1
1.52971	1.19302e-07	1.64535e-06	chr11	117772401	117772837	437	27	20	68	9	10	99	112	119	Promoter	11	117770078	117773043	2966	ENSMUST00000149589.1	206	ENSMUSG00000025572	Tmc6	transmembrane channel-like gene family 6
1.52925	5.13672e-08	7.63877e-07	chr11	75835543	75835955	413	34	20	54	15	9	102	108	105	Intron (ENSMUST00000121287.7/380714, intron 6 of 8)	11	75768966	75796049	27084	ENSMUST00000021209.7	-39494	ENSMUSG00000020848	Doc2b	double C2, beta
1.52886	5.3859e-23	9.21973e-21	chr5	112301638	112302159	522	91	84	153	30	38	297	331	342	Intron (ENSMUST00000031287.10/22022, intron 1 of 6)	5	112303896	112314957	11062	ENSMUST00000198502.1	-1737	ENSMUSG00000029344	Tpst2	protein-tyrosine sulfotransferase 2
1.52811	1.53385e-10	3.6767e-09	chr17	64858677	64859430	754	36	37	59	8	17	114	133	146	Distal Intergenic	17	64832523	64836071	3549	ENSMUST00000232860.1	-22606	ENSMUSG00000024088	4930583I09Rik	RIKEN cDNA 4930583I09 gene
1.52785	0.000351837	0.00202068	chr5	114061652	114061932	281	20	8	17	3	13	42	36	57	Intron (ENSMUST00000058472.12/68666, intron 4 of 15)	5	114028125	114065218	37094	ENSMUST00000134790.7	3286	ENSMUSG00000042078	Svop	SV2 related protein
1.52783	3.78573e-12	1.19792e-10	chr13	36807905	36808739	835	73	51	93	7	30	155	225	269	Distal Intergenic	13	36726636	36735131	8496	ENSMUST00000224960.1	-72774	ENSMUSG00000039114	Nrn1	neuritin 1
1.52782	0.000343241	0.00197802	chr6	119201659	119202036	378	20	6	21	6	15	44	33	62	Intron (ENSMUST00000112777.8/319618, intron 5 of 8)	6	119200461	119214847	14387	ENSMUST00000136437.1	1198	ENSMUSG00000041477	Dcp1b	decapping mRNA 1B
1.52782	6.68999e-05	0.000476715	chr6	127361011	127361324	314	10	23	27	3	6	70	57	51	Distal Intergenic	6	127296186	127307967	11782	ENSMUST00000202005.1	-53044	ENSMUSG00000107153	Gm38404	predicted gene, 38404
1.52738	4.24755e-07	5.19673e-06	chr15	79265350	79265738	389	27	22	37	5	9	85	96	73	Intron (ENSMUST00000165408.7/207495, intron 7 of 13)	15	79259716	79261297	1582	ENSMUST00000167970.1	-4053	ENSMUSG00000018126	Baiap2l2	BAI1-associated protein 2-like 2
1.52679	6.06268e-12	1.85556e-10	chr15	59338460	59339268	809	39	45	60	49	62	138	121	173	Exon (ENSMUST00000227725.1/223593, exon 15 of 19)	15	59325543	59327199	1657	ENSMUST00000161953.1	12917	ENSMUSG00000022351	Sqle	squalene epoxidase
1.52671	1.27504e-10	3.09579e-09	chr12	77131163	77131838	676	38	30	70	40	46	144	128	130	Distal Intergenic	12	77238125	77475985	237861	ENSMUST00000177595.8	-106287	ENSMUSG00000021065	Fut8	fucosyltransferase 8
1.52648	3.37742e-30	1.61032e-27	chr7	81179100	81180131	1032	132	114	202	31	33	396	432	501	Distal Intergenic	7	81213596	81334533	120938	ENSMUST00000026672.7	-33465	ENSMUSG00000025584	Pde8a	phosphodiesterase 8A
1.52643	2.92263e-07	3.70473e-06	chr5	31831580	31831980	401	25	21	37	9	10	85	81	79	Intron (ENSMUST00000201352.3/107976, intron 6 of 11)	5	31785383	31820643	35261	ENSMUST00000202270.1	46197	ENSMUSG00000052139	Babam2	BRISC and BRCA1 A complex member 2
1.52634	3.3054e-12	1.0598e-10	chr14	73289706	73290478	773	57	38	73	8	12	170	140	188	Intron (ENSMUST00000022701.6/19645, intron 4 of 26)	14	73262400	73264321	1922	ENSMUST00000169002.1	-25385	ENSMUSG00000022105	Rb1	RB transcriptional corepressor 1
1.5262	3.74283e-06	3.68698e-05	chr4	59230454	59230836	383	23	28	21	4	7	70	73	78	Distal Intergenic	4	59212656	59214293	1638	ENSMUST00000155153.1	17798	ENSMUSG00000028381	Ugcg	UDP-glucose ceramide glucosyltransferase
1.52613	8.3443e-07	9.58092e-06	chr19	34299227	34299857	631	37	15	44	4	15	75	103	104	Promoter	19	34300075	34316677	16603	ENSMUST00000236731.1	-218	ENSMUSG00000024778	Fas	Fas (TNF receptor superfamily member 6)
1.52592	6.0754e-15	3.08024e-13	chr4	59278421	59278929	509	83	53	87	8	12	184	242	241	Distal Intergenic	4	59260051	59263269	3219	ENSMUST00000124589.1	18370		Gm12596	predicted gene 12596
1.52553	2.8795e-10	6.59888e-09	chr16	76678868	76679483	616	42	28	60	14	16	117	118	149	Distal Intergenic	16	76752224	76764195	11972	ENSMUST00000208527.1	84712	ENSMUSG00000109333	Gm30790	predicted gene, 30790
1.52542	3.78972e-14	1.69117e-12	chr12	71030248	71031234	987	71	52	78	28	28	169	183	253	Intron (ENSMUST00000046305.11/238247, intron 5 of 23)	12	71016708	71047339	30632	ENSMUST00000125125.1	13540	ENSMUSG00000048118	Arid4a	AT rich interactive domain 4A (RBP1-like)
1.52497	0.000266008	0.00158667	chrX	48098491	48098863	373	15	21	13	1	8	54	39	59	Distal Intergenic	20	48108725	48136981	28257	ENSMUST00000077775.10	-9862	ENSMUSG00000037005	Xpnpep2	X-prolyl aminopeptidase (aminopeptidase P) 2, membrane-bound
1.52483	4.51091e-21	5.74101e-19	chr1	61026771	61027935	1165	83	94	140	20	20	318	286	337	Distal Intergenic	1	60977927	61000320	22394	ENSMUST00000102827.3	48844	ENSMUSG00000026009	Icos	inducible T cell co-stimulator
1.52456	1.62896e-06	1.74677e-05	chr4	46584618	46584908	291	24	20	35	4	11	77	59	99	Intron (ENSMUST00000107756.3/107684, intron 1 of 11)	4	46543001	46601891	58891	ENSMUST00000139179.1	16983	ENSMUSG00000028337	Coro2a	coronin, actin binding protein 2A
1.52437	5.23859e-08	7.77524e-07	chr9	96773169	96773545	377	38	23	37	9	24	91	96	106	Exon (ENSMUST00000189815.6/319707, exon 3 of 3)	9	96765601	96773290	7690	ENSMUST00000190054.1	7568	ENSMUSG00000101581	C430002N11Rik	RIKEN cDNA C430002N11 gene
1.52426	5.25777e-12	1.62521e-10	chr15	85327735	85328387	653	42	44	87	11	11	173	153	180	Distal Intergenic	15	85336245	85463212	126968	ENSMUST00000163242.2	-7858	ENSMUSG00000016541	Atxn10	ataxin 10
1.52423	1.22906e-15	6.91459e-14	chr13	104606744	104607208	465	58	65	126	17	23	249	228	250	Distal Intergenic	13	104792484	104838360	45877	ENSMUST00000145661.7	-185276	ENSMUSG00000021716	Srek1ip1	splicing regulatory glutamine/lysine-rich protein 1interacting protein 1
1.52409	3.13955e-08	4.85413e-07	chr17	48462038	48462533	496	27	27	53	7	9	111	105	96	Promoter	17	48462335	48468680	6346	ENSMUST00000161587.7	0	ENSMUSG00000043592	Unc5cl	unc-5 family C-terminal like
1.52401	1.30088e-06	1.42784e-05	chr3	116656224	116656424	201	22	18	33	13	18	63	62	92	Intron (ENSMUST00000029570.8/15247, intron 1 of 11)	3	116648118	116662491	14374	ENSMUST00000138418.1	6067	ENSMUSG00000089911	Mfsd14a	major facilitator superfamily domain containing 14A
1.52389	1.87121e-09	3.6821e-08	chr4	62636092	62636531	440	39	30	83	20	11	142	144	152	Intron (ENSMUST00000065870.13/50780, intron 16 of 19)	4	62634378	62703018	68641	ENSMUST00000144489.7	1714	ENSMUSG00000059810	Rgs3	regulator of G-protein signaling 3
1.52383	2.16841e-09	4.21408e-08	chr3	101228641	101229563	923	33	44	74	6	8	129	117	202	Distal Intergenic	3	101275908	101280389	4482	ENSMUST00000156103.1	50826	ENSMUSG00000027863	Cd2	CD2 antigen
1.52382	3.93905e-05	0.000298558	chr8	33548494	33548842	349	17	15	24	5	9	40	52	76	Intron (ENSMUST00000149399.7/ENSMUST00000149399.7, intron 5 of 5)	8	33570544	33585582	15039	ENSMUST00000009772.7	-21702	ENSMUSG00000009628	Tex15	testis expressed gene 15
1.52349	1.19391e-07	1.64626e-06	chr1	171770946	171771305	360	41	29	43	6	8	119	73	148	Intron (ENSMUST00000015460.4/27218, intron 1 of 6)	1	171767155	171795831	28677	ENSMUST00000163992.2	3791	ENSMUSG00000015316	Slamf1	signaling lymphocytic activation molecule family member 1
1.52331	9.80224e-09	1.67497e-07	chr10	96589757	96590123	367	31	30	49	4	14	93	116	117	Intron (ENSMUST00000219313.1/ENSMUST00000219313.1, intron 1 of 2)	10	96617006	96622809	5804	ENSMUST00000038377.8	-26883	ENSMUSG00000036478	Btg1	BTG anti-proliferation factor 1
1.52311	4.43699e-18	3.61836e-16	chr18	37891986	37892990	1005	86	59	117	33	41	237	279	255	Intron (ENSMUST00000115634.7/13367, intron 13 of 26)	18	37896157	37897942	1786	ENSMUST00000129688.1	4952	ENSMUSG00000024456	Diaph1	diaphanous related formin 1
1.52309	7.13919e-09	1.25222e-07	chr12	25211399	25211799	401	39	34	46	11	4	130	105	120	Distal Intergenic	12	25129174	25134931	5758	ENSMUST00000223429.1	82225		Gm17746	predicted gene, 17746
1.52308	0.00119838	0.00577286	chr2	130117309	130117509	201	10	16	8	16	16	29	26	52	Intron (ENSMUST00000140947.7/241636, intron 1 of 12)	2	130112416	130154232	41817	ENSMUST00000140947.7	4893	ENSMUSG00000027403	Tgm6	transglutaminase 6
1.52307	1.10741e-05	9.72844e-05	chr11	82239468	82239895	428	19	23	28	7	0	65	78	66	Intron (ENSMUST00000138333.1/20290, intron 7 of 10)	11	82176659	82179812	3154	ENSMUST00000021043.4	-59656	ENSMUSG00000020702	Ccl1	chemokine (C-C motif) ligand 1
1.52288	3.66049e-30	1.74015e-27	chr10	118418629	118419676	1048	168	117	210	24	34	489	431	547	Distal Intergenic	10	118441046	118445892	4847	ENSMUST00000068592.4	-21370	ENSMUSG00000055170	Ifng	interferon gamma
1.52273	1.3293e-16	8.60463e-15	chr12	73755560	73756244	685	70	51	113	27	39	223	218	244	Intron (ENSMUST00000221153.1/18755, intron 11 of 14)	12	73901375	73947530	46156	ENSMUST00000110461.7	-145131	ENSMUSG00000021109	Hif1a	hypoxia inducible factor 1, alpha subunit
1.5222	2.81933e-07	3.58698e-06	chr1	13154779	13155173	395	25	27	34	11	12	76	72	111	Intron (ENSMUST00000081713.10/17978, intron 15 of 21)	1	13148429	13151018	2590	ENSMUST00000133232.1	-3761	ENSMUSG00000005886	Ncoa2	nuclear receptor coactivator 2
1.52219	5.6854e-25	1.32604e-22	chr10	108117884	108119119	1236	110	92	173	47	53	326	390	388	Distal Intergenic	10	108162193	108277351	115159	ENSMUST00000219263.1	-43074	ENSMUSG00000019907	Ppp1r12a	protein phosphatase 1, regulatory subunit 12A
1.52219	5.07172e-28	1.86307e-25	chr10	12888114	12889088	975	159	105	180	40	42	395	425	502	Distal Intergenic	10	12383380	12869365	485986	ENSMUST00000218635.1	-18749	ENSMUSG00000019820	Utrn	utrophin
1.52185	2.99845e-09	5.68299e-08	chr16	55948090	55948481	392	45	27	56	6	4	139	109	128	Distal Intergenic	16	55899888	55934855	34968	ENSMUST00000023270.13	-13235	ENSMUSG00000022604	Cep97	centrosomal protein 97
1.52159	5.24976e-10	1.14837e-08	chr15	5758272	5759057	786	52	28	78	24	19	121	152	189	Distal Intergenic	15	5496318	5594983	98666	ENSMUST00000228069.1	261954	ENSMUSG00000110018	5430437J10Rik	RIKEN cDNA 5430437J10 gene
1.52142	1.58403e-13	6.3531e-12	chr5	100535596	100536356	761	79	50	115	28	20	190	219	310	Intron (ENSMUST00000045993.14/26891, intron 6 of 9)	5	100532242	100547780	15539	ENSMUST00000123559.1	3354	ENSMUSG00000035297	Cops4	COP9 signalosome subunit 4
1.52101	7.69619e-05	0.000538577	chr3	30876758	30877062	305	16	10	26	5	5	48	43	61	Intron (ENSMUST00000130294.1/71862, intron 1 of 1)	3	30856143	30895821	39679	ENSMUST00000147697.1	20615	ENSMUSG00000037661	Gpr160	G protein-coupled receptor 160
1.52093	7.97216e-06	7.26766e-05	chr1	7147056	7147391	336	20	16	36	6	1	69	75	65	Promoter	1	7147637	7170076	22440	ENSMUST00000182675.7	-246	ENSMUSG00000051285	Pcmtd1	protein-L-isoaspartate (D-aspartate) O-methyltransferase domain containing 1
1.52083	9.37478e-09	1.60634e-07	chr18	20869111	20870002	892	43	28	88	16	15	105	164	190	Intron (ENSMUST00000225661.2/75964, intron 5 of 28)	18	20852804	20862923	10120	ENSMUST00000224530.1	-6188	ENSMUSG00000033382	Trappc8	trafficking protein particle complex 8
1.52078	1.56273e-06	1.68279e-05	chr15	75728468	75728749	282	20	27	37	7	11	82	59	110	Distal Intergenic	15	75712588	75713474	887	ENSMUST00000229670.1	15880	ENSMUSG00000022580	Rhpn1	rhophilin, Rho GTPase binding protein 1
1.52041	9.91686e-09	1.69384e-07	chr19	25057877	25058120	244	34	32	44	15	8	97	104	128	Intron (ENSMUST00000025831.7/76088, intron 2 of 47)	19	25052613	25067004	14392	ENSMUST00000237705.1	5264	ENSMUSG00000052085	Dock8	dedicator of cytokinesis 8
1.52031	4.21021e-13	1.57415e-11	chr9	123740565	123741312	748	62	44	94	5	21	176	210	199	Intron (ENSMUST00000163559.7/12769, intron 1 of 2)	9	123712158	123717697	5540	ENSMUST00000214521.1	-22868	ENSMUSG00000025245	Lztfl1	leucine zipper transcription factor-like 1
1.52011	3.63714e-16	2.2196e-14	chr8	106641770	106642450	681	63	73	97	10	9	211	246	236	Intron (ENSMUST00000000312.11/12550, intron 2 of 15)	8	106604143	106653919	49777	ENSMUST00000136580.1	37627	ENSMUSG00000000303	Cdh1	cadherin 1
1.52007	1.39649e-14	6.68199e-13	chr5	35819607	35820297	691	78	50	88	19	14	184	203	256	Intron (ENSMUST00000101280.9/231148, intron 6 of 18)	5	35814440	35833104	18665	ENSMUST00000150146.1	5167	ENSMUSG00000029095	Ablim2	actin-binding LIM protein 2
1.51983	1.97184e-07	2.59158e-06	chr7	90074455	90075019	565	28	41	33	5	13	113	92	105	Distal Intergenic	7	90029162	90049069	19908	ENSMUST00000208266.1	45293	ENSMUSG00000097585	E230029C05Rik	RIKEN cDNA E230029C05 gene
1.51977	9.7579e-23	1.59958e-20	chr14	20024903	20025808	906	113	86	148	34	43	278	355	397	Distal Intergenic	14	19875655	19977627	101973	ENSMUST00000159073.7	-47276	ENSMUSG00000043004	Gng2	guanine nucleotide binding protein (G protein), gamma 2
1.51944	8.27044e-06	7.49982e-05	chr19	16418211	16418625	415	19	16	33	11	12	66	48	86	Intron (ENSMUST00000235262.1/ENSMUST00000235262.1, intron 3 of 3)	19	16435762	16610820	175059	ENSMUST00000025602.3	-17137	ENSMUSG00000024697	Gna14	guanine nucleotide binding protein, alpha 14
1.51909	4.38465e-07	5.34908e-06	chr7	66724893	66725451	559	21	24	46	11	16	74	107	84	Distal Intergenic	7	66710146	66717254	7109	ENSMUST00000132181.1	14747	ENSMUSG00000053091	Lins1	lines homolog 1
1.51896	9.73797e-07	1.10098e-05	chr10	39311454	39311915	462	26	29	31	5	9	83	103	71	Intron (ENSMUST00000215530.1/ENSMUST00000215530.1, intron 3 of 3)	10	39368855	39515668	146814	ENSMUST00000148152.7	-56940	ENSMUSG00000019843	Fyn	Fyn proto-oncogene
1.5189	3.30417e-07	4.13807e-06	chr11	101357526	101357924	399	24	22	42	5	4	84	91	82	Distal Intergenic	11	101367561	101377903	10343	ENSMUST00000019469.2	-9637	ENSMUSG00000078650	G6pc	glucose-6-phosphatase, catalytic
1.51874	4.09756e-13	1.53523e-11	chr1	58303330	58304301	972	75	38	104	13	19	176	215	242	Exon (ENSMUST00000114366.2/213043, exon 13 of 36)	1	58278326	58380259	101934	ENSMUST00000114366.2	25004	ENSMUSG00000079554	Aox2	aldehyde oxidase 2
1.51874	2.42698e-24	5.06165e-22	chr1	136254598	136255588	991	129	95	158	60	64	311	404	419	Exon (ENSMUST00000193939.1/ENSMUST00000193939.1, exon 2 of 2)	1	136259797	136260873	1077	ENSMUST00000086395.6	5285	ENSMUSG00000052759	Gpr25	G protein-coupled receptor 25
1.51871	3.23018e-14	1.45757e-12	chr1	54854181	54854842	662	64	44	119	23	31	199	223	234	Intron (ENSMUST00000179030.7/329154, intron 1 of 27)	1	54766792	54884711	117920	ENSMUST00000177679.1	29869	ENSMUSG00000052331	Ankrd44	ankyrin repeat domain 44
1.51865	3.36904e-14	1.51726e-12	chr3	116465638	116466149	512	54	68	100	18	17	231	182	243	Distal Intergenic	3	116489240	116495965	6726	ENSMUST00000124486.1	29816	ENSMUSG00000000339	Rtca	RNA 3'-terminal phosphate cyclase
1.51852	9.43793e-14	3.95507e-12	chr1	80213279	80214261	983	47	66	127	40	50	223	208	267	Promoter	1	80198706	80213944	15239	ENSMUST00000058748.1	0	ENSMUSG00000043230	Fam124b	family with sequence similarity 124, member B
1.51835	8.27923e-12	2.47126e-10	chr19	11444686	11445413	728	57	51	76	16	6	203	169	171	Intron (ENSMUST00000136366.7/60361, intron 1 of 3)	19	11443573	11467055	23483	ENSMUST00000035258.9	1113	ENSMUSG00000056290	Ms4a4b	membrane-spanning 4-domains, subfamily A, member 4B
1.51792	7.37479e-20	7.94139e-18	chr10	19171724	19172317	594	109	78	185	26	21	326	325	433	Intron (ENSMUST00000216041.1/100504265, intron 2 of 3)	10	19167238	19206702	39465	ENSMUST00000216683.1	4486		Gm20139	predicted gene, 20139
1.51792	3.51098e-05	0.000269692	chr2	44354818	44355103	286	14	17	20	15	19	44	59	49	Intron (ENSMUST00000112824.7/76117, intron 13 of 14)	2	44565133	44571347	6215	ENSMUST00000134813.1	216244	ENSMUSG00000036890	Gtdc1	glycosyltransferase-like domain containing 1
1.51768	2.37322e-10	5.50816e-09	chr1	165801678	165802147	470	39	35	85	9	18	125	157	179	Intron (ENSMUST00000161971.7/12503, intron 1 of 7)	1	165788765	165870249	81485	ENSMUST00000161559.2	12913	ENSMUSG00000005763	Cd247	CD247 antigen
1.51761	3.93716e-05	0.000298444	chr18	53784092	53784407	316	11	18	22	31	25	53	49	49	Distal Intergenic	18	53685495	53744608	59114	ENSMUST00000237062.1	-39484	ENSMUSG00000048799	Cep120	centrosomal protein 120
1.51742	3.14266e-18	2.62644e-16	chr5	148714724	148715874	1151	80	74	97	27	38	217	266	266	Intron (ENSMUST00000200820.1/ENSMUST00000200820.1, intron 2 of 2)	5	148741840	148743139	1300	ENSMUST00000150265.1	-25966	ENSMUSG00000086494	2210417A02Rik	RIKEN cDNA 2210417A02 gene
1.51723	2.8337e-07	3.60302e-06	chr14	118864889	118865557	669	22	25	43	17	12	87	92	84	Intron (ENSMUST00000047761.12/58187, intron 3 of 4)	14	118854732	118875489	20758	ENSMUST00000100314.3	10157	ENSMUSG00000022132	Cldn10	claudin 10
1.51659	1.55622e-08	2.55989e-07	chr13	104627033	104627369	337	31	33	44	24	15	95	103	124	Distal Intergenic	13	104792484	104838360	45877	ENSMUST00000145661.7	-165115	ENSMUSG00000021716	Srek1ip1	splicing regulatory glutamine/lysine-rich protein 1interacting protein 1
1.51654	9.6097e-10	1.99593e-08	chr7	74663652	74664356	705	30	44	60	10	10	117	122	159	Distal Intergenic	7	74295371	74554780	259410	ENSMUST00000107453.7	-108872	ENSMUSG00000025790	Slco3a1	solute carrier organic anion transporter family, member 3a1
1.51633	7.10068e-20	7.66153e-18	chr10	19598000	19598514	515	76	93	137	26	28	267	289	350	Intron (ENSMUST00000020188.12/15979, intron 2 of 6)	10	19592073	19610229	18157	ENSMUST00000164591.2	5927	ENSMUSG00000020009	Ifngr1	interferon gamma receptor 1
1.51603	2.56569e-14	1.18249e-12	chr15	9714345	9715108	764	50	62	85	21	23	174	187	224	Intron (ENSMUST00000160236.7/320277, intron 7 of 34)	15	9704312	9748777	44466	ENSMUST00000159368.1	33669	ENSMUSG00000072663	Spef2	sperm flagellar 2
1.5158	6.46979e-09	1.14362e-07	chr11	79677444	79677718	275	35	31	50	27	61	93	136	113	Intron (ENSMUST00000017783.12/268451, intron 3 of 14)	11	79673867	79675128	1262	ENSMUST00000123067.1	-2316	ENSMUSG00000086569	Rab11fip4os2	RAB11 family interacting protein 4 (class II), opposite strand 2
1.51578	2.24872e-13	8.77513e-12	chr13	85724128	85725270	1143	56	45	86	16	13	155	182	213	Distal Intergenic	13	86044821	86046347	1527	ENSMUST00000132233.1	321077	ENSMUSG00000017778	Cox7c	cytochrome c oxidase subunit 7C
1.51577	2.28189e-12	7.54864e-11	chr1	60930326	60931067	742	49	39	76	12	17	156	144	181	Distal Intergenic	1	60909171	60914769	5599	ENSMUST00000097720.3	21155	ENSMUSG00000026011	Ctla4	cytotoxic T-lymphocyte-associated protein 4
1.51571	1.48111e-11	4.23858e-10	chr2	72873906	72874955	1050	50	38	74	11	26	128	160	189	Distal Intergenic	2	72784674	72813717	29044	ENSMUST00000148327.7	-60189	ENSMUSG00000085427	6430710C18Rik	RIKEN cDNA 6430710C18 gene
1.51545	1.47045e-10	3.5352e-09	chr1	139036352	139037306	955	45	42	58	14	26	108	144	182	Intron (ENSMUST00000200533.4/329260, intron 3 of 9)	1	139085924	139136315	50392	ENSMUST00000198418.1	-48618	ENSMUSG00000056268	Dennd1b	DENN/MADD domain containing 1B
1.5154	2.60587e-13	1.00957e-11	chr19	32256523	32257026	504	54	47	118	19	30	203	214	212	Intron (ENSMUST00000099514.9/208449, intron 3 of 9)	19	32218757	32248009	29253	ENSMUST00000149934.1	-8514	ENSMUSG00000040451	Sgms1	sphingomyelin synthase 1
1.51531	1.94049e-13	7.65349e-12	chr3	87849116	87849365	250	52	51	82	11	11	179	157	210	Exon (ENSMUST00000107581.8/27371, exon 4 of 7)	3	87847011	87849936	2926	ENSMUST00000194639.1	2105	ENSMUSG00000028071	Sh2d2a	SH2 domain containing 2A
1.51519	1.14181e-05	9.99689e-05	chr8	122436270	122436485	216	29	11	44	4	11	65	67	111	3' UTR	8	122424776	122432930	8155	ENSMUST00000017604.9	-3340	ENSMUSG00000006519	Cyba	cytochrome b-245, alpha polypeptide
1.51509	5.1482e-05	0.00037832	chr14	12307584	12307948	365	25	9	24	4	11	56	54	60	Intron (ENSMUST00000225871.1/218734, intron 6 of 6)	14	12287381	12301985	14605	ENSMUST00000225847.1	20203	ENSMUSG00000033111	3830406C13Rik	RIKEN cDNA 3830406C13 gene
1.51495	2.56276e-29	1.10166e-26	chr8	116905144	116906500	1357	143	108	189	51	56	410	443	441	Intron (ENSMUST00000148235.7/66531, intron 2 of 3)	8	116888685	116894524	5840	ENSMUST00000155260.1	-10620	ENSMUSG00000014633	Cmc2	COX assembly mitochondrial protein 2
1.51489	6.27425e-15	3.17408e-13	chr18	89245325	89246108	784	86	53	84	21	27	223	191	249	Intron (ENSMUST00000235651.1/225825, intron 4 of 7)	18	89206101	89207338	1238	ENSMUST00000236835.1	39224	ENSMUSG00000034028	Cd226	CD226 antigen
1.51483	4.52981e-12	1.41399e-10	chr12	77788226	77788801	576	50	41	82	16	13	171	173	159	Distal Intergenic	12	77410141	77475989	65849	ENSMUST00000218851.1	378085	ENSMUSG00000021065	Fut8	fucosyltransferase 8
1.51468	7.79438e-06	7.11844e-05	chr3	101033563	101034038	476	21	13	35	12	14	49	70	82	Distal Intergenic	3	100993529	101029556	36028	ENSMUST00000147399.8	-4007	ENSMUSG00000086564	Cd101	CD101 antigen
1.51447	2.17549e-12	7.22623e-11	chr11	21172269	21172720	452	55	47	71	15	27	178	178	153	Distal Intergenic	11	21135469	21150323	14855	ENSMUST00000101477.1	36800	ENSMUSG00000020134	Peli1	pellino 1
1.51429	5.37826e-11	1.39288e-09	chr9	96765303	96765876	574	44	37	69	21	24	163	136	138	Promoter	9	96765562	96773599	8038	ENSMUST00000189815.6	0	ENSMUSG00000101581	C430002N11Rik	RIKEN cDNA C430002N11 gene
1.514	8.15963e-06	7.41306e-05	chr11	83639037	83639277	241	23	15	36	3	2	54	66	97	Distal Intergenic	11	83647844	83649355	1512	ENSMUST00000001008.5	10078	ENSMUSG00000000982	Ccl3	chemokine (C-C motif) ligand 3
1.5136	2.20802e-05	0.000178953	chr3	89892536	89892953	418	22	14	27	4	5	47	55	85	Intron (ENSMUST00000197679.4/16194, intron 1 of 9)	3	89869324	89913162	43839	ENSMUST00000029559.6	20209	ENSMUSG00000027947	Il6ra	interleukin 6 receptor, alpha
1.5135	5.16943e-35	4.37459e-32	chr1	161787845	161788885	1041	191	146	278	35	52	534	647	618	Promoter	1	161780689	161788495	7807	ENSMUST00000000834.3	0	ENSMUSG00000000817	Fasl	Fas ligand (TNF superfamily, member 6)
1.51328	3.19695e-07	4.01624e-06	chr9	116319432	116319832	401	27	17	50	10	10	86	91	93	Distal Intergenic	9	116189180	116194886	5707	ENSMUST00000214742.1	130252	ENSMUSG00000111243	Gm4668	predicted gene 4668
1.51319	0.000197861	0.00122809	chr2	71813465	71813665	201	10	13	30	6	9	40	40	74	Intron (ENSMUST00000133124.7/16403, intron 3 of 5)	2	71826762	71854951	28190	ENSMUST00000155249.1	-13097	ENSMUSG00000027111	Itga6	integrin alpha 6
1.51291	9.71988e-28	3.37859e-25	chr7	98692574	98693499	926	158	98	214	56	64	423	443	507	Exon (ENSMUST00000148776.1/ENSMUST00000148776.1, exon 2 of 4)	7	98701872	98702434	563	ENSMUST00000238534.1	8935		Gm15506	predicted gene 15506
1.51284	1.42698e-05	0.0001217	chr19	10732039	10732363	325	27	10	46	6	10	61	70	107	Intron (ENSMUST00000238167.1/12507, intron 1 of 11)	19	10718145	10738974	20830	ENSMUST00000025571.8	6611	ENSMUSG00000024669	Cd5	CD5 antigen
1.5127	1.70837e-15	9.38568e-14	chr7	68286598	68287298	701	60	65	91	25	27	197	189	255	Intron (ENSMUST00000125685.8/434197, intron 1 of 8)	7	68266952	68276594	9643	ENSMUST00000124813.1	-10004	ENSMUSG00000086628	Gm16157	predicted gene 16157
1.51229	4.45844e-07	5.42968e-06	chr6	130136425	130136868	444	26	25	38	12	4	76	89	98	Distal Intergenic	6	130115226	130129898	14673	ENSMUST00000014476.5	-6527	ENSMUSG00000089727	Klra8	killer cell lectin-like receptor, subfamily A, member 8
1.51215	0.000234235	0.00142149	chr3	138424131	138424605	475	20	17	19	15	13	29	48	95	Exon (ENSMUST00000013458.8/26876, exon 6 of 9)	3	138415495	138430892	15398	ENSMUST00000013458.8	8636	ENSMUSG00000037797	Adh4	alcohol dehydrogenase 4 (class II), pi polypeptide
1.51198	4.16586e-08	6.29051e-07	chr11	5336429	5337169	741	25	32	74	7	21	111	121	144	Intron (ENSMUST00000109867.7/407821, intron 2 of 8)	11	5278602	5381740	103139	ENSMUST00000172492.7	44571	ENSMUSG00000041961	Znrf3	zinc and ring finger 3
1.51088	0.000141958	0.000920375	chr12	117566253	117566597	345	19	12	18	7	10	60	44	40	Intron (ENSMUST00000109691.3/217944, intron 3 of 27)	12	117595241	117610242	15002	ENSMUST00000221225.1	-28644	ENSMUSG00000041992	Rapgef5	Rap guanine nucleotide exchange factor (GEF) 5
1.51063	0.00024603	0.00148398	chr3	137798867	137799095	229	19	11	17	2	7	39	58	42	Intron (ENSMUST00000198262.1/ENSMUST00000198262.1, intron 1 of 2)	3	137783535	137783615	81	ENSMUST00000184334.1	-15252	ENSMUSG00000099011	Mir6380	microRNA 6380
1.51059	8.59476e-21	1.05883e-18	chr8	95020197	95021200	1004	108	85	118	15	36	281	305	338	Promoter	8	95020405	95020976	572	ENSMUST00000212558.1	0	ENSMUSG00000060470	Adgrg3	adhesion G protein-coupled receptor G3
1.51042	5.91673e-07	7.01381e-06	chr12	33167751	33168052	302	25	22	64	17	12	80	101	137	Intron (ENSMUST00000077456.12/380753, intron 1 of 2)	12	33147805	33328849	181045	ENSMUST00000136644.7	19946	ENSMUSG00000020564	Atxn7l1	ataxin 7-like 1
1.51012	5.76664e-05	0.000418008	chr10	107947999	107948463	465	19	13	34	11	4	44	61	87	Intron (ENSMUST00000219670.1/628877, intron 1 of 5)	10	107946645	107977834	31190	ENSMUST00000219670.1	1354	ENSMUSG00000112910	Gm29685	predicted gene, 29685
1.50993	6.54298e-05	0.00046751	chr14	59339638	59339972	335	16	29	19	4	1	70	50	76	Intron (ENSMUST00000166121.3/236451, intron 1 of 8)	14	59320964	59341351	20388	ENSMUST00000166121.3	1379	ENSMUSG00000091649	Phf11b	PHD finger protein 11B
1.50983	0.000267636	0.00159508	chr8	122866248	122866455	208	11	17	21	5	9	29	48	70	Intron (ENSMUST00000127664.1/108148, intron 1 of 15)	8	122847966	122867397	19432	ENSMUST00000034443.6	18282	ENSMUSG00000031962	Cdh15	cadherin 15
1.50961	7.0514e-08	1.02018e-06	chr18	73642996	73643474	479	27	38	38	20	13	99	101	108	Promoter	18	73640158	73642563	2406	ENSMUST00000131339.7	-433	ENSMUSG00000024515	Smad4	SMAD family member 4
1.50957	6.3524e-10	1.36864e-08	chr3	60240413	60241021	609	42	36	62	12	11	101	153	158	Distal Intergenic	3	60081902	60086325	4424	ENSMUST00000195544.1	158511	ENSMUSG00000027762	Sucnr1	succinate receptor 1
1.50917	2.66527e-05	0.000211375	chr18	21014469	21014831	363	24	16	21	2	5	69	52	60	Intron (ENSMUST00000234107.1/56515, intron 4 of 7)	18	21010724	21027527	16804	ENSMUST00000234169.1	3745	ENSMUSG00000024317	Rnf138	ring finger protein 138
1.50914	2.50704e-13	9.72912e-12	chr9	45042358	45043691	1334	79	55	107	15	28	193	192	326	Promoter	9	45042425	45054015	11591	ENSMUST00000034600.4	0	ENSMUSG00000032092	Mpzl2	myelin protein zero-like 2
1.50835	6.5505e-10	1.40756e-08	chr1	88450507	88451088	582	37	31	52	24	27	116	120	115	Intron (ENSMUST00000190783.1/ENSMUST00000190783.1, intron 1 of 2)	1	88407406	88426432	19027	ENSMUST00000189225.1	43101	ENSMUSG00000026295	Spp2	secreted phosphoprotein 2
1.50806	2.51846e-06	2.57701e-05	chr4	149469494	149469958	465	19	18	55	4	4	83	85	92	3' UTR	4	149477378	149483339	5962	ENSMUST00000210722.2	-7420	ENSMUSG00000087198	Tmem274	transmembrame protein 274
1.50805	4.12233e-11	1.09087e-09	chr9	95834666	95835348	683	46	46	80	9	33	137	168	199	Intron (ENSMUST00000093800.8/102502, intron 1 of 15)	9	95752642	95845286	92645	ENSMUST00000093800.8	9938	ENSMUSG00000049493	Pls1	plastin 1 (I-isoform)
1.50795	3.30702e-07	4.141e-06	chr11	20912177	20912641	465	22	24	44	5	7	92	79	90	Distal Intergenic	11	20829312	20831056	1745	ENSMUST00000154300.7	-81121	ENSMUSG00000042363	Lgalsl	lectin, galactoside binding-like
1.5078	0.000184751	0.00115604	chr1	88610719	88611086	368	18	18	16	6	0	54	55	47	Distal Intergenic	1	88551517	88562167	10651	ENSMUST00000189394.1	59202	ENSMUSG00000100798	Gm19589	predicted gene, 19589
1.50773	5.90446e-11	1.51677e-09	chr19	53491381	53492138	758	61	63	63	21	21	136	178	254	Distal Intergenic	19	53461646	53464796	3151	ENSMUST00000237144.1	-26585		Mirt1	myocardial infarction associated transcript 1
1.50771	1.75031e-05	0.000145791	chr8	72761732	72762070	339	19	14	25	6	12	52	57	61	Promoter	8	72761880	72763874	1995	ENSMUST00000058099.8	0	ENSMUSG00000050147	F2rl3	coagulation factor II (thrombin) receptor-like 3
1.50761	8.55307e-07	9.79419e-06	chr10	14314628	14314986	359	30	18	35	5	6	87	77	78	Exon (ENSMUST00000193951.1/ENSMUST00000193951.1, exon 1 of 1)	10	14530916	14544995	14080	ENSMUST00000207953.1	230009	ENSMUSG00000039116	Adgrg6	adhesion G protein-coupled receptor G6
1.50749	1.14076e-08	1.92568e-07	chr19	30125101	30125658	558	28	45	64	24	43	130	97	177	Intron (ENSMUST00000025778.8/104174, intron 15 of 24)	19	30141403	30145231	3829	ENSMUST00000235203.1	19573	ENSMUSG00000024827	Gldc	glycine decarboxylase
1.50731	3.98279e-24	8.08727e-22	chr4	6476110	6476954	845	125	89	154	21	30	311	370	401	Distal Intergenic	4	6396207	6454271	58065	ENSMUST00000143704.7	-21839	ENSMUSG00000028245	Nsmaf	neutral sphingomyelinase (N-SMase) activation associated factor
1.50703	0.00026296	0.00157121	chr14	120525691	120526026	336	21	7	23	0	4	40	52	56	Distal Intergenic	14	120478444	120507194	28751	ENSMUST00000062117.13	47247	ENSMUSG00000051615	Rap2a	RAS related protein 2a
1.50698	2.74136e-17	1.98126e-15	chr14	75227212	75228146	935	77	110	161	15	41	318	361	337	Intron (ENSMUST00000124499.7/18826, intron 15 of 15)	14	75242287	75283555	41269	ENSMUST00000022576.9	-14141	ENSMUSG00000021999	Cpb2	carboxypeptidase B2 (plasma)
1.50697	2.37589e-36	2.50994e-33	chr4	129575022	129575743	722	241	178	354	51	87	648	689	922	Downstream (1-2kb)	4	129548349	129573641	25293	ENSMUST00000102596.7	-1381	ENSMUSG00000000409	Lck	lymphocyte protein tyrosine kinase
1.50691	1.95643e-09	3.83578e-08	chr12	31415906	31416414	509	41	42	66	9	9	160	159	113	Intron (ENSMUST00000167432.7/13487, intron 1 of 6)	12	31438217	31473495	35279	ENSMUST00000171616.7	-21803	ENSMUSG00000001225	Slc26a3	solute carrier family 26, member 3
1.50649	1.1632e-07	1.60788e-06	chr9	41098997	41099505	509	31	22	38	13	13	75	88	105	Intron (ENSMUST00000044155.14/72828, intron 1 of 13)	9	41014721	41079506	64786	ENSMUST00000151485.7	-19491	ENSMUSG00000032020	Ubash3b	ubiquitin associated and SH3 domain containing, B
1.50647	1.75829e-24	3.74929e-22	chr11	97112435	97113205	771	144	88	198	31	44	366	425	458	Intron (ENSMUST00000001484.2/57765, intron 1 of 5)	11	97098071	97115331	17261	ENSMUST00000001484.2	2126	ENSMUSG00000001444	Tbx21	T-box 21
1.50638	1.41785e-06	1.54146e-05	chr5	90256916	90257460	545	19	26	46	13	7	76	102	85	Intron (ENSMUST00000014421.14/81702, intron 24 of 33)	5	90253356	90263323	9968	ENSMUST00000199096.1	5863	ENSMUSG00000055204	Ankrd17	ankyrin repeat domain 17
1.50631	1.92866e-09	3.7864e-08	chr2	168516533	168517231	699	35	37	56	10	13	132	131	110	Intron (ENSMUST00000074618.9/18019, intron 6 of 9)	2	168476413	168552276	75864	ENSMUST00000151292.7	35045	ENSMUSG00000027544	Nfatc2	nuclear factor of activated T cells, cytoplasmic, calcineurin dependent 2
1.50627	1.44807e-06	1.5719e-05	chr9	46045970	46046281	312	26	16	38	7	13	79	64	89	Intron (ENSMUST00000126865.7/70661, intron 1 of 24)	9	46013000	46221234	208235	ENSMUST00000120247.7	32970	ENSMUSG00000034135	Sik3	SIK family kinase 3
1.50612	2.63549e-07	3.37356e-06	chr19	55401561	55402229	669	31	26	42	7	10	68	121	102	Intron (ENSMUST00000225529.1/53611, intron 5 of 7)	19	55381014	55446979	65966	ENSMUST00000224396.1	20547	ENSMUSG00000024983	Vti1a	vesicle transport through interaction with t-SNAREs 1A
1.5059	0.00203429	0.00903015	chr3	19350001	19350282	282	10	8	27	5	0	59	30	36	Distal Intergenic	3	19223108	19311322	88215	ENSMUST00000099195.9	-38679	ENSMUSG00000069094	Pde7a	phosphodiesterase 7A
1.50551	1.24609e-12	4.30543e-11	chr13	43246881	43247202	322	69	47	77	8	19	149	212	208	Intron (ENSMUST00000055341.6/328232, intron 1 of 1)	13	43265425	43303405	37981	ENSMUST00000222779.1	56203	ENSMUSG00000051335	Gfod1	glucose-fructose oxidoreductase domain containing 1
1.50547	1.29089e-13	5.26891e-12	chr7	75774105	75774920	816	76	62	99	32	31	219	172	310	Intron (ENSMUST00000181224.1/ENSMUST00000181224.1, intron 2 of 2)	7	75701997	75718039	16043	ENSMUST00000208009.1	72108	ENSMUSG00000066406	Akap13	A kinase (PRKA) anchor protein 13
1.50532	1.34313e-06	1.46953e-05	chr6	35459558	35459943	386	29	23	26	11	16	69	90	73	Distal Intergenic	6	35521929	35539799	17871	ENSMUST00000201026.1	79856	ENSMUSG00000029840	Mtpn	myotrophin
1.5051	4.5872e-14	2.02468e-12	chr6	146077235	146077640	406	61	56	71	29	28	167	180	211	Distal Intergenic	6	146120595	146147208	26614	ENSMUST00000137938.1	69568	ENSMUSG00000030287	Itpr2	inositol 1,4,5-triphosphate receptor 2
1.50506	1.00094e-05	8.89072e-05	chr8	78746231	78746550	320	19	23	22	7	8	53	66	73	Distal Intergenic	8	78697174	78728576	31403	ENSMUST00000210132.1	49057	ENSMUSG00000031684	Slc10a7	solute carrier family 10 (sodium/bile acid cotransporter family), member 7
1.50475	0.000338389	0.00195302	chr8	84469804	84470090	287	13	10	21	23	15	35	32	62	Intron (ENSMUST00000238701.1/12286, intron 5 of 48)	8	84415784	84640246	224463	ENSMUST00000215756.1	54020	ENSMUSG00000034656	Cacna1a	calcium channel, voltage-dependent, P/Q type, alpha 1A subunit
1.50447	1.52908e-13	6.15254e-12	chr10	28684105	28685299	1195	62	43	87	10	8	183	176	199	Intron (ENSMUST00000060409.12/210757, intron 1 of 4)	10	28668633	28782046	113414	ENSMUST00000161345.1	15472	ENSMUSG00000049109	Themis	thymocyte selection associated
1.50432	1.44546e-14	6.8918e-13	chr15	62730185	62731056	872	59	64	93	19	13	191	228	214	Intron (ENSMUST00000230029.1/ENSMUST00000230029.1, intron 2 of 3)	15	62222603	62242505	19903	ENSMUST00000182141.1	507582	ENSMUSG00000097039	Pvt1	Pvt1 oncogene
1.50406	0.000130739	0.000856607	chr14	59295721	59296160	440	19	17	19	1	6	64	58	40	Intron (ENSMUST00000062307.4/219131, intron 1 of 7)	14	59276913	59297522	20610	ENSMUST00000062307.4	1362	ENSMUSG00000044703	Phf11a	PHD finger protein 11A
1.50395	2.12421e-14	9.87176e-13	chr12	115257563	115258591	1029	73	47	90	15	28	173	216	225	Exon (ENSMUST00000194349.1/ENSMUST00000194349.1, exon 1 of 1)	12	115695720	115695794	75	ENSMUST00000184417.1	437203	ENSMUSG00000098336	Mir6388	microRNA 6388
1.50385	0.000840763	0.00426295	chr10	21824440	21824819	380	9	8	21	14	18	30	25	55	Distal Intergenic	10	21882184	21999893	117710	ENSMUST00000120509.7	-57365	ENSMUSG00000019970	Sgk1	serum/glucocorticoid regulated kinase 1
1.50369	1.78649e-32	1.10634e-29	chr1	153616991	153618117	1127	205	138	317	47	61	596	586	724	Distal Intergenic	1	153653025	153700323	47299	ENSMUST00000041776.11	-34908	ENSMUSG00000042671	Rgs8	regulator of G-protein signaling 8
1.50351	2.09854e-06	2.18565e-05	chr6	130311867	130312282	416	21	27	31	6	4	87	69	77	Distal Intergenic	6	130291161	130306428	15268	ENSMUST00000204367.2	-5439	ENSMUSG00000030178	Klra13-ps	killer cell lectin-like receptor subfamily A, member 13, pseudogene
1.50335	1.74079e-20	2.05528e-18	chr6	136493453	136494013	561	119	84	144	14	24	299	297	426	Distal Intergenic	6	136506167	136566758	60592	ENSMUST00000203988.2	-12154	ENSMUSG00000030213	Atf7ip	activating transcription factor 7 interacting protein
1.50332	1.69731e-39	2.61276e-36	chr16	91532953	91534347	1395	305	245	435	84	87	787	885	1218	Distal Intergenic	16	91527443	91527544	102	ENSMUST00000183385.1	-5409	ENSMUSG00000099308	Mir6367	microRNA 6367
1.50304	2.79377e-59	7.52603e-55	chr15	58164704	58165739	1036	285	251	402	111	159	824	931	992	Distal Intergenic	15	58153179	58157949	4771	ENSMUST00000227615.1	11525	ENSMUSG00000022359	Wdyhv1	WDYHV motif containing 1
1.50287	0.000152237	0.000978655	chr12	40008193	40008673	481	26	17	24	15	2	51	55	95	3' UTR	12	40005447	40037367	31921	ENSMUST00000144910.1	28694	ENSMUSG00000047446	Arl4a	ADP-ribosylation factor-like 4A
1.50286	4.73406e-09	8.62171e-08	chr2	173534596	173534959	364	36	26	62	8	17	110	107	141	Distal Intergenic	2	173522586	173528501	5916	ENSMUST00000029023.3	12010	ENSMUSG00000027518	1700021F07Rik	RIKEN cDNA 1700021F07 gene
1.5028	3.89099e-06	3.81944e-05	chr2	18183136	18183556	421	18	17	41	8	16	71	62	85	Intron (ENSMUST00000028076.14/17354, intron 13 of 22)	2	18170251	18186857	16607	ENSMUST00000149786.1	12885	ENSMUSG00000026743	Mllt10	myeloid/lymphoid or mixed-lineage leukemia; translocated to, 10
1.50278	1.32052e-11	3.81958e-10	chr1	43168689	43169509	821	67	35	85	13	23	142	193	208	Intron (ENSMUST00000185893.1/14200, intron 1 of 5)	1	43123074	43163961	40888	ENSMUST00000008280.13	-4728	ENSMUSG00000008136	Fhl2	four and a half LIM domains 2
1.50266	7.81764e-07	9.02944e-06	chr5	73344289	73344724	436	34	12	48	16	23	85	87	96	Distal Intergenic	5	73327665	73341028	13364	ENSMUST00000200821.1	-3261	ENSMUSG00000029153	Ociad2	OCIA domain containing 2
1.50259	2.45608e-06	2.51875e-05	chr17	72821875	72822475	601	33	15	49	3	7	69	83	128	Distal Intergenic	17	72836453	72851195	14743	ENSMUST00000045174.6	-13978	ENSMUSG00000039770	Ypel5	yippee like 5
1.50247	2.49738e-07	3.21203e-06	chr14	62008636	62009092	457	29	22	36	9	16	69	86	101	Distal Intergenic	14	62292589	62353558	60970	ENSMUST00000166879.7	-283497	ENSMUSG00000021932	Rnaseh2b	ribonuclease H2, subunit B
1.50239	6.86748e-08	9.96503e-07	chr17	64751188	64751553	366	31	24	44	12	8	92	85	112	Intron (ENSMUST00000086723.9/17158, intron 21 of 21)	17	64767111	64767931	821	ENSMUST00000233348.1	-15558	ENSMUSG00000117105	Dreh	down-regulated in hepatocellular carcinoma
1.50233	2.35618e-14	1.08996e-12	chr12	107971201	107971833	633	61	53	126	23	26	201	243	243	Intron (ENSMUST00000066060.10/58208, intron 2 of 3)	12	107915222	108003414	88193	ENSMUST00000109887.7	31581	ENSMUSG00000048251	Bcl11b	B cell leukemia/lymphoma 11B
1.50225	1.16019e-05	0.000101348	chr2	7270102	7270485	384	18	15	38	9	6	74	63	65	Intron (ENSMUST00000002176.12/14007, intron 1 of 15)	2	6553889	7395893	842005	ENSMUST00000182404.7	125408	ENSMUSG00000002107	Celf2	CUGBP, Elav-like family member 2
1.5022	8.61602e-09	1.48848e-07	chr7	114070116	114070437	322	30	32	52	12	8	101	116	115	Intron (ENSMUST00000069449.6/66922, intron 1 of 5)	7	114046785	114117764	70980	ENSMUST00000210075.1	47327	ENSMUSG00000055723	Rras2	related RAS viral (r-ras) oncogene 2
1.50216	2.20193e-08	3.51786e-07	chr7	139226947	139227459	513	29	37	52	20	27	111	138	94	Intron (ENSMUST00000016124.14/76612, intron 6 of 10)	7	139220898	139226204	5307	ENSMUST00000130248.1	6049	ENSMUSG00000015980	Lrrc27	leucine rich repeat containing 27
1.50191	2.02973e-08	3.26469e-07	chr19	18583030	18583882	853	33	36	38	13	28	111	93	114	Intron (ENSMUST00000236615.1/20409, intron 9 of 10)	19	18593601	18631718	38118	ENSMUST00000138860.1	47836	ENSMUSG00000024725	Ostf1	osteoclast stimulating factor 1
1.50186	0.000130021	0.000852592	chr2	173854897	173855237	341	20	11	22	8	2	52	53	49	Distal Intergenic	2	173768200	173778125	9926	ENSMUST00000154306.1	86697	ENSMUSG00000054455	Vapb	vesicle-associated membrane protein, associated protein B and C
1.50181	3.69756e-11	9.85886e-10	chr4	135475302	135476087	786	51	37	58	11	12	138	144	146	Promoter	4	135451886	135474454	22569	ENSMUST00000140982.1	-848	ENSMUSG00000028803	Nipal3	NIPA-like domain containing 3
1.50181	2.44544e-17	1.7869e-15	chr12	25993917	25994502	586	73	66	100	16	19	216	218	268	Distal Intergenic	12	26091962	26210505	118544	ENSMUST00000223022.1	216003	ENSMUSG00000113550	Gm29687	predicted gene, 29687
1.50172	2.99323e-19	2.95181e-17	chr10	4977124	4977926	803	77	75	133	23	42	247	274	308	Intron (ENSMUST00000105590.7/13982, intron 8 of 9)	10	4936526	5001656	65131	ENSMUST00000137012.1	40598	ENSMUSG00000019768	Esr1	estrogen receptor 1 (alpha)
1.50158	5.32952e-29	2.20877e-26	chr10	117909652	117910867	1216	160	118	226	20	40	448	442	579	Distal Intergenic	10	117925459	117948292	22834	ENSMUST00000217950.1	-14592	ENSMUSG00000112500	4933411E08Rik	RIKEN cDNA 4933411E08 gene
1.50148	1.02521e-05	9.08184e-05	chr6	129786364	129786813	450	16	22	31	6	6	63	53	87	Distal Intergenic	6	129766568	129784270	17703	ENSMUST00000118532.7	-2094	ENSMUSG00000071158	Klrh1	killer cell lectin-like receptor subfamily H, member 1
1.50144	3.55927e-05	0.000273012	chr4	103093650	103094242	593	16	24	40	2	12	80	47	106	Intron (ENSMUST00000036451.14/242584, intron 4 of 15)	4	103081937	103087356	5420	ENSMUST00000148673.1	-6294	ENSMUSG00000035126	Wdr78	WD repeat domain 78
1.50134	5.83042e-05	0.000422234	chr14	45080233	45080550	318	15	11	34	5	6	46	56	69	Intron (ENSMUST00000228441.1/ENSMUST00000228441.1, intron 1 of 2)	14	45164821	45169325	4505	ENSMUST00000156600.1	88775	ENSMUSG00000021830	Txndc16	thioredoxin domain containing 16
1.50122	5.66758e-41	1.04098e-37	chr10	88584120	88585163	1044	195	183	292	45	65	645	649	658	Intron (ENSMUST00000121629.7/109272, intron 2 of 28)	10	88518339	88605025	86687	ENSMUST00000119185.7	19862	ENSMUSG00000020061	Mybpc1	myosin binding protein C, slow-type
1.5011	1.04937e-12	3.67283e-11	chr18	82244517	82245208	692	52	61	79	14	8	200	176	187	Exon (ENSMUST00000237813.1/ENSMUST00000237813.1, exon 3 of 3)	18	82392380	82406777	14398	ENSMUST00000065224.7	161569	ENSMUSG00000024553	Galr1	galanin receptor 1
1.5006	2.87382e-19	2.84621e-17	chr3	84679999	84680529	531	102	71	153	27	17	297	300	345	Intron (ENSMUST00000107682.1/320782, intron 1 of 6)	3	84690223	84692544	2322	ENSMUST00000128344.1	-9694	ENSMUSG00000056498	Tmem154	transmembrane protein 154
1.5006	2.14898e-28	8.25047e-26	chr9	44030740	44032049	1310	171	117	258	31	60	527	492	553	Intron (ENSMUST00000215913.1/ENSMUST00000215913.1, intron 1 of 2)	9	44043384	44048579	5196	ENSMUST00000114840.1	-11335	ENSMUSG00000032011	Thy1	thymus cell antigen 1, theta
1.50058	1.368e-06	1.4938e-05	chr12	70890880	70891520	641	30	25	30	11	7	98	69	84	Intron (ENSMUST00000057859.8/319710, intron 10 of 13)	12	70894823	70897916	3094	ENSMUST00000222045.1	-3303	ENSMUSG00000048285	Frmd6	FERM domain containing 6
1.50032	8.72973e-12	2.5971e-10	chr7	68250143	68250983	841	44	49	90	17	24	167	144	220	Intron (ENSMUST00000032770.3/78444, intron 1 of 3)	7	68236610	68264233	27624	ENSMUST00000032770.3	13250	ENSMUSG00000030553	Pgpep1l	pyroglutamyl-peptidase I-like
1.49984	2.33476e-06	2.4061e-05	chr2	58323169	58323648	480	26	17	45	9	9	73	65	116	Intron (ENSMUST00000028178.13/269275, intron 1 of 8)	2	58271822	58324807	52986	ENSMUST00000100085.7	1159	ENSMUSG00000026834	Acvr1c	activin A receptor, type IC
1.49979	8.12114e-07	9.3466e-06	chr6	15747452	15748063	612	30	20	32	6	15	75	86	79	Intron (ENSMUST00000101663.9/16543, intron 3 of 4)	6	15727799	15770349	42551	ENSMUST00000128849.2	19653	ENSMUSG00000041390	Mdfic	MyoD family inhibitor domain containing
1.49974	2.40357e-07	3.10274e-06	chr15	61441522	61442067	546	33	26	32	12	11	91	74	105	Distal Intergenic	15	61534676	61745184	210509	ENSMUST00000229538.1	303117	ENSMUSG00000116031	D030024E09Rik	RIKEN cDNA D030024E09 gene
1.49954	0.000576074	0.00308348	chr17	27082806	27083085	280	15	8	18	16	22	25	32	64	Intron (ENSMUST00000049308.8/16440, intron 2 of 57)	17	27091245	27091311	67	ENSMUST00000184226.1	-8160	ENSMUSG00000098826	Mir7677	microRNA 7677
1.49949	1.31203e-18	1.17749e-16	chr5	107524119	107525280	1162	84	87	147	36	61	240	338	348	Intron (ENSMUST00000143074.1/76421, intron 1 of 3)	5	107534709	107548377	13669	ENSMUST00000058921.14	-9429	ENSMUSG00000089798	1700028K03Rik	RIKEN cDNA 1700028K03 gene
1.4994	1.44117e-07	1.95288e-06	chr5	142477402	142477804	403	20	33	55	32	70	101	83	129	3' UTR	5	142474099	142475753	1655	ENSMUST00000197293.1	3303	ENSMUSG00000039623	Ap5z1	adaptor-related protein complex 5, zeta 1 subunit
1.49902	3.26443e-10	7.41479e-09	chr6	146959887	146960489	603	47	26	66	44	61	126	110	166	Intron (ENSMUST00000016631.13/67533, intron 2 of 26)	6	146950329	146954422	4094	ENSMUST00000036592.14	-5465	ENSMUSG00000040163	1700034J05Rik	RIKEN cDNA 1700034J05 gene
1.49902	4.76713e-07	5.76823e-06	chr14	64271110	64271416	307	27	20	29	26	29	72	75	76	Intron (ENSMUST00000067927.8/110265, intron 8 of 10)	14	64122626	64416948	294323	ENSMUST00000210428.1	145532	ENSMUSG00000054733	Msra	methionine sulfoxide reductase A
1.49901	0.00102417	0.00504368	chr15	97743739	97743939	201	15	4	24	13	12	25	45	52	Downstream (<1kb)	15	97745368	97748872	3505	ENSMUST00000125002.7	4933	ENSMUSG00000022469	Rapgef3	Rap guanine nucleotide exchange factor (GEF) 3
1.49897	1.22377e-06	1.35202e-05	chr1	53010762	53011309	548	26	21	24	33	48	54	68	90	Intron (ENSMUST00000191441.1/67080, intron 1 of 1)	1	52925183	53020179	94997	ENSMUST00000191441.1	8870	ENSMUSG00000043629	1700019D03Rik	RIKEN cDNA 1700019D03 gene
1.49872	7.22063e-23	1.20691e-20	chr7	139968398	139968958	561	107	103	137	20	29	324	303	396	Intron (ENSMUST00000139218.1/ENSMUST00000139218.1, intron 2 of 4)	7	139972442	139978719	6278	ENSMUST00000209335.1	9761	ENSMUSG00000073795	Spef1l	sperm flagellar 1 like
1.49865	3.36083e-11	9.02656e-10	chr5	105114728	105115264	537	42	44	68	13	11	153	130	166	Intron (ENSMUST00000031235.12/76074, intron 1 of 9)	5	105077631	105110277	32647	ENSMUST00000196820.4	-4451	ENSMUSG00000029298	Gbp9	guanylate-binding protein 9
1.49852	3.29069e-05	0.000255148	chr5	53305843	53306152	310	19	10	24	25	39	51	38	65	Distal Intergenic	5	53277118	53278026	909	ENSMUST00000204089.1	28725	ENSMUSG00000061461	Smim20	small integral membrane protein 20
1.49842	7.41645e-09	1.29691e-07	chr15	99345056	99345417	362	47	24	53	14	25	103	107	152	Intron (ENSMUST00000081224.13/22379, intron 1 of 24)	15	99327844	99335727	7884	ENSMUST00000140368.1	-9329	ENSMUSG00000023008	Fmnl3	formin-like 3
1.49821	7.91795e-17	5.31476e-15	chr3	38430940	38431705	766	72	60	94	28	35	199	211	252	Intron (ENSMUST00000199408.4/ENSMUST00000199408.4, intron 2 of 2)	3	38452079	38455557	3479	ENSMUST00000094300.3	23852	ENSMUSG00000044864	Ankrd50	ankyrin repeat domain 50
1.49814	5.19237e-05	0.000381132	chr13	30766777	30767177	401	21	11	31	6	9	55	76	48	3' UTR	13	30749307	30750768	1462	ENSMUST00000222125.1	17470	ENSMUSG00000021356	Irf4	interferon regulatory factor 4
1.49775	2.80245e-08	4.37902e-07	chr12	72674380	72675078	699	28	31	57	9	17	95	96	146	Distal Intergenic	12	72650353	72664909	14557	ENSMUST00000021512.10	-9471	ENSMUSG00000021094	Dhrs7	dehydrogenase/reductase (SDR family) member 7
1.49759	3.83625e-19	3.73755e-17	chr11	83116457	83117383	927	89	102	186	20	37	332	400	350	Promoter	11	83116849	83122670	5822	ENSMUST00000037994.7	0	ENSMUSG00000078763	Slfn1	schlafen 1
1.4968	2.73925e-07	3.4942e-06	chr18	57307430	57307862	433	28	35	36	5	21	86	91	118	Distal Intergenic	18	57354741	57392956	38216	ENSMUST00000025490.9	-46879	ENSMUSG00000024594	Prrc1	proline-rich coiled-coil 1
1.49672	6.15209e-17	4.19922e-15	chr19	11491568	11492176	609	78	88	128	10	24	269	236	357	Promoter	19	11492038	11511708	19671	ENSMUST00000186423.6	0	ENSMUSG00000058470	Gm8369	predicted gene 8369
1.49662	3.44934e-08	5.2896e-07	chr18	66452245	66452633	389	32	24	47	9	7	95	96	107	Distal Intergenic	18	66458533	66465560	7028	ENSMUST00000025399.8	-5900	ENSMUSG00000024521	Pmaip1	phorbol-12-myristate-13-acetate-induced protein 1
1.49659	1.02982e-07	1.43989e-06	chr4	3050728	3051223	496	31	21	38	17	26	88	77	97	Distal Intergenic	4	3172083	3173003	921	ENSMUST00000105160.4	-120860	ENSMUSG00000115072	Vmn1r2	vomeronasal 1 receptor 2
1.49658	1.12801e-08	1.90614e-07	chr8	81861355	81861739	385	27	28	48	26	49	92	94	113	Intron (ENSMUST00000213285.1/234515, intron 10 of 24)	8	81856368	82122570	266203	ENSMUST00000109851.2	4987	ENSMUSG00000037940	Inpp4b	inositol polyphosphate-4-phosphatase, type II
1.49654	2.18659e-07	2.84514e-06	chr11	108094765	108095179	415	29	23	45	8	21	84	78	120	Intron (ENSMUST00000059595.10/18750, intron 3 of 16)	11	107978341	108012805	34465	ENSMUST00000134910.1	-81960	ENSMUSG00000050965	Prkca	protein kinase C, alpha
1.49642	3.4809e-07	4.33521e-06	chr11	119109434	119109663	230	35	19	37	9	20	93	84	87	Intron (ENSMUST00000156576.1/ENSMUST00000156576.1, intron 1 of 2)	11	119081373	119086221	4849	ENSMUST00000145058.1	-23213	ENSMUSG00000039989	Cbx4	chromobox 4
1.49593	2.03579e-27	6.7428e-25	chr11	49093615	49094526	912	176	120	265	31	63	460	564	590	Intron (ENSMUST00000056759.10/15953, intron 2 of 4)	11	49088264	49096960	8697	ENSMUST00000213728.1	5351	ENSMUSG00000078920	Ifi47	interferon gamma inducible protein 47
1.49518	0.000151892	0.000976631	chr1	160300022	160300339	318	16	9	35	12	8	42	70	56	Intron (ENSMUST00000194105.1/ENSMUST00000194105.1, intron 3 of 4)	1	160295864	160295972	109	ENSMUST00000158579.1	-4050	ENSMUSG00000089204	Mir1927	microRNA 1927
1.49508	0.000197501	0.00122604	chr3	108788156	108788472	317	14	15	20	5	10	61	42	39	Distal Intergenic	3	108794872	108797784	2913	ENSMUST00000124903.1	9312	ENSMUSG00000027882	Stxbp3	syntaxin binding protein 3
1.4949	1.22071e-06	1.34901e-05	chr7	135185808	135186294	487	19	22	25	53	61	71	53	70	Distal Intergenic	7	135191764	135196002	4239	ENSMUST00000190881.6	9708	ENSMUSG00000100717	1700120G07Rik	RIKEN cDNA 1700120G07 gene
1.49487	0.000436545	0.00243502	chr15	88758024	88758371	348	17	8	22	0	8	43	41	51	Intron (ENSMUST00000041297.14/223773, intron 2 of 2)	15	88751760	88770876	19117	ENSMUST00000160975.1	6264	ENSMUSG00000034333	Zbed4	zinc finger, BED type containing 4
1.49484	0.000259034	0.00155062	chr5	107259603	107260003	401	20	15	23	25	13	60	74	33	Intron (ENSMUST00000031224.14/21814, intron 2 of 16)	5	107147980	107289595	141616	ENSMUST00000146591.1	29592	ENSMUSG00000029287	Tgfbr3	transforming growth factor, beta receptor III
1.49466	1.99668e-11	5.58835e-10	chrX	73082194	73082868	675	57	38	74	4	16	170	152	166	Promoter	20	73074345	73082478	8134	ENSMUST00000078775.12	0	ENSMUSG00000079845	Xlr4a	X-linked lymphocyte-regulated 4A
1.49456	1.17357e-09	2.39686e-08	chr16	91780725	91781492	768	50	32	85	20	8	156	158	160	Promoter	16	91782161	91818629	36469	ENSMUST00000135057.1	-669	ENSMUSG00000022957	Itsn1	intersectin 1 (SH3 domain protein 1A)
1.49452	5.0102e-07	6.03164e-06	chr9	44105686	44106129	444	46	29	42	17	13	69	119	161	Promoter	9	44105176	44106421	1246	ENSMUST00000206722.1	510	ENSMUSG00000034739	Mfrp	membrane frizzled-related protein
1.49438	3.30742e-43	8.76369e-40	chr3	19429446	19430685	1240	244	182	357	61	77	687	776	796	Distal Intergenic	3	19508595	19610732	102138	ENSMUST00000118968.7	-77910	ENSMUSG00000027606	Dnajc5b	DnaJ heat shock protein family (Hsp40) member C5 beta
1.494	1.80534e-13	7.17309e-12	chr9	45078757	45079723	967	71	55	121	11	20	258	181	268	Promoter	9	45079183	45108534	29352	ENSMUST00000050020.7	0	ENSMUSG00000048534	Jaml	junction adhesion molecule like
1.49388	1.12099e-14	5.4542e-13	chr7	140376720	140377458	739	95	83	90	12	29	257	294	241	Distal Intergenic	7	140372587	140373666	1080	ENSMUST00000074177.2	-3054	ENSMUSG00000060974	Olfr530	olfactory receptor 530
1.49382	4.59661e-06	4.43346e-05	chr17	27781141	27781604	464	20	20	30	13	33	60	59	86	Intron (ENSMUST00000114863.9/224647, intron 3 of 4)	17	27753277	27820452	67176	ENSMUST00000233508.1	38848	ENSMUSG00000056692	Ilrun	inflammation and lipid regulator with UBA-like and NBR1-like domains
1.49364	1.06483e-05	9.39472e-05	chr11	116772453	116772896	444	21	17	37	12	4	68	79	67	Intron (ENSMUST00000009732.7/20445, intron 1 of 8)	11	116765025	116775507	10483	ENSMUST00000009732.7	2611	ENSMUSG00000009588	St6galnac1	ST6 (alpha-N-acetyl-neuraminyl-2,3-beta-galactosyl-1,3)-N-acetylgalactosaminide alpha-2,6-sialyltransferase 1
1.49353	5.7034e-05	0.000414111	chr8	25149052	25149476	425	21	13	29	2	6	65	40	77	Distal Intergenic	8	25159125	25159233	109	ENSMUST00000184998.1	9757	ENSMUSG00000099142	Mir8108	microRNA 8108
1.49347	6.23698e-06	5.82883e-05	chr16	52879510	52879952	443	19	20	32	3	9	75	63	67	Intron (ENSMUST00000231992.1/ENSMUST00000231992.1, intron 2 of 5)	16	52799508	52815744	16237	ENSMUST00000232028.1	-63766	ENSMUSG00000116611	4930404A05Rik	RIKEN cDNA 4930404A05 gene
1.4931	0.000982276	0.00486747	chr1	58195708	58196024	317	16	8	18	3	5	45	23	54	Intron (ENSMUST00000040999.13/71724, intron 34 of 34)	1	58210397	58268597	58201	ENSMUST00000040442.5	-14373	ENSMUSG00000038242	Aox4	aldehyde oxidase 4
1.49262	4.13052e-20	4.58218e-18	chr7	45415411	45416123	713	106	76	133	39	62	269	274	376	5' UTR	7	45413904	45415609	1706	ENSMUST00000210347.1	1507	ENSMUSG00000074121	Ntf5	neurotrophin 5
1.49248	2.85255e-15	1.51865e-13	chr4	11771375	11772459	1085	72	57	128	13	31	220	226	291	Intron (ENSMUST00000029871.11/12557, intron 3 of 17)	4	11758193	11811486	53294	ENSMUST00000108303.1	13182	ENSMUSG00000028217	Cdh17	cadherin 17
1.49239	1.24246e-09	2.52557e-08	chr1	7095819	7096408	590	37	35	47	23	24	100	118	131	Intron (ENSMUST00000061280.16/319263, intron 1 of 5)	1	7089166	7172122	82957	ENSMUST00000182823.1	6653	ENSMUSG00000051285	Pcmtd1	protein-L-isoaspartate (D-aspartate) O-methyltransferase domain containing 1
1.49236	6.82897e-11	1.7355e-09	chr4	41240813	41241444	632	55	41	61	25	22	133	177	148	Intron (ENSMUST00000108068.7/68926, intron 2 of 28)	4	41221589	41251619	30031	ENSMUST00000134782.1	10175	ENSMUSG00000028433	Ubap2	ubiquitin-associated protein 2
1.49235	1.16787e-05	0.000101909	chr17	9002366	9002804	439	19	16	46	11	5	71	85	71	Intron (ENSMUST00000024650.11/66931, intron 7 of 9)	17	8988383	9005263	16881	ENSMUST00000136954.2	13983	ENSMUSG00000023873	1700010I14Rik	RIKEN cDNA 1700010I14 gene
1.49228	0.000484717	0.00265994	chr12	108152752	108153005	254	14	17	13	3	12	39	35	59	Intron (ENSMUST00000071095.13/52690, intron 6 of 12)	12	108118297	108163009	44713	ENSMUST00000169951.1	10004	ENSMUSG00000056770	Setd3	SET domain containing 3
1.49205	4.51799e-10	1.00089e-08	chr11	11741581	11742013	433	42	47	49	8	7	134	126	148	Intron (ENSMUST00000126058.7/22778, intron 3 of 3)	11	11686445	11769798	83354	ENSMUST00000018798.6	55136	ENSMUSG00000018654	Ikzf1	IKAROS family zinc finger 1
1.49196	1.16644e-10	2.8488e-09	chr10	13424408	13425009	602	52	58	51	13	19	161	138	182	Intron (ENSMUST00000105545.11/215789, intron 1 of 12)	10	13214258	13388970	174713	ENSMUST00000079698.6	-35438	ENSMUSG00000062866	Phactr2	phosphatase and actin regulator 2
1.49185	3.44664e-24	7.07861e-22	chr17	29531371	29532420	1050	110	120	227	45	57	386	422	505	Intron (ENSMUST00000234305.1/71138, intron 2 of 4)	17	29526160	29549557	23398	ENSMUST00000168339.2	17137	ENSMUSG00000079580	Tmem217	transmembrane protein 217
1.49086	2.63671e-23	4.7353e-21	chr1	82836340	82836792	453	109	99	145	31	32	307	320	405	Distal Intergenic	1	82839483	82901182	61700	ENSMUST00000189220.6	-2691	ENSMUSG00000026159	Agfg1	ArfGAP with FG repeats 1
1.49077	9.0683e-10	1.89517e-08	chr10	12993336	12993906	571	41	31	73	8	3	130	129	155	Distal Intergenic	10	13005343	13009183	3841	ENSMUST00000105139.4	-11437	ENSMUSG00000078348	Sf3b5	splicing factor 3b, subunit 5
1.49049	0.000241672	0.00146103	chr13	32611559	32611839	281	13	18	18	3	14	51	37	57	Distal Intergenic	13	32717575	32776413	58839	ENSMUST00000230119.1	164574	ENSMUSG00000044951	Mylk4	myosin light chain kinase family, member 4
1.49044	4.14148e-10	9.23558e-09	chr16	78200334	78200974	641	41	47	88	28	24	199	145	156	Distal Intergenic	16	78250861	78254536	3676	ENSMUST00000211335.1	53562	ENSMUSG00000109841	E330011O21Rik	RIKEN cDNA E330011O21 gene
1.49035	0.000187242	0.00116968	chr12	79628481	79628698	218	24	7	32	3	5	57	41	81	Intron (ENSMUST00000171210.2/19363, intron 7 of 10)	12	79917019	79924733	7715	ENSMUST00000218818.1	296035	ENSMUSG00000112765	9430078K24Rik	RIKEN cDNA 9430078K24 gene
1.49031	2.24324e-09	4.35008e-08	chr12	92672228	92673043	816	50	51	56	11	18	134	198	129	Distal Intergenic	12	93416458	93444823	28366	ENSMUST00000223202.1	771780	ENSMUSG00000113164	4930559C10Rik	RIKEN cDNA 4930559C10 gene
1.4902	1.25373e-13	5.13409e-12	chr17	73893113	73893714	602	61	45	89	8	14	186	176	199	3' UTR	17	73888979	73895781	6803	ENSMUST00000233352.1	2067	ENSMUSG00000024066	Xdh	xanthine dehydrogenase
1.49018	1.30623e-07	1.78635e-06	chr16	48771991	48772502	512	28	31	36	12	14	102	83	93	Promoter	16	48730774	48772021	41248	ENSMUST00000231701.1	0	ENSMUSG00000030775	Trat1	T cell receptor associated transmembrane adaptor 1
1.49006	1.32178e-22	2.13002e-20	chr17	44727698	44729030	1333	99	97	160	20	45	307	339	385	Intron (ENSMUST00000162816.7/12393, intron 1 of 5)	17	44639681	44734693	95013	ENSMUST00000160199.1	5663	ENSMUSG00000039153	Runx2	runt related transcription factor 2
1.48996	2.74838e-07	3.50419e-06	chr12	17583892	17584476	585	24	28	38	13	10	89	78	95	Distal Intergenic	12	17549458	17550077	620	ENSMUST00000222250.1	34434	ENSMUSG00000011179	Odc1	ornithine decarboxylase, structural 1
1.48986	1.52566e-06	1.64759e-05	chr5	30245098	30245510	413	29	19	33	3	12	79	72	84	Intron (ENSMUST00000145167.7/28042, intron 1 of 9)	5	30232674	30268973	36300	ENSMUST00000132404.7	12424	ENSMUSG00000075703	Selenoi	selenoprotein I
1.48964	3.58587e-06	3.54642e-05	chr8	127973190	127973566	377	26	18	30	2	7	63	77	75	Distal Intergenic	8	128278148	128278225	78	ENSMUST00000184910.1	304659	ENSMUSG00000099326	Mir21c	microRNA 21c
1.48953	2.01615e-08	3.24447e-07	chr13	104576224	104576769	546	39	25	48	12	28	110	91	123	Distal Intergenic	13	104792484	104838360	45877	ENSMUST00000145661.7	-215715	ENSMUSG00000021716	Srek1ip1	splicing regulatory glutamine/lysine-rich protein 1interacting protein 1
1.48948	2.52811e-25	6.23852e-23	chr5	105676786	105677667	882	117	107	182	13	36	361	390	422	Distal Intergenic	5	105699969	105815215	115247	ENSMUST00000060531.15	-22302	ENSMUSG00000046079	Lrrc8d	leucine rich repeat containing 8D
1.48938	0.00177407	0.00805421	chr15	34388826	34389368	543	15	45	62	7	19	118	120	111	Exon (ENSMUST00000163455.8/17181, exon 6 of 19)	15	34349051	34357872	8822	ENSMUST00000227772.1	-30954	ENSMUSG00000094447	9430069I07Rik	RIKEN cDNA 9430069I07 gene
1.48929	1.45832e-06	1.58206e-05	chr19	10751665	10751980	316	38	18	47	8	6	117	69	108	Intron (ENSMUST00000186596.5/403202, intron 1 of 3)	19	10740960	10785677	44718	ENSMUST00000188480.5	10705	ENSMUSG00000067577	A430093F15Rik	RIKEN cDNA A430093F15 gene
1.48922	7.37837e-05	0.000518829	chr3	123316117	123316442	326	10	19	29	9	9	44	53	71	Intron (ENSMUST00000047923.11/69608, intron 8 of 22)	3	123337305	123349952	12648	ENSMUST00000196631.1	-20863	ENSMUSG00000039234	Sec24d	Sec24 related gene family, member D (S. cerevisiae)
1.48881	7.67903e-18	6.02513e-16	chr2	172390262	172390839	578	75	77	114	12	28	235	242	297	Distal Intergenic	2	172393794	172429554	35761	ENSMUST00000099061.8	-2955	ENSMUSG00000074570	Cass4	Cas scaffolding protein family member 4
1.48878	3.87292e-10	8.69432e-09	chr3	27458464	27458818	355	39	35	64	13	15	109	131	159	Exon (ENSMUST00000195008.5/72007, exon 20 of 27)	3	27371351	27378010	6660	ENSMUST00000057186.1	87113	ENSMUSG00000051136	Ghsr	growth hormone secretagogue receptor
1.4887	7.97937e-16	4.60944e-14	chr9	32743646	32744146	501	85	78	161	33	62	229	309	393	Intron (ENSMUST00000238819.1/23871, intron 8 of 9)	9	32696384	32754428	58045	ENSMUST00000184364.1	47262	ENSMUSG00000032035	Ets1	E26 avian leukemia oncogene 1, 5' domain
1.48846	6.41355e-08	9.3593e-07	chr10	98884706	98885154	449	30	21	56	34	31	100	86	118	Distal Intergenic	10	98914406	98987122	72717	ENSMUST00000219557.1	-29252	ENSMUSG00000019943	Atp2b1	ATPase, Ca++ transporting, plasma membrane 1
1.48842	7.01336e-18	5.54049e-16	chr10	84700974	84701798	825	72	95	117	33	53	240	272	320	Intron (ENSMUST00000077175.6/70428, intron 23 of 27)	10	84756062	84906144	150083	ENSMUST00000060397.12	-54264	ENSMUSG00000020037	Rfx4	regulatory factor X, 4 (influences HLA class II expression)
1.48833	3.13647e-05	0.000244527	chr5	117089220	117089480	261	19	11	35	9	12	51	73	59	Downstream (2-3kb)	5	117094959	117098811	3853	ENSMUST00000202684.1	9331	ENSMUSG00000066900	Suds3	suppressor of defective silencing 3 homolog (S. cerevisiae)
1.48832	0.000125276	0.000824624	chr3	153895498	153895829	332	16	16	20	0	6	42	49	62	Intron (ENSMUST00000005630.10/55993, intron 4 of 19)	3	153857269	153904731	47463	ENSMUST00000188338.6	8902	ENSMUSG00000005493	Msh4	mutS homolog 4
1.48817	2.88852e-17	2.07501e-15	chr6	15728831	15729748	918	79	73	110	16	34	224	277	259	Exon (ENSMUST00000140516.7/16543, exon 3 of 9)	6	15727799	15770349	42551	ENSMUST00000128849.2	1032	ENSMUSG00000041390	Mdfic	MyoD family inhibitor domain containing
1.48798	3.07259e-05	0.000240092	chr2	48316521	48316869	349	24	13	33	1	13	71	63	65	Intron (ENSMUST00000127672.1/ENSMUST00000127672.1, intron 1 of 5)	2	48814109	48903269	89161	ENSMUST00000063886.3	-497240	ENSMUSG00000052155	Acvr2a	activin receptor IIA
1.48792	3.30272e-16	2.03029e-14	chr14	101476914	101477641	728	89	98	88	30	40	259	269	290	3' UTR	14	101442368	101463223	20856	ENSMUST00000161304.1	-13691	ENSMUSG00000033083	Tbc1d4	TBC1 domain family, member 4
1.48791	3.29184e-27	1.06229e-24	chr18	80685762	80686758	997	123	128	189	40	35	419	407	449	Intron (ENSMUST00000167977.7/18018, intron 2 of 9)	18	80606205	80708173	101969	ENSMUST00000167977.7	21415	ENSMUSG00000033016	Nfatc1	nuclear factor of activated T cells, cytoplasmic, calcineurin dependent 1
1.48779	4.20874e-17	2.92714e-15	chr10	98879957	98880518	562	94	87	150	25	30	341	237	377	Distal Intergenic	10	98914406	98987122	72717	ENSMUST00000219557.1	-33888	ENSMUSG00000019943	Atp2b1	ATPase, Ca++ transporting, plasma membrane 1
1.48764	3.78694e-12	1.19806e-10	chr19	41874244	41874891	648	54	52	84	8	11	175	209	162	Exon (ENSMUST00000038677.4/107094, exon 21 of 34)	19	41862851	41896173	33323	ENSMUST00000038677.4	21282	ENSMUSG00000035049	Rrp12	ribosomal RNA processing 12 homolog
1.48733	3.79443e-09	7.04458e-08	chr1	40542613	40543220	608	34	28	61	18	23	96	124	132	Promoter	1	40541692	40547903	6212	ENSMUST00000160468.1	921	ENSMUSG00000026068	Il18rap	interleukin 18 receptor accessory protein
1.48717	4.43007e-05	0.000331439	chr19	17385511	17385815	305	25	11	29	0	6	55	56	76	Distal Intergenic	19	17394043	17401349	7307	ENSMUST00000025617.3	-8228	ENSMUSG00000024712	Rfk	riboflavin kinase
1.48714	5.04942e-17	3.48037e-15	chr9	120056152	120056636	485	70	63	110	17	30	215	227	259	Intron (ENSMUST00000177637.1/13051, intron 1 of 2)	9	119901616	120068283	166668	ENSMUST00000177637.1	11647	ENSMUSG00000052336	Cx3cr1	chemokine (C-X3-C motif) receptor 1
1.48696	3.32274e-49	2.33505e-45	chr9	109050774	109052097	1324	338	311	591	57	93	1009	1186	1362	Promoter	9	109051096	109056955	5860	ENSMUST00000198708.4	0	ENSMUSG00000025647	Shisa5	shisa family member 5
1.48683	1.12034e-07	1.55329e-06	chr1	160805247	160805684	438	26	29	51	8	4	82	108	115	Distal Intergenic	1	160735648	160793211	57564	ENSMUST00000193810.1	-12036	ENSMUSG00000026721	Rabgap1l	RAB GTPase activating protein 1-like
1.48674	4.84429e-09	8.80757e-08	chr14	118965379	118966049	671	40	24	54	16	28	105	116	117	Intron (ENSMUST00000022734.8/100037258, intron 4 of 11)	14	118937976	118981697	43722	ENSMUST00000022734.8	27403	ENSMUSG00000022136	Dnajc3	DnaJ heat shock protein family (Hsp40) member C3
1.48656	4.91543e-26	1.33753e-23	chr9	117892307	117893325	1019	150	100	180	22	40	377	424	442	Intron (ENSMUST00000111769.10/ENSMUST00000111769.10, intron 7 of 9)	9	118040499	118063839	23341	ENSMUST00000044454.11	-147174	ENSMUSG00000039285	Azi2	5-azacytidine induced gene 2
1.48649	2.76253e-08	4.32124e-07	chr5	140521213	140521641	429	28	35	47	6	11	113	93	113	Intron (ENSMUST00000043050.8/59031, intron 1 of 1)	5	140505575	140524153	18579	ENSMUST00000124142.1	15638	ENSMUSG00000036599	Chst12	carbohydrate sulfotransferase 12
1.4864	7.76832e-06	7.09705e-05	chr2	174515000	174515290	291	20	16	31	7	15	54	65	74	Distal Intergenic	2	174465067	174473081	8015	ENSMUST00000016401.14	-41919	ENSMUSG00000016257	Prelid3b	PRELI domain containing 3B
1.48623	0.000135739	0.000884951	chr5	114360946	114361327	382	12	22	24	10	9	54	73	41	Exon (ENSMUST00000169347.5/231646, exon 29 of 32)	5	114357406	114359735	2330	ENSMUST00000128379.2	3540	ENSMUSG00000066952	Myo1h	myosin 1H
1.48576	4.87207e-06	4.67183e-05	chr5	105511031	105511453	423	23	19	56	9	8	70	119	84	Distal Intergenic	5	105519388	105613018	93631	ENSMUST00000067924.12	-7935	ENSMUSG00000054720	Lrrc8c	leucine rich repeat containing 8 family, member C
1.4857	1.97786e-42	4.38428e-39	chr2	140042032	140043098	1067	196	187	311	46	62	612	658	732	Promoter	2	139976532	140042214	65683	ENSMUST00000124949.1	0	ENSMUSG00000039033	Tasp1	taspase, threonine aspartase 1
1.48569	1.73699e-18	1.51759e-16	chr5	107703230	107704116	887	103	83	134	16	41	254	346	327	Promoter	5	107698212	107703480	5269	ENSMUST00000198537.1	0	ENSMUSG00000106333	4930428O21Rik	RIKEN cDNA 4930428O21 gene
1.48548	1.13238e-12	3.94204e-11	chr3	60111066	60111723	658	57	58	113	18	10	170	227	256	Distal Intergenic	3	60081902	60086325	4424	ENSMUST00000195544.1	29164	ENSMUSG00000027762	Sucnr1	succinate receptor 1
1.48546	8.40368e-07	9.63746e-06	chr11	94253157	94253934	778	22	19	44	19	32	88	78	74	Distal Intergenic	11	94235956	94242707	6752	ENSMUST00000061469.3	-10450	ENSMUSG00000044177	Wfikkn2	WAP, follistatin/kazal, immunoglobulin, kunitz and netrin domain containing 2
1.48534	9.52615e-38	1.15769e-34	chr1	133689562	133690542	981	203	184	326	38	77	642	621	790	Promoter	1	133680470	133690086	9617	ENSMUST00000189524.1	0	ENSMUSG00000051998	Lax1	lymphocyte transmembrane adaptor 1
1.48532	3.08757e-12	9.9571e-11	chr14	27411466	27412194	729	66	38	76	6	11	162	168	189	Distal Intergenic	14	27428834	27483555	54722	ENSMUST00000022450.5	-16640	ENSMUSG00000040651	Tasor	transcription activation suppressor
1.48522	0.000281129	0.00166427	chr12	116293850	116294211	362	19	9	19	10	8	35	40	62	Intron (ENSMUST00000100986.3/52635, intron 1 of 21)	12	116281251	116372221	90971	ENSMUST00000220720.1	12599	ENSMUSG00000021171	Esyt2	extended synaptotagmin-like protein 2
1.48503	6.86458e-05	0.00048713	chr2	53088751	53089118	368	20	12	28	3	6	70	49	51	Intron (ENSMUST00000155586.8/71409, intron 9 of 26)	2	53139172	53145309	6138	ENSMUST00000133384.1	56191	ENSMUSG00000061136	Prpf40a	pre-mRNA processing factor 40A
1.48486	4.83658e-10	1.06461e-08	chr9	84774847	84775649	803	45	31	73	13	21	149	117	158	Promoter	9	84774512	84826183	51672	ENSMUST00000216802.1	335	ENSMUSG00000099724	4930554C24Rik	RIKEN cDNA 4930554C24 gene
1.48461	1.662e-15	9.15582e-14	chr19	53263767	53264697	931	88	51	142	26	31	251	249	295	Promoter	19	53248885	53265405	16521	ENSMUST00000235503.1	708	ENSMUSG00000118314	1700001K23Rik	RIKEN cDNA 1700001K23 gene
1.48458	3.31908e-11	8.92925e-10	chr16	14111812	14112695	884	62	71	61	24	27	163	168	251	Intron (ENSMUST00000090300.5/223989, intron 26 of 26)	16	14138777	14142540	3764	ENSMUST00000231032.1	29845	ENSMUSG00000060657	Marf1	meiosis regulator and mRNA stability 1
1.48451	3.1304e-24	6.45374e-22	chr13	96487198	96487835	638	112	102	140	27	38	327	332	371	Intron (ENSMUST00000022172.11/27015, intron 11 of 14)	13	96483517	96489791	6275	ENSMUST00000222268.1	1956	ENSMUSG00000021668	Polk	polymerase (DNA directed), kappa
1.48444	4.14009e-09	7.62502e-08	chr14	31525037	31525958	922	34	44	54	18	11	135	113	136	Intron (ENSMUST00000112027.8/382864, intron 16 of 16)	14	31506229	31507152	924	ENSMUST00000227551.1	18808	ENSMUSG00000021890	Eaf1	ELL associated factor 1
1.48428	6.94395e-10	1.48284e-08	chr9	51401667	51402417	751	36	55	76	11	23	149	187	144	Distal Intergenic	9	51289686	51328924	39239	ENSMUST00000238450.2	-72743	ENSMUSG00000036027	1810046K07Rik	RIKEN cDNA 1810046K07 gene
1.48406	1.04352e-18	9.50772e-17	chr15	6525094	6525913	820	83	82	120	20	23	229	284	315	Intron (ENSMUST00000226412.1/ENSMUST00000226412.1, intron 1 of 1)	15	6489918	6498744	8827	ENSMUST00000147905.1	35176	ENSMUSG00000022149	C9	complement component 9
1.484	9.80532e-29	3.92291e-26	chr11	116748663	116749310	648	164	113	188	29	41	408	441	499	Intron (ENSMUST00000106377.2/ENSMUST00000106377.2, intron 1 of 8)	11	116752167	116759373	7207	ENSMUST00000156293.7	-2857		BC018473	cDNA sequence BC018473
1.48396	0.000262931	0.0015711	chr11	20063925	20064197	273	19	12	15	4	8	35	44	57	3' UTR	11	20078686	20112867	34182	ENSMUST00000132022.1	48670	ENSMUSG00000020152	Actr2	ARP2 actin-related protein 2
1.48382	0.000128598	0.000844116	chr19	25008567	25009041	475	13	15	40	1	6	80	50	58	Intron (ENSMUST00000025831.7/76088, intron 1 of 47)	19	24999544	25067106	67563	ENSMUST00000235722.1	9023	ENSMUSG00000052085	Dock8	dedicator of cytokinesis 8
1.48373	5.4907e-25	1.28806e-22	chr18	15194312	15195529	1218	123	106	180	31	48	368	343	471	Exon (ENSMUST00000235045.1/ENSMUST00000235045.1, exon 1 of 2)	18	14968685	15151446	182762	ENSMUST00000025992.6	-42866	ENSMUSG00000036225	Kctd1	potassium channel tetramerisation domain containing 1
1.4831	1.8852e-05	0.000155671	chr2	29102395	29102741	347	16	17	30	6	10	48	65	68	Distal Intergenic	2	29083409	29084692	1284	ENSMUST00000130506.1	18986	ENSMUSG00000026803	Ttf1	transcription termination factor, RNA polymerase I
1.48296	2.2579e-06	2.33451e-05	chr17	26789950	26790535	586	39	19	30	1	4	83	91	82	Promoter	17	26790775	26792565	1791	ENSMUST00000131362.1	-240	ENSMUSG00000024191	Bnip1	BCL2/adenovirus E1B interacting protein 1
1.48294	6.76186e-44	2.06214e-40	chr9	123813746	123815112	1367	248	252	440	59	89	896	884	904	Intron (ENSMUST00000084715.13/17281, intron 15 of 18)	9	123806499	123811760	5262	ENSMUST00000216072.1	7247	ENSMUSG00000048521	Cxcr6	chemokine (C-X-C motif) receptor 6
1.48289	1.06052e-09	2.18445e-08	chr1	21963172	21963384	213	33	38	70	19	38	110	145	148	Distal Intergenic	1	21398408	21961942	563535	ENSMUST00000115300.7	-1230	ENSMUSG00000028033	Kcnq5	potassium voltage-gated channel, subfamily Q, member 5
1.48282	0.00024992	0.00150358	chr5	28042880	28043174	295	16	8	25	5	13	41	53	44	Intron (ENSMUST00000180740.1/ENSMUST00000180740.1, intron 2 of 2)	5	28071363	28078662	7300	ENSMUST00000059155.10	-28189	ENSMUSG00000045294	Insig1	insulin induced gene 1
1.48276	4.46995e-05	0.000333975	chr13	52792882	52793128	247	13	19	32	3	12	49	69	65	Distal Intergenic	13	52729922	52757205	27284	ENSMUST00000223209.1	-35677		BB123696	expressed sequence BB123696
1.48268	9.43271e-07	1.07017e-05	chr9	114421774	114422189	416	22	34	34	11	16	80	71	115	Intron (ENSMUST00000063042.10/12091, intron 4 of 15)	9	114401108	114474898	73791	ENSMUST00000217583.1	20666	ENSMUSG00000045594	Glb1	galactosidase, beta 1
1.48251	4.22249e-21	5.39945e-19	chr2	117389548	117390846	1299	136	128	244	73	60	412	422	624	Distal Intergenic	2	117279993	117343001	63009	ENSMUST00000102534.10	-46547	ENSMUSG00000027347	Rasgrp1	RAS guanyl releasing protein 1
1.4822	0.000416147	0.00233746	chr18	25922754	25923166	413	21	6	19	29	46	25	40	69	Distal Intergenic	18	25479115	25754157	275043	ENSMUST00000225477.1	-168597	ENSMUSG00000024268	Celf4	CUGBP, Elav-like family member 4
1.48214	8.62047e-07	9.86438e-06	chr15	6588274	6588477	204	28	22	32	6	13	69	75	95	Intron (ENSMUST00000090461.11/23880, intron 1 of 17)	15	6585002	6634806	49805	ENSMUST00000160612.1	3272	ENSMUSG00000022148	Fyb	FYN binding protein
1.48211	1.39928e-13	5.67408e-12	chr2	11159655	11160271	617	58	54	84	9	22	193	172	200	Distal Intergenic	2	11172108	11301222	129115	ENSMUST00000028118.8	-11837	ENSMUSG00000026778	Prkcq	protein kinase C, theta
1.48199	1.08904e-21	1.51614e-19	chr1	60745763	60746594	832	125	78	182	30	42	359	342	394	Promoter	1	60746358	60773359	27002	ENSMUST00000027165.2	0	ENSMUSG00000026012	Cd28	CD28 antigen
1.48187	0.000102161	0.000689367	chr12	35649537	35649963	427	19	13	18	5	9	47	43	56	Intron (ENSMUST00000223547.1/ENSMUST00000223547.1, intron 1 of 2)	12	35672282	35674503	2222	ENSMUST00000221491.1	24540	ENSMUSG00000113985	9130015A21Rik	RIKEN cDNA 9130015A21 gene
1.48178	2.3912e-08	3.78545e-07	chr19	42079892	42080357	466	25	32	50	25	25	104	94	109	Promoter	19	42074939	42079133	4195	ENSMUST00000237567.1	-759	ENSMUSG00000049670	Morn4	MORN repeat containing 4
1.48175	2.01633e-05	0.00016524	chr13	19338223	19338660	438	13	16	32	18	29	45	60	69	Distal Intergenic	13	19357679	19359125	1447	ENSMUST00000196537.4	20465	ENSMUSG00000003062	Stard3nl	STARD3 N-terminal like
1.48173	3.32468e-09	6.24346e-08	chr4	55541175	55542086	912	28	31	75	50	85	115	112	151	Distal Intergenic	4	55527143	55532466	5324	ENSMUST00000107619.2	-8709	ENSMUSG00000003032	Klf4	Kruppel-like factor 4 (gut)
1.48169	6.4101e-07	7.53839e-06	chr13	36366269	36366699	431	23	21	51	10	25	89	79	100	Intron (ENSMUST00000021857.12/69955, intron 5 of 6)	13	36346694	36537590	190897	ENSMUST00000224357.1	19575	ENSMUSG00000021420	Fars2	phenylalanine-tRNA synthetase 2 (mitochondrial)
1.48169	1.76445e-09	3.4856e-08	chr5	66008213	66008920	708	38	45	51	6	20	115	135	142	Distal Intergenic	5	65999678	66004285	4608	ENSMUST00000201386.1	-3928	ENSMUSG00000054598	9130230L23Rik	RIKEN cDNA 9130230L23 gene
1.48142	7.82577e-05	0.000546674	chr1	111004992	111005455	464	19	12	43	13	29	82	75	45	Distal Intergenic	1	110950353	110977584	27232	ENSMUST00000187555.1	-27408	ENSMUSG00000047216	Cdh19	cadherin 19, type 2
1.48108	1.49697e-16	9.64747e-15	chr10	116613096	116613754	659	79	67	110	32	22	225	255	257	Distal Intergenic	10	116509791	116581511	71721	ENSMUST00000020374.5	-31585	ENSMUSG00000020166	Cnot2	CCR4-NOT transcription complex, subunit 2
1.48098	0.00181558	0.00821005	chr8	115496895	115497114	220	5	13	21	16	11	34	24	54	Distal Intergenic	8	115701435	115707794	6360	ENSMUST00000109104.1	210680	ENSMUSG00000055435	Maf	avian musculoaponeurotic fibrosarcoma oncogene homolog
1.48094	7.98087e-15	3.97156e-13	chr15	55854474	55855034	561	67	72	87	12	28	188	229	243	Intron (ENSMUST00000039769.12/20649, intron 1 of 6)	15	55791938	55906310	114373	ENSMUST00000140574.1	51276	ENSMUSG00000060429	Sntb1	syntrophin, basic 1
1.48088	1.72897e-06	1.83842e-05	chr4	88742752	88743237	486	26	18	41	10	23	89	80	71	Exon (ENSMUST00000233397.1/ENSMUST00000233397.1, exon 2 of 3)	4	88754868	88755416	549	ENSMUST00000094992.1	-11631	ENSMUSG00000094618	Gm13271	predicted gene 13271
1.48075	1.78451e-43	4.97341e-40	chr9	32709537	32710822	1286	220	202	319	68	77	658	655	828	Exon (ENSMUST00000183616.1/ENSMUST00000183616.1, exon 2 of 3)	9	32696384	32754428	58045	ENSMUST00000184364.1	13153	ENSMUSG00000032035	Ets1	E26 avian leukemia oncogene 1, 5' domain
1.48053	0.000388837	0.00220413	chr9	27327665	27327865	201	11	12	20	10	20	51	38	33	Promoter	9	27326940	27334763	7824	ENSMUST00000214187.1	725	ENSMUSG00000034275	Igsf9b	immunoglobulin superfamily, member 9B
1.48048	1.14121e-08	1.92597e-07	chr8	112005273	112005940	668	41	32	44	9	9	91	125	125	Exon (ENSMUST00000093120.12/85305, exon 3 of 15)	8	111993443	112011266	17824	ENSMUST00000093120.12	5326	ENSMUSG00000031948	Kars	lysyl-tRNA synthetase
1.48025	0.000605685	0.00321907	chr7	102458651	102458890	240	10	16	21	3	1	55	46	33	Exon (ENSMUST00000209955.1/ENSMUST00000209955.1, exon 1 of 1)	7	102462693	102465779	3087	ENSMUST00000210543.1	-3803	ENSMUSG00000030978	Rrm1	ribonucleotide reductase M1
1.48011	1.90594e-08	3.08585e-07	chr1	184013099	184013721	623	46	28	47	2	11	112	101	138	Promoter	1	184013302	184037274	23973	ENSMUST00000139839.1	0	ENSMUSG00000039384	Dusp10	dual specificity phosphatase 10
1.48005	2.3078e-24	4.82315e-22	chr9	66916388	66916902	515	133	91	185	30	40	339	398	434	Intron (ENSMUST00000041139.8/235442, intron 1 of 7)	9	66843664	66919687	76024	ENSMUST00000041139.8	2785	ENSMUSG00000036943	Rab8b	RAB8B, member RAS oncogene family
1.47991	8.38197e-10	1.76291e-08	chr1	144244947	144245189	243	40	34	68	6	17	112	137	157	3' UTR	1	144244673	144249027	4355	ENSMUST00000167812.1	3838	ENSMUSG00000026358	Rgs1	regulator of G-protein signaling 1
1.47988	7.98297e-16	4.60988e-14	chr3	37152167	37153447	1281	70	67	141	24	39	230	240	321	Distal Intergenic	3	37120523	37125959	5437	ENSMUST00000029275.5	-26208	ENSMUSG00000027720	Il2	interleukin 2
1.47975	7.03252e-06	6.49289e-05	chr5	43915194	43915639	446	17	20	55	2	9	78	79	99	Distal Intergenic	5	43868553	43912375	43823	ENSMUST00000030964.5	46641	ENSMUSG00000029084	Cd38	CD38 antigen
1.4797	0.000307301	0.00179878	chr4	135418963	135419324	362	11	11	30	7	3	40	46	60	Intron (ENSMUST00000132654.7/53902, intron 2 of 3)	4	135416555	135416633	79	ENSMUST00000102169.1	-2330	ENSMUSG00000076123	Mir700	microRNA 700
1.47962	0.000111881	0.000746455	chr8	122962090	122962417	328	18	11	30	11	12	69	36	61	Intron (ENSMUST00000127664.1/108148, intron 1 of 15)	8	122906063	122974773	68711	ENSMUST00000174833.1	12356	ENSMUSG00000035569	Ankrd11	ankyrin repeat domain 11
1.47956	6.08188e-08	8.91149e-07	chr1	171965870	171966618	749	39	26	44	8	8	116	85	113	Distal Intergenic	1	171942629	171948858	6230	ENSMUST00000195206.1	23241	ENSMUSG00000015314	Slamf6	SLAM family member 6
1.47948	2.68756e-10	6.18534e-09	chr7	47111626	47112047	422	43	32	61	17	21	120	136	133	Promoter	7	47090771	47112703	21933	ENSMUST00000208437.1	656	ENSMUSG00000030854	Ptpn5	protein tyrosine phosphatase, non-receptor type 5
1.4793	2.16529e-09	4.20954e-08	chr1	52638979	52639488	510	45	34	66	42	28	142	144	126	Intron (ENSMUST00000165859.7/227094, intron 2 of 8)	1	52641516	52651919	10404	ENSMUST00000186903.6	-2028	ENSMUSG00000043015	Nemp2	nuclear envelope integral membrane protein 2
1.47925	7.4507e-16	4.32414e-14	chr6	72623682	72624709	1028	76	65	142	23	45	218	275	311	Downstream (1-2kb)	6	72629288	72636483	7196	ENSMUST00000156497.7	-4579		Gm15401	predicted gene 15401
1.47871	5.68832e-05	0.000413239	chr1	15799009	15799369	361	14	17	24	6	6	55	51	52	Distal Intergenic	1	15805646	15844052	38407	ENSMUST00000188371.6	-6277	ENSMUSG00000025925	Terf1	telomeric repeat binding factor 1
1.47822	1.6828e-23	3.12998e-21	chr8	84073206	84074190	985	170	94	174	67	97	372	421	471	5' UTR	8	84066836	84096992	30157	ENSMUST00000005600.5	6370	ENSMUSG00000031706	Rfx1	regulatory factor X, 1 (influences HLA class II expression)
1.47806	0.000975912	0.00484203	chr13	17891661	17891900	240	12	7	20	11	20	35	23	53	Intron (ENSMUST00000009003.8/56044, intron 3 of 4)	13	17888593	17943949	55357	ENSMUST00000223147.1	52049	ENSMUSG00000008859	Rala	v-ral simian leukemia viral oncogene A (ras related)
1.47805	1.17219e-05	0.000102241	chr11	21149542	21149847	306	25	14	27	9	10	53	68	69	3' UTR	11	21135469	21150323	14855	ENSMUST00000101477.1	14073	ENSMUSG00000020134	Peli1	pellino 1
1.47803	8.26971e-05	0.000574039	chr10	98861514	98861873	360	15	14	23	5	6	52	45	52	Distal Intergenic	10	98914406	98987122	72717	ENSMUST00000219557.1	-52533	ENSMUSG00000019943	Atp2b1	ATPase, Ca++ transporting, plasma membrane 1
1.47802	0.000187498	0.00117123	chr7	89296764	89297199	436	22	10	24	4	12	40	44	78	Intron (ENSMUST00000041968.10/72759, intron 3 of 14)	7	89158978	89298290	139313	ENSMUST00000139320.1	1091	ENSMUSG00000039428	Tmem135	transmembrane protein 135
1.47797	1.73623e-11	4.9087e-10	chr5	92245321	92245998	678	46	56	67	10	28	153	164	174	Exon (ENSMUST00000201130.3/19023, exon 8 of 17)	5	92226974	92253159	26186	ENSMUST00000031359.8	7161	ENSMUSG00000029410	Ppef2	protein phosphatase, EF hand calcium-binding domain 2
1.47796	2.37552e-14	1.0986e-12	chr1	13155360	13156018	659	68	61	100	24	25	168	242	250	Intron (ENSMUST00000081713.10/17978, intron 15 of 21)	1	13148429	13151018	2590	ENSMUST00000133232.1	-4342	ENSMUSG00000005886	Ncoa2	nuclear receptor coactivator 2
1.47772	1.50424e-17	1.13243e-15	chr11	101543324	101544408	1085	97	69	163	29	38	303	260	369	Intron (ENSMUST00000017290.10/12189, intron 2 of 22)	11	101532083	101551582	19500	ENSMUST00000190862.1	7174	ENSMUSG00000017146	Brca1	breast cancer 1, early onset
1.4776	4.97493e-07	5.99678e-06	chr2	90528063	90528623	561	33	24	39	21	29	89	63	127	Intron (ENSMUST00000168621.2/19271, intron 1 of 23)	2	90429756	90479170	49415	ENSMUST00000111495.8	-48893	ENSMUSG00000025314	Ptprj	protein tyrosine phosphatase, receptor type, J
1.47756	2.15594e-05	0.000175304	chr16	43831886	43832325	440	19	17	36	7	7	67	83	52	Distal Intergenic	16	43862784	43867555	4772	ENSMUST00000143858.1	35230	ENSMUSG00000022704	Qtrt2	queuine tRNA-ribosyltransferase accessory subunit 2
1.47749	2.64833e-09	5.06874e-08	chr2	165923586	165924128	543	44	29	60	9	6	116	112	153	Distal Intergenic	2	165840041	165899016	58976	ENSMUST00000136842.1	-24570	ENSMUSG00000039671	Zmynd8	zinc finger, MYND-type containing 8
1.47722	4.34629e-19	4.19904e-17	chr9	44868430	44869089	660	87	76	139	27	54	289	261	312	Intron (ENSMUST00000002095.10/214162, intron 1 of 35)	9	44847432	44880866	33435	ENSMUST00000215489.1	11777	ENSMUSG00000002028	Kmt2a	lysine (K)-specific methyltransferase 2A
1.47719	4.02081e-06	3.93278e-05	chr15	67290730	67291106	377	27	19	28	5	10	63	80	71	Intron (ENSMUST00000187233.1/69334, intron 5 of 8)	15	67226769	67377094	150326	ENSMUST00000187233.1	63961	ENSMUSG00000102069	1700012I11Rik	RIKEN cDNA 1700012I11 gene
1.4769	9.6401e-09	1.64884e-07	chr11	107529282	107529888	607	70	27	60	9	24	147	155	148	Distal Intergenic	11	107547930	107578156	30227	ENSMUST00000141730.7	-18042	ENSMUSG00000020721	Helz	helicase with zinc finger domain
1.47689	8.89446e-06	8.00016e-05	chr4	117005425	117005900	476	21	17	43	13	14	84	51	93	Distal Intergenic	4	117002856	117003449	594	ENSMUST00000133234.1	2569	ENSMUSG00000046861	Hectd3	HECT domain E3 ubiquitin protein ligase 3
1.47685	2.54422e-12	8.34978e-11	chr12	70681472	70682041	570	47	42	98	49	64	157	160	212	Exon (ENSMUST00000222630.1/ENSMUST00000222630.1, exon 1 of 4)	12	70825514	70902234	76721	ENSMUST00000057859.8	-143473	ENSMUSG00000048285	Frmd6	FERM domain containing 6
1.4766	4.23294e-05	0.000318252	chr1	43431234	43431577	344	17	13	28	8	22	47	57	61	Distal Intergenic	1	43444579	43533632	89054	ENSMUST00000187435.6	-13002	ENSMUSG00000066877	Nck2	non-catalytic region of tyrosine kinase adaptor protein 2
1.47629	3.59139e-09	6.7015e-08	chr5	65883391	65883782	392	37	32	73	6	22	123	127	151	Intron (ENSMUST00000031106.7/74734, intron 2 of 3)	5	65863580	65867934	4355	ENSMUST00000202591.1	19811	ENSMUSG00000029204	Rhoh	ras homolog family member H
1.47566	0.000163	0.00103761	chr12	104000577	104000960	384	13	18	18	6	16	40	44	60	Intron (ENSMUST00000058464.4/71907, intron 3 of 4)	12	103984792	103996579	11788	ENSMUST00000176106.1	-3998	ENSMUSG00000063232	Serpina11	serine (or cysteine) peptidase inhibitor, clade A (alpha-1 antiproteinase, antitrypsin), member 11
1.47524	8.0454e-10	1.69676e-08	chr17	45216663	45217583	921	48	29	63	15	19	111	146	142	Distal Intergenic	17	45408372	45415684	7313	ENSMUST00000232900.1	198101	ENSMUSG00000023932	Cdc5l	cell division cycle 5-like (S. pombe)
1.4752	0.000157943	0.00101059	chr18	24596829	24597154	326	20	15	23	1	14	65	52	49	Intron (ENSMUST00000070726.9/106957, intron 4 of 9)	18	24596317	24599420	3104	ENSMUST00000128106.1	2266	ENSMUSG00000024270	Slc39a6	solute carrier family 39 (metal ion transporter), member 6
1.47514	0.00129173	0.0061554	chr12	76380770	76380989	220	10	10	22	8	4	27	55	36	Intron (ENSMUST00000042779.3/268564, intron 1 of 1)	12	76370266	76396950	26685	ENSMUST00000042779.3	10504	ENSMUSG00000033454	Zbtb1	zinc finger and BTB domain containing 1
1.47506	0.000612514	0.00324926	chr18	43587106	43587438	333	14	12	12	19	27	24	33	56	Intron (ENSMUST00000082254.7/76217, intron 2 of 21)	18	43569625	43574245	4621	ENSMUST00000235168.1	-12861	ENSMUSG00000024502	Jakmip2	janus kinase and microtubule interacting protein 2
1.47502	2.99321e-05	0.000234572	chr6	93133995	93134329	335	16	15	26	30	41	45	72	45	Intron (ENSMUST00000204449.2/330385, intron 1 of 6)	6	92926231	92943492	17262	ENSMUST00000136751.1	-190503	ENSMUSG00000030022	Adamts9	a disintegrin-like and metallopeptidase (reprolysin type) with thrombospondin type 1 motif, 9
1.47471	3.48126e-10	7.87299e-09	chr8	110813004	110813776	773	49	32	74	6	19	148	139	151	Exon (ENSMUST00000042012.6/101943, exon 22 of 26)	8	110755525	110805924	50400	ENSMUST00000137362.1	-7080	ENSMUSG00000031750	Il34	interleukin 34
1.47471	1.00892e-14	4.94461e-13	chr18	65107026	65107618	593	84	57	81	21	24	194	217	233	Intron (ENSMUST00000235343.1/83814, intron 5 of 30)	18	65083054	65143846	60793	ENSMUST00000238376.1	23972	ENSMUSG00000024589	Nedd4l	neural precursor cell expressed, developmentally down-regulated gene 4-like
1.47467	2.50594e-36	2.61498e-33	chr14	78306700	78308332	1633	199	185	308	84	90	549	687	749	Promoter	14	78277445	78308043	30599	ENSMUST00000022592.7	0	ENSMUSG00000022015	Tnfsf11	tumor necrosis factor (ligand) superfamily, member 11
1.4744	8.11626e-17	5.43884e-15	chr14	73339471	73340522	1052	91	81	113	15	31	253	229	346	Distal Intergenic	14	73195502	73325822	130321	ENSMUST00000022701.6	-13649	ENSMUSG00000022105	Rb1	RB transcriptional corepressor 1
1.47408	7.78144e-09	1.35517e-07	chrX	9139350	9140039	690	39	27	53	10	13	98	105	138	Distal Intergenic	20	9104562	9106342	1781	ENSMUST00000059967.1	34788	ENSMUSG00000045797	4930402K13Rik	RIKEN cDNA 4930402K13 gene
1.47405	7.7364e-05	0.00054111	chr8	88771406	88771730	325	15	13	27	4	8	43	57	56	Distal Intergenic	8	88729558	88737240	7683	ENSMUST00000210302.1	41848	ENSMUSG00000036712	Cyld	CYLD lysine 63 deubiquitinase
1.47405	6.98616e-07	8.15592e-06	chr7	108991249	108991546	298	32	19	51	9	31	87	86	115	Intron (ENSMUST00000207583.1/22141, intron 1 of 3)	7	109010825	109034460	23636	ENSMUST00000033341.11	-19279	ENSMUSG00000031028	Tub	tubby bipartite transcription factor
1.47359	2.64928e-06	2.69823e-05	chr11	69259313	69259791	479	23	17	39	6	8	64	73	87	Distal Intergenic	11	69221158	69237036	15879	ENSMUST00000108664.1	-22277	ENSMUSG00000020890	Gucy2e	guanylate cyclase 2e
1.47354	3.93645e-06	3.8589e-05	chr9	61721847	61722334	488	34	17	30	13	10	69	67	99	Distal Intergenic	9	61913284	61914542	1259	ENSMUST00000008036.8	192208	ENSMUSG00000007892	Rplp1	ribosomal protein, large, P1
1.47348	2.2196e-12	7.35763e-11	chr8	22405684	22406206	523	50	50	84	9	21	179	155	191	Distal Intergenic	8	22411361	22429665	18305	ENSMUST00000033934.4	-5155	ENSMUSG00000031533	Mrps31	mitochondrial ribosomal protein S31
1.47343	2.99572e-13	1.14686e-11	chr12	17372751	17373431	681	59	65	114	26	13	200	239	237	Intron (ENSMUST00000046011.11/217431, intron 11 of 20)	12	17355392	17355474	83	ENSMUST00000175296.1	17359	ENSMUSG00000093037	Mir3066	microRNA 3066
1.47324	2.10595e-29	9.15024e-27	chr4	134061412	134062429	1018	142	140	192	33	33	417	467	483	Promoter	4	134060815	134092504	31690	ENSMUST00000227683.1	597	ENSMUSG00000012123	Crybg2	crystallin beta-gamma domain containing 2
1.47315	6.05806e-10	1.30941e-08	chr6	115677636	115677915	280	52	39	59	21	18	115	131	190	Exon (ENSMUST00000203858.1/352968, exon 1 of 1)	6	115630198	115676635	46438	ENSMUST00000127503.1	-1001	ENSMUSG00000000441	Raf1	v-raf-leukemia viral oncogene 1
1.473	7.33645e-11	1.8508e-09	chr2	53094908	53095766	859	60	43	75	12	21	163	128	222	Intron (ENSMUST00000155586.8/71409, intron 9 of 26)	2	53139172	53145309	6138	ENSMUST00000133384.1	49543	ENSMUSG00000061136	Prpf40a	pre-mRNA processing factor 40A
1.4729	8.37424e-07	9.60984e-06	chr9	124099102	124099553	452	25	28	63	2	11	103	128	91	Distal Intergenic	9	124101950	124113557	11608	ENSMUST00000171719.7	-2397	ENSMUSG00000049103	Ccr2	chemokine (C-C motif) receptor 2
1.47278	7.30474e-08	1.05352e-06	chr13	110959975	110960622	648	32	24	59	0	6	104	104	115	Distal Intergenic	13	110882852	110903846	20995	ENSMUST00000225424.1	-56129		4930526H09Rik	RIKEN cDNA 4930526H09 gene
1.47253	1.86976e-06	1.97061e-05	chr7	110619371	110619611	241	26	20	38	15	11	68	68	105	Distal Intergenic	7	110308013	110614922	306910	ENSMUST00000164759.7	-4449	ENSMUSG00000038371	Sbf2	SET binding factor 2
1.47235	1.53301e-07	2.06298e-06	chr2	143983445	143983803	359	24	33	41	8	18	85	94	104	Promoter	2	143964839	143983165	18327	ENSMUST00000136068.1	-280	ENSMUSG00000027422	Rrbp1	ribosome binding protein 1
[truncated: 12,892 more rows]

## Sheet: AAV2-Ezh2-Y726D vs. AAV2-GFP
log2FoldChange	pvalue	padj	seqnames	start	end	width	GFP1	GFP2	GFP3	Mut2	Mut3	WT1	WT2	WT3	annotation	geneChr	geneStart	geneEnd	geneLength	transcriptId	distanceToTSS	ENSEMBL	SYMBOL	GENENAME
[truncated: 27,786 more rows]
