# Supplementary material for: Histone methyltransferase Ezh2 coordinates mammalian axon regeneration via regulation of key regenerative pathways
Source: J Clin Invest. 2024 Feb 1;134(3):e163145. doi: 10.1172/JCI163145 (PMC10849760; doi:10.1172/JCI163145)
Supplement: Supplemental table 3 [file jci-134-163145-s014.xlsx]

## Sheet: Downregulated by Ezh2
Term	Count	%	PValue	Genes	List Total	Pop Hits	Pop Total	Fold Enrichment	Bonferroni	Benjamini	FDR\
GO:0006811~ion transport	22	11.5183	9.77964e-10	KCNJ5, KCNG4, GABRA3, HTR3A, KCNAB3, ATP1B1, GABRG3, NALCN, GRIN2B, SLC4A5, GRIN1, SLCO1C1, GLRA3, CACNB4, P2RX1, KCNMA1, KCNQ3, GABRD, GRIA3, SCN1A, CACNG5, KCNH1	130	584	18082	5.23978	8.32247e-07	8.32248e-07	8.126883856056111E-7\
GO:0007268~chemical synaptic transmission	12	6.28272	4.22235e-08	GJD2, SYT10, KCNMA1, GABRA3, SLC6A13, SLC6A12, NRXN2, APBA1, HTR2A, GABRD, GRIN2B, GRIN1	130	172	18082	9.70411	3.59315e-05	1.79661e-05	1.754384400389754E-5\
GO:0034765~regulation of ion transmembrane transport	10	5.2356	5.29864e-07	KCNJ5, CACNB4, KCNG4, KCNMA1, KCNQ3, KCNAB3, NALCN, CACNG5, SCN1A, KCNH1	130	135	18082	10.3031	0.000450813	0.000150305	1.4677226092375836E-4\
GO:0008306~associative learning	6	3.14136	6.20517e-06	NEUROD2, RELN, TNR, DRD2, GRIN2B, GRIN1	130	37	18082	22.5555	0.0052667	0.00132015	0.0012891241084020796\
GO:0001964~startle response	5	2.6178	1.63702e-05	NRG1, DRD2, GRIN2B, GRIN1, KCNH1	130	22	18082	31.6119	0.0138346	0.00278621	0.002720725568864944\
GO:0006813~potassium ion transport	8	4.18848	3.51021e-05	KCNJ5, KCNG4, KCNH6, KCNMA1, KCNQ3, KCNAB3, ATP1B1, KCNH1	130	127	18082	8.76172	0.0294306	0.00497864	0.0048616360891725755\
GO:0007626~locomotory behavior	7	3.66492	0.000123864	ALDH1A3, CALB1, RELN, PAK7, APBA1, NRG1, DRD2	130	108	18082	9.01524	0.100049	0.0150583	0.014704386134276914\
GO:0006810~transport	28	14.6597	0.000180042	TRIM72, RAB3C, KCNG4, NALCN, GLRA3, GABRD, DYNC1I1, GRIA3, SCN1A, CACNG5, KCNH1, KCNJ5, GABRA3, SLC6A13, SLC6A12, HTR3A, ATP1B1, KCNAB3, GABRG3, GRIN2B, GRIN1, SLC6A5, SLCO1C1, CACNB4, P2RX1, KCNMA1, KCNQ3, APBA1	130	1822	18082	2.13753	0.142068	0.0174975	0.01708624833590063\
GO:0007155~cell adhesion	13	6.80628	0.00018505	CADM3, PODXL2, CNTN5, EPHA8, OMG, ATP1B1, VCAN, RELN, COL6A2, COL6A1, TNR, PKP1, FAT3	130	485	18082	3.72825	0.145716	0.0174975	0.01708624833590063\
GO:0048013~ephrin receptor signaling pathway	5	2.6178	0.000245964	EPHA7, EPHA6, EPHA8, GRIN2B, GRIN1	130	43	18082	16.1735	0.188881	0.0209315	0.020439585080561477\
GO:0006816~calcium ion transport	7	3.66492	0.000523923	SLC24A2, GRIN3A, CACNB4, NALCN, GRIN2B, CACNG5, GRIN1	130	141	18082	6.90529	0.3598	0.0405326	0.03957998916518286\
GO:0042391~regulation of membrane potential	6	3.14136	0.000652127	CACNB4, KCNH6, KCNMA1, SCN1A, GRIN1, KCNH1	130	97	18082	8.60365	0.426009	0.0462467	0.04515978576087838\
GO:0006874~cellular calcium ion homeostasis	6	3.14136	0.000748995	SLC24A2, CACNB4, ATP13A4, HTR2A, ATP1B1, GRIN1	130	100	18082	8.34554	0.471458	0.0490304	0.04787805645375811\
GO:0007612~learning	5	2.6178	0.00126596	SLC24A2, RELN, PAK7, GRIN2B, GRIN1	130	66	18082	10.5373	0.659729	0.0769521	0.07514361058640485\
GO:0007616~long-term memory	4	2.09424	0.00180593	CALB1, RELN, DRD2, GRIN1	130	34	18082	16.3638	0.78524	0.102456	0.10004838158677735\
GO:0007613~memory	5	2.6178	0.00294118	SLC24A2, PAK7, HTR2A, GRIN2B, GRIN1	130	83	18082	8.37905	0.918458	0.156434	0.1527577641115747\
GO:0007628~adult walking behavior	4	2.09424	0.00332384	CACNB4, KCNMA1, DRD2, SCN1A	130	42	18082	13.2469	0.941182	0.166388	0.16247716905878243\
GO:0071805~potassium ion transmembrane transport	5	2.6178	0.00393643	KCNG4, KCNMA1, KCNQ3, NALCN, KCNH1	130	90	18082	7.72735	0.965144	0.181182	0.17692388744303586\
GO:0007416~synapse assembly	4	2.09424	0.00404519	NRXN2, NRG1, DRD2, SPTBN2	130	45	18082	12.3638	0.968237	0.181182	0.17692388744303586\
GO:0035235~ionotropic glutamate receptor signaling pathway	3	1.57068	0.00434494	GRIN3A, GRIN2B, GRIN1	130	14	18082	29.8055	0.975415	0.184877	0.18053227355043427\
GO:0034220~ion transmembrane transport	4	2.09424	0.00457491	SLC24A2, KCNQ3, NALCN, KCNH1	130	47	18082	11.8376	0.979802	0.185393	0.1810358516597101\
GO:0060134~prepulse inhibition	3	1.57068	0.00499007	GRIN3A, DRD2, GRIN1	130	15	18082	27.8185	0.985838	0.190355	0.18588110990386697\
GO:0060291~long-term synaptic potentiation	4	2.09424	0.00514472	SLC24A2, RELN, TNR, GRIN2B	130	49	18082	11.3545	0.987593	0.190355	0.18588110990386697\
GO:0007169~transmembrane receptor protein tyrosine kinase signaling pathway	5	2.6178	0.00572072	EPHA7, EPHA6, EPHA8, NTRK3, GFRA1	130	100	18082	6.95462	0.992421	0.202847	0.1980798135474671\
GO:0071277~cellular response to calcium ion	4	2.09424	0.00640781	CRHBP, NEUROD2, CPNE6, KCNH1	130	53	18082	10.4975	0.995791	0.218122	0.2129956634729824\
GO:1900273~positive regulation of long-term synaptic potentiation	3	1.57068	0.00717035	RELN, DRD2, GRIN2B	130	18	18082	23.1821	0.99781	0.225999	0.22068752443104878\
GO:0050966~detection of mechanical stimulus involved in sensory perception of pain	3	1.57068	0.00717035	HTR2A, GRIN2B, SCN1A	130	18	18082	23.1821	0.99781	0.225999	0.22068752443104878\
GO:0001508~action potential	3	1.57068	0.00797673	GJD2, GRIN2B, SCN1A	130	19	18082	21.9619	0.998903	0.234076	0.22857447660344843\
GO:0070208~protein heterotrimerization	3	1.57068	0.00797673	COL1A1, COL6A2, COL6A1	130	19	18082	21.9619	0.998903	0.234076	0.22857447660344843\
GO:0010001~glial cell differentiation	3	1.57068	0.00970533	RELN, DNER, NRG1	130	21	18082	19.8703	0.999751	0.270736	0.26437336313423276\
GO:0045471~response to ethanol	5	2.6178	0.0098623	GRIN3A, NTRK3, HTR3A, GRIN2B, GRIN1	130	117	18082	5.94412	0.999783	0.270736	0.26437336313423276\
GO:0032148~activation of protein kinase B activity	3	1.57068	0.0106264	NTRK3, NRG1, FGF1	130	22	18082	18.9671	0.999887	0.277711	0.27118396059478006\
GO:0010977~negative regulation of neuron projection development	4	2.09424	0.010769	RIT2, TNR, SPOCK1, RUNX1T1	130	64	18082	8.69327	0.9999	0.277711	0.27118396059478006\
GO:0010842~retina layer formation	3	1.57068	0.0115845	TFAP2B, CALB1, FAT3	130	23	18082	18.1425	0.999951	0.289193	0.28239676689399706\
GO:0001764~neuron migration	5	2.6178	0.0120155	RELN, DCC, NTRK3, SPOCK1, FAT3	130	124	18082	5.60856	0.999966	0.289193	0.28239676689399706\
GO:0001666~response to hypoxia	6	3.14136	0.0122338	PTGIS, KCNMA1, DRD2, CRYAA, ATP1B1, SOD3	130	192	18082	4.34663	0.999972	0.289193	0.28239676689399706\
GO:0051260~protein homooligomerization	6	3.14136	0.0135472	TRIM72, GLRA3, KCNG4, P2RX1, KCNMA1, CRYAA	130	197	18082	4.23631	0.999991	0.304787	0.2976242179801485\
GO:0007214~gamma-aminobutyric acid signaling pathway	3	1.57068	0.0136098	CACNB4, GABRA3, GABRG3	130	25	18082	16.6911	0.999991	0.304787	0.2976242179801485\
GO:0050804~modulation of synaptic transmission	3	1.57068	0.0169117	RELN, TNR, DRD2	130	28	18082	14.9027	1	0.351021	0.3427713430113865\
GO:0048169~regulation of long-term neuronal synaptic plasticity	3	1.57068	0.0169117	DRD2, GRIN2B, GRIN1	130	28	18082	14.9027	1	0.351021	0.3427713430113865\
GO:0055074~calcium ion homeostasis	3	1.57068	0.0169117	TFAP2B, CALB1, GRIN1	130	28	18082	14.9027	1	0.351021	0.3427713430113865\
GO:0035249~synaptic transmission, glutamatergic	3	1.57068	0.0180806	CACNB4, P2RX1, GRIN1	130	29	18082	14.3889	1	0.366347	0.357737326083244\
GO:0008104~protein localization	4	2.09424	0.0189272	CADM3, KIF26B, DRD2, AKAIN1	130	79	18082	7.04265	1	0.374583	0.3657797363362745\
GO:0006821~chloride transport	4	2.09424	0.0195644	GLRA3, GABRA3, GABRD, GABRG3	130	80	18082	6.95462	1	0.378393	0.36950038330680673\
GO:0072092~ureteric bud invasion	2	1.04712	0.0212513	SALL1, KIF26B	130	3	18082	92.7282	1	0.401886	0.3924414257253816\
GO:0019228~neuronal action potential	3	1.57068	0.024413	P2RX1, KCNMA1, SCN1A	130	34	18082	12.2729	1	0.451641	0.44102640981450386\
GO:0070588~calcium ion transmembrane transport	4	2.09424	0.0250856	SLC24A2, CACNB4, NALCN, CACNG5	130	88	18082	6.32238	1	0.45421	0.44353547918822406\
GO:0007423~sensory organ development	2	1.04712	0.0282351	TFAP2B, GRIN2B	130	4	18082	69.5462	1	0.480561	0.4692666205286351\
GO:0014051~gamma-aminobutyric acid secretion	2	1.04712	0.0282351	CACNB4, APBA1	130	4	18082	69.5462	1	0.480561	0.4692666205286351\
GO:0015812~gamma-aminobutyric acid transport	2	1.04712	0.0282351	SLC6A13, SLC6A12	130	4	18082	69.5462	1	0.480561	0.4692666205286351\
GO:0030534~adult behavior	3	1.57068	0.0300339	NRXN2, DRD2, SPTBN2	130	38	18082	10.981	1	0.501155	0.4893766006939317\
GO:0042493~response to drug	7	3.66492	0.0347474	COL1A1, TFAP2B, WFDC1, HTR2A, DRD2, CRYAA, GABRG3	130	339	18082	2.87211	1	0.558784	0.545651823524841\
GO:0048755~branching morphogenesis of a nerve	2	1.04712	0.0351693	EPHA7, DRD2	130	5	18082	55.6369	1	0.558784	0.545651823524841\
GO:0001662~behavioral fear response	3	1.57068	0.0361141	NEUROD2, LYPD1, GRIN2B	130	42	18082	9.93516	1	0.558784	0.545651823524841\
GO:0048167~regulation of synaptic plasticity	3	1.57068	0.0361141	CALB1, GRIN2B, GRIN1	130	42	18082	9.93516	1	0.558784	0.545651823524841\
GO:0098792~xenophagy	4	2.09424	0.0374608	FAM131B, D430041D05RIK, ATP1B1, SCN1A	130	103	18082	5.40164	1	0.56927	0.555891218913223\
GO:0006836~neurotransmitter transport	3	1.57068	0.0409576	SLC6A5, SLC6A13, SLC6A12	130	45	18082	9.27282	1	0.61149	0.5971185681802399\
GO:0097119~postsynaptic density protein 95 clustering	2	1.04712	0.0420545	RELN, NRXN2	130	6	18082	46.3641	1	0.617041	0.6025393161933701\
GO:0031960~response to corticosteroid	2	1.04712	0.0488909	COL1A1, KCNMA1	130	7	18082	39.7407	1	0.682068	0.666038330204064\
GO:0048671~negative regulation of collateral sprouting	2	1.04712	0.0488909	EPHA7, FSTL4	130	7	18082	39.7407	1	0.682068	0.666038330204064\
GO:0043266~regulation of potassium ion transport	2	1.04712	0.0488909	DRD2, GCK	130	7	18082	39.7407	1	0.682068	0.666038330204064\
GO:0007399~nervous system development	7	3.66492	0.0533101	NEUROD2, EPHA7, EPHA8, DCC, NTRK3, NRG1, GFRA1	130	377	18082	2.58262	1	0.721659	0.7046991972625191\
GO:0060012~synaptic transmission, glycinergic	2	1.04712	0.0556789	SLC6A5, GLRA3	130	8	18082	34.7731	1	0.721659	0.7046991972625191\
GO:0043576~regulation of respiratory gaseous exchange	2	1.04712	0.0556789	GRIN1, APLN	130	8	18082	34.7731	1	0.721659	0.7046991972625191\
GO:0019227~neuronal action potential propagation	2	1.04712	0.0556789	CACNB4, SCN1A	130	8	18082	34.7731	1	0.721659	0.7046991972625191\
GO:0002230~positive regulation of defense response to virus by host	4	2.09424	0.056816	FAM131B, D430041D05RIK, ATP1B1, SCN1A	130	122	18082	4.5604	1	0.721659	0.7046991972625191\
GO:0043406~positive regulation of MAP kinase activity	3	1.57068	0.0568169	TENM1, HTR2A, FGF1	130	54	18082	7.72735	1	0.721659	0.7046991972625191\
GO:0050795~regulation of behavior	2	1.04712	0.0624188	RELN, HTR2A	130	9	18082	30.9094	1	0.781153	0.762794756234194\
GO:0050885~neuromuscular process controlling balance	3	1.57068	0.0644471	ALDH1A3, KCNMA1, TNR	130	58	18082	7.19443	1	0.794847	0.7761668280273011\
GO:0007566~embryo implantation	3	1.57068	0.0683844	PTGIS, MIRLET7C-1, FBLN1	130	60	18082	6.95462	1	0.828359	0.8088909058268372\
GO:0007210~serotonin receptor signaling pathway	2	1.04712	0.069111	HTR3A, HTR2A	130	10	18082	27.8185	1	0.828359	0.8088909058268372\
GO:0090129~positive regulation of synapse maturation	2	1.04712	0.0757558	NEUROD2, RELN	130	11	18082	25.2895	1	0.863555	0.8432596716820335\
GO:0048149~behavioral response to ethanol	2	1.04712	0.0757558	CRHBP, DRD2	130	11	18082	25.2895	1	0.863555	0.8432596716820335\
GO:0000904~cell morphogenesis involved in differentiation	2	1.04712	0.0757558	RELN, FAT3	130	11	18082	25.2895	1	0.863555	0.8432596716820335\
GO:0010976~positive regulation of neuron projection development	4	2.09424	0.0761065	RIT2, RELN, DCC, TRIM67	130	138	18082	4.03166	1	0.863555	0.8432596716820335\
GO:0043666~regulation of phosphoprotein phosphatase activity	2	1.04712	0.0823535	VCAN, DRD2	130	12	18082	23.1821	1	0.898498	0.8773818770615739\
GO:0051967~negative regulation of synaptic transmission, glutamatergic	2	1.04712	0.0823535	HTR2A, DRD2	130	12	18082	23.1821	1	0.898498	0.8773818770615739\
GO:0030007~cellular potassium ion homeostasis	2	1.04712	0.0823535	KCNMA1, ATP1B1	130	12	18082	23.1821	1	0.898498	0.8773818770615739\
GO:0043525~positive regulation of neuron apoptotic process	3	1.57068	0.0870183	TFAP2B, EPHA7, KCNMA1	130	69	18082	6.04749	1	0.925454	0.9037038451630804\
GO:0016322~neuron remodeling	2	1.04712	0.0889045	EPHA8, ADGRB3	130	13	18082	21.3988	1	0.925454	0.9037038451630804\
GO:0003073~regulation of systemic arterial blood pressure	2	1.04712	0.0889045	ADAMTS16, SLC4A5	130	13	18082	21.3988	1	0.925454	0.9037038451630804\
GO:0051965~positive regulation of synapse assembly	3	1.57068	0.0891741	ADGRB3, LRTM2, NTRK3	130	70	18082	5.9611	1	0.925454	0.9037038451630804\
GO:0007411~axon guidance	4	2.09424	0.0908252	RELN, EPHA8, DCC, KIF26B	130	149	18082	3.73402	1	0.931232	0.9093467301985328\
GO:0035810~positive regulation of urine volume	2	1.04712	0.0954091	TFAP2B, DRD2	130	14	18082	19.8703	1	0.947334	0.9250700762022764\
GO:0045821~positive regulation of glycolytic process	2	1.04712	0.0954091	HTR2A, GCK	130	14	18082	19.8703	1	0.947334	0.9250700762022764\
GO:0006812~cation transport	3	1.57068	0.0957353	ATP13A4, GRIN2B, GRIN1	130	73	18082	5.71612	1	0.947334	0.9250700762022764\

## Sheet: Upregulated by Ezh2
Term	Count	%	PValue	Genes	List Total	Pop Hits	Pop Total	Fold Enrichment	Bonferroni	Benjamini	FDR\
GO:0002376~immune system process	35	7.97267	3.58209e-13	CD84, NRROS, CLEC4N, UNC93B1, TXK, HP, NLRC4, MEFV, LY9, LGALS3, CRACR2A, EXO1, CD300LB, SLAMF7, LBP, KCNN4, EOMES, TICAM2, SYK, CD300A, ACOD1, CD8B1, LILRB4A, FGR, TEC, THEMIS2, SLPI, NAIP6, CD8A, CD7, LCN2, TLR8, TLR7, TLR13, MSRB1	363	383	18082	4.55207	7.82933e-10	7.83044e-10	7.740891408806287E-10\
GO:0006954~inflammatory response	31	7.0615	1.45719e-11	ECM1, CXCL9, NRROS, C5AR2, PTAFR, NLRC4, MEFV, PTGS2, THBS1, PLA2G7, LIPA, CCL9, CLEC7A, CCL6, STAB1, SPP1, C3AR1, CCL2, CCR1, TICAM2, CYBB, ACOD1, THEMIS2, NAIP6, LTA, TLR8, CHIL3, TLR7, TNFRSF26, TLR13, PF4	363	344	18082	4.48893	3.18542e-08	1.59271e-08	1.5744923018874132E-8\
GO:0045087~innate immune response	31	7.0615	5.75398e-10	CD84, NRROS, CLEC4N, UNC93B1, TXK, TREM2, NLRC4, MEFV, LY9, LGALS3, CLEC7A, SLAMF7, LBP, FCER1G, TICAM2, SYK, STYK1, CYBB, ACOD1, FGR, IGHG2B, TYROBP, TEC, SLPI, NAIP6, LCN2, TRIM14, TLR8, TLR7, TLR13, MSRB1	363	400	18082	3.86048	1.25782e-06	4.19274e-07	4.1447857706588563E-7\
GO:0007601~visual perception	18	4.10023	1.36986e-09	SLC24A1, PDE6H, ABCA4, GUCA1B, TULP1, ARR3, RP1L1, RP1, OPN1SW, OPN1MW, GNAT2, RBP3, PRPH2, CNGA1, RHO, PDE6C, PDE6A, AIPL1	363	133	18082	6.74156	2.99451e-06	7.48629e-07	7.400670904111211E-7\
GO:0002250~adaptive immune response	15	3.41686	7.89724e-07	EOMES, CD84, SYK, CLEC4N, UNC93B1, TXK, CD8B1, LILRB4A, LY9, CRACR2A, TEC, IFNG, CD8A, CD7, SLAMF7	363	139	18082	5.37547	0.00172485	0.000345267	3.4131854032524E-4\
GO:0032496~response to lipopolysaccharide	17	3.87244	2.35481e-06	CXCL9, JUN, CITED1, KCNJ8, PTAFR, ACOD1, FOS, PTGS2, LITAF, THBD, SLPI, LTA, ACP5, LBP, TNFRSF26, JUNB, PF4	363	197	18082	4.29856	0.00513439	0.000857935	8.481231940101688E-4\
GO:0042127~regulation of cell proliferation	18	4.10023	3.46101e-06	APOBEC1, CEBPA, TFAP2C, CXCL9, TXK, STYK1, IGF1, ASCL1, PTGS2, TBX3, FGR, TEC, PLAU, TNFRSF26, SGK1, JUNB, PF4, EZH2	363	227	18082	3.9499	0.00753723	0.00108082	0.001068463140069223\
GO:0051591~response to cAMP	9	2.05011	7.17453e-06	THBD, JUN, CITED1, PTPRN, FOSB, MMP19, FOS, CDO1, JUNB	363	51	18082	8.79047	0.0155612	0.00196044	0.0019380210992188838\
GO:0045494~photoreceptor cell maintenance	8	1.82232	1.28363e-05	RP1L1, RP1, CDHR1, ABCA4, RHO, PDE6A, TULP1, PROM1	363	40	18082	9.96253	0.0276703	0.0031178	0.003082139308448927\
GO:0050896~response to stimulus	16	3.64465	2.40518e-05	PDE6H, ABCA4, GUCA1B, TULP1, ARR3, RP1L1, RP1, OPN1SW, OPN1MW, GNAT2, GRM8, PIEZO2, CNGA1, RHO, PDE6C, PDE6A	363	211	18082	3.77726	0.0512196	0.00525773	0.005197602045703362\
GO:0048661~positive regulation of smooth muscle cell proliferation	10	2.2779	3.10243e-05	EGR1, JUN, MYC, PTAFR, C3AR1, HMOX1, IGF1, PTGS2, THBS1, TGM2	363	80	18082	6.22658	0.0655714	0.00616537	0.0060948585250132446\
GO:0010543~regulation of platelet activation	4	0.911162	7.72368e-05	TEC, FCER1G, SYK, TXK	363	5	18082	39.8501	0.155361	0.01407	0.013909054920787898\
GO:0009987~cellular process	6	1.36674	9.71743e-05	JUN, PSRC1, PTTG1, CDHR1, LTA, JUNB	363	24	18082	12.4532	0.191386	0.0163402	0.01615335982077016\
GO:0035914~skeletal muscle cell differentiation	8	1.82232	0.000108007	EOMES, EGR1, BTG2, ANKRD33, MYC, SOX11, FOS, ATF3	363	55	18082	7.24548	0.210311	0.0168645	0.016671671511896493\
GO:0006935~chemotaxis	11	2.50569	0.000131008	CCR1, CXCL9, CCL9, CCL6, C5AR2, PTAFR, C3AR1, CCL2, CXCR4, PF4, CMKLR1	363	118	18082	4.64355	0.24904	0.0190922	0.018873890197517614\
GO:0051607~defense response to virus	13	2.96128	0.000140615	APOBEC1, CXCL9, TICAM2, KCNJ8, UNC93B1, PRF1, ABCC9, NCR1, IFNG, CD8A, TAGAP, TLR8, TLR7	363	167	18082	3.87763	0.264648	0.0192116	0.018991839984661897\
GO:0030099~myeloid cell differentiation	6	1.36674	0.000175684	CCR1, CDKN1C, CEBPA, DAB2, GFI1, STAP1	363	27	18082	11.0695	0.318922	0.0225908	0.02233248490065956\
GO:0034097~response to cytokine	9	2.05011	0.000215238	JUN, CITED1, ACP5, TIMP1, FOS, SERPINA3N, PTGS2, JUNB, SERPINA3I	363	81	18082	5.53474	0.375348	0.0261394	0.025840507011360547\
GO:0009612~response to mechanical stimulus	8	1.82232	0.00025681	BTG2, JUN, IGFBP2, PIEZO2, CCL2, FOSB, THBS1, JUNB	363	63	18082	6.32542	0.429623	0.0295467	0.029208746346948943\
GO:0006955~immune response	16	3.64465	0.00040657	CCR1, IL21, CXCL9, NRROS, THBS1, ENDOU, CCL9, IFNG, SLPI, CCL6, LTA, BLNK, CCL2, TLR7, TNFRSF26, PF4	363	272	18082	2.93016	0.58891	0.0430477	0.042555435973564745\
GO:0002223~stimulatory C-type lectin receptor signaling pathway	4	0.911162	0.000413542	FCER1G, SYK, CLEC7A, CLEC4N	363	8	18082	24.9063	0.59513	0.0430477	0.042555435973564745\
GO:0030593~neutrophil chemotaxis	8	1.82232	0.000452029	LGALS3, CCL9, FCER1G, SYK, IFNG, CCL6, SPP1, CCL2	363	69	18082	5.77538	0.627813	0.0449153	0.04440158530866485\
GO:0007229~integrin-mediated signaling pathway	9	2.05011	0.000553849	FGR, ADAMTS14, TYROBP, TEC, FCER1G, SYK, TXK, PLEK, ITGA6	363	93	18082	4.82058	0.702116	0.0526398	0.052037765391401515\
GO:0007602~phototransduction	5	1.13895	0.00059379	OPN1SW, OPN1MW, GNAT2, GUCA1B, RHO	363	20	18082	12.4532	0.727034	0.0540843	0.05346580352758397\
GO:0071482~cellular response to light stimulus	4	0.911162	0.000860102	RP1, OPN1SW, OPN1MW, RHO	363	10	18082	19.9251	0.847561	0.0752073	0.07434719403943194\
GO:0071222~cellular response to lipopolysaccharide	13	2.96128	0.00106871	ABCA1, TICAM2, GFI1, ACOD1, LITAF, ZFP36, IFNG, MRC1, LCN2, CD300LB, CCL2, STAP1, LBP	363	209	18082	3.0984	0.903427	0.0898541	0.08882651020521554\
GO:0060041~retina development in camera-type eye	8	1.82232	0.00147012	RP1L1, RP1, PRPH2, HPCA, RHO, PDE6A, TULP1, DLL1	363	84	18082	4.74406	0.959887	0.111365	0.11009129425203079\
GO:0008217~regulation of blood pressure	7	1.59453	0.00147739	ENPEP, CYP4F18, NPY, C3AR1, HMOX1, PTGS2, DLL1	363	62	18082	5.62401	0.96052	0.111365	0.11009129425203079\
GO:0001932~regulation of protein phosphorylation	7	1.59453	0.00147739	SOCS3, TLR8, TLR7, IGF1, ARR3, FNIP2, EZH2	363	62	18082	5.62401	0.96052	0.111365	0.11009129425203079\
GO:0071356~cellular response to tumor necrosis factor	9	2.05011	0.00166258	CEBPA, CCL9, ZFP36, CCL6, GPD1, LCN2, CCL2, ACOD1, THBS1	363	110	18082	4.07558	0.97368	0.121146	0.1197608482948219\
GO:0050728~negative regulation of inflammatory response	8	1.82232	0.00180246	SOCS3, ZFP36, ACP5, ACOD1, APOE, AOAH, MEFV, METRNL	363	87	18082	4.58048	0.980624	0.127103	0.1256491990739197\
GO:0002283~neutrophil activation involved in immune response	3	0.683371	0.00233507	TYROBP, FCER1G, SYK	363	4	18082	37.3595	0.993967	0.159515	0.15769042806536876\
GO:0050830~defense response to Gram-positive bacterium	8	1.82232	0.00263973	FGR, LYZ2, HIST1H2BL, HIST1H2BK, LTA, ACP5, LBP, MYO1F	363	93	18082	4.28496	0.996905	0.174862	0.17286237547462457\
GO:0032695~negative regulation of interleukin-12 production	4	0.911162	0.00302751	ACP5, MEFV, THBS1, CMKLR1	363	15	18082	13.2834	0.998677	0.182398	0.18031248388696958\
GO:0010875~positive regulation of cholesterol efflux	4	0.911162	0.00302751	ABCA1, APOE, PLTP, ABCG1	363	15	18082	13.2834	0.998677	0.182398	0.18031248388696958\
GO:0050767~regulation of neurogenesis	5	1.13895	0.00324285	EOMES, GFI1, ASCL1, DLL1, EZH2	363	31	18082	8.0343	0.999175	0.182398	0.18031248388696958\
GO:0000122~negative regulation of transcription from RNA polymerase II promoter	27	6.15034	0.00333885	CDKN1C, CEBPA, BTG2, ANKRD33, GFI1, PRDM13, AEBP1, ASCL1, AURKB, ZFP36, MYC, FNIP2, JUNB, HIST1H3C, EOMES, EGR1, HES6, JUN, FST, FOXJ1, SOX11, ESR1, TBX3, IFNG, HOXB4, ATF3, EZH2	363	729	18082	1.84491	0.999332	0.182398	0.18031248388696958\
GO:0042493~response to drug	16	3.64465	0.00356812	APOBEC1, ABCA1, JUN, CDKN1A, IGFBP2, CYBB, FOS, PTGS2, THBS1, IFNG, LTA, LCN2, FOSB, CD38, PLIN2, JUNB	363	339	18082	2.35104	0.999596	0.182398	0.18031248388696958\
GO:0050776~regulation of immune response	5	1.13895	0.00364845	FCER1G, SYK, IFNG, CLEC12A, SH2B2	363	32	18082	7.78323	0.999661	0.182398	0.18031248388696958\
GO:0042157~lipoprotein metabolic process	5	1.13895	0.00364845	APOBEC1, ABCA1, APOC1, APOE, APOL7C	363	32	18082	7.78323	0.999661	0.182398	0.18031248388696958\
GO:0010759~positive regulation of macrophage chemotaxis	4	0.911162	0.00367133	C3AR1, CCL2, THBS1, CMKLR1	363	16	18082	12.4532	0.999678	0.182398	0.18031248388696958\
GO:0060042~retina morphogenesis in camera-type eye	4	0.911162	0.00367133	RP1, MAN2A1, PROM1, DLL1	363	16	18082	12.4532	0.999678	0.182398	0.18031248388696958\
GO:0043306~positive regulation of mast cell degranulation	4	0.911162	0.00367133	FGR, FCER1G, SYK, CRHR1	363	16	18082	12.4532	0.999678	0.182398	0.18031248388696958\
GO:0033700~phospholipid efflux	4	0.911162	0.00367133	ABCA1, APOC1, APOE, ABCG1	363	16	18082	12.4532	0.999678	0.182398	0.18031248388696958\
GO:0090209~negative regulation of triglyceride metabolic process	3	0.683371	0.0038403	APOBEC1, APOE, ESR1	363	5	18082	29.8876	0.999778	0.182498	0.18041051574259848\
GO:0098542~defense response to other organism	3	0.683371	0.0038403	NRROS, TLR8, TLR13	363	5	18082	29.8876	0.999778	0.182498	0.18041051574259848\
GO:0007155~cell adhesion	20	4.55581	0.00425029	CD84, CD93, FBLIM1, THBS1, LY9, AJAP1, RS1, PARVG, SELL, ADGRE5, GPNMB, PRPH2, CDHR1, STAB1, SPP1, EMILIN2, ITGA6, SIGLEC1, HPSE, CD22	363	485	18082	2.05413	0.99991	0.197684	0.19542307594315197\
GO:0050873~brown fat cell differentiation	5	1.13895	0.00456009	CEBPA, ITGA6, PTGS2, METRNL, SH2B2	363	34	18082	7.32539	0.999954	0.207674	0.2052991666702147\
GO:0070098~chemokine-mediated signaling pathway	6	1.36674	0.00479373	CCR1, CXCL9, CCL9, CCL6, CCL2, PF4	363	55	18082	5.43411	0.999973	0.209582	0.20718518360501004\
GO:0050853~B cell receptor signaling pathway	6	1.36674	0.00479373	IGHG2B, TEC, SYK, NFAM1, CD38, PTPN6	363	55	18082	5.43411	0.999973	0.209582	0.20718518360501004\
GO:0021954~central nervous system neuron development	4	0.911162	0.00519359	BTG2, NPY, ASCL1, NEUROG2	363	18	18082	11.0695	0.999989	0.219967	0.21745122107230405\
GO:0042742~defense response to bacterium	11	2.50569	0.00525078	IGHG2B, FCER1G, SYK, SLPI, IFNG, NAIP6, LYZ2, STAB1, HP, LBP, NLRC4	363	191	18082	2.86879	0.99999	0.219967	0.21745122107230405\
GO:0071347~cellular response to interleukin-1	7	1.59453	0.00535297	CCL9, CCL6, SAA3, MYC, LCN2, CCL2, ACOD1	363	80	18082	4.35861	0.999992	0.219967	0.21745122107230405\
GO:0043305~negative regulation of mast cell degranulation	3	0.683371	0.00568436	CD84, CD300A, HMOX1	363	6	18082	24.9063	0.999996	0.219967	0.21745122107230405\
GO:0042158~lipoprotein biosynthetic process	3	0.683371	0.00568436	APOBEC1, ABCA1, APOE	363	6	18082	24.9063	0.999996	0.219967	0.21745122107230405\
GO:0007565~female pregnancy	7	1.59453	0.0056862	THBD, ENDOU, IGFBP2, FOSB, CD38, FOS, A2M	363	81	18082	4.3048	0.999996	0.219967	0.21745122107230405\
GO:0001501~skeletal system development	8	1.82232	0.00573564	CDKN1C, LGALS3, FST, HEXA, FAM20C, SOX11, SOX4, TBX3	363	107	18082	3.72431	0.999997	0.219967	0.21745122107230405\
GO:0032760~positive regulation of tumor necrosis factor production	6	1.36674	0.00646635	FCER1G, IFNG, PTAFR, CCL2, LBP, PF4	363	59	18082	5.0657	0.999999	0.243714	0.24092714588549455\
GO:0006898~receptor-mediated endocytosis	6	1.36674	0.0069411	MSR1, FTL1, DAB2, CD300A, MRC1, APOE	363	60	18082	4.98127	1	0.257174	0.2542325533155993\
GO:0030335~positive regulation of cell migration	11	2.50569	0.00793978	CCR1, FGR, DAB2, GPNMB, PLAU, C3AR1, CXCR4, ITGA6, IGF1, THBS1, MYO1F	363	203	18082	2.69921	1	0.289273	0.2859645095088213\
GO:0038083~peptidyl-tyrosine autophosphorylation	5	1.13895	0.00892663	FGR, TEC, SYK, TXK, STYK1	363	41	18082	6.07472	1	0.319895	0.31623684353948717\
GO:0048146~positive regulation of fibroblast proliferation	6	1.36674	0.00968394	JUN, CDKN1A, MYC, IGF1, CDC6, ESR1	363	65	18082	4.59809	1	0.341437	0.3375321995602799\
GO:0071346~cellular response to interferon-gamma	6	1.36674	0.0116451	CCL9, CCL6, MYC, MRC1, CCL2, ACOD1	363	68	18082	4.39524	1	0.398925	0.3943630178898339\
GO:0007165~signal transduction	38	8.65604	0.0116794	VIPR1, ECM1, C5AR2, PTAFR, ARHGAP19, CXCR4, ARR3, CRHR1, RXFP3, ADGRG3, SOCS3, GNGT2, GNAT2, ADGRE5, TAGAP, GRM8, C3AR1, RHO, PDE6C, PLXNA1, PDE6A, SH2B2, CMKLR1, GPR157, CCR1, FCER1G, GPR15, TICAM2, NFAM1, IGFBP2, OPN1SW, RAP2B, OPN1MW, TLR8, CD48, RIN3, TLR7, TLR13	363	1255	18082	1.50827	1	0.398925	0.3943630178898339\
GO:0006879~cellular iron ion homeostasis	5	1.13895	0.0123413	FTL1, MYC, LCN2, SLC40A1, HMOX1	363	45	18082	5.53474	1	0.415047	0.41030025543704685\
GO:0007166~cell surface receptor signaling pathway	11	2.50569	0.0130229	ADGRG3, CD53, VIPR1, FCER1G, SYK, ADGRE5, CD8A, PRPH2, CD22, CRHR1, GPR157	363	219	18082	2.50201	1	0.421471	0.416650985735995\
GO:0034374~low-density lipoprotein particle remodeling	3	0.683371	0.0131107	APOE, PLA2G7, ABCG1	363	9	18082	16.6042	1	0.421471	0.416650985735995\
GO:0010226~response to lithium ion	3	0.683371	0.0131107	IGFBP2, ASCL1, PTGS2	363	9	18082	16.6042	1	0.421471	0.416650985735995\
GO:0008283~cell proliferation	11	2.50569	0.01346	GM8210, ENPEP, UCHL1, MYC, LTA, HOXB4, PTPN6, MCM10, IGF1, LIPA, AURKB	363	220	18082	2.49063	1	0.426427	0.421550477169514\
GO:0032870~cellular response to hormone stimulus	5	1.13895	0.0143225	JUN, IGFBP2, FOSB, FOS, JUNB	363	47	18082	5.29922	1	0.447272	0.442156930379544\
GO:0007169~transmembrane receptor protein tyrosine kinase signaling pathway	7	1.59453	0.0152654	FGR, TEC, SYK, EPHA10, TXK, STYK1, STAP1	363	100	18082	3.48689	1	0.469938	0.46456330510329175\
GO:0001666~response to hypoxia	10	2.2779	0.0154783	F7, EGR1, PLAU, LTA, HMOX1, CCL2, CD38, CXCR4, SOX4, CRHR1	363	192	18082	2.59441	1	0.469938	0.46456330510329175\
GO:0032355~response to estradiol	7	1.59453	0.0159651	F7, MYC, IGFBP2, CD38, PTGS2, ESR1, EZH2	363	101	18082	3.45236	1	0.4714	0.46600885098473616\
GO:0055091~phospholipid homeostasis	3	0.683371	0.0161734	ABCA1, FABP3, ABCG1	363	10	18082	14.9438	1	0.4714	0.46600885098473616\
GO:0015909~long-chain fatty acid transport	3	0.683371	0.0161734	FABP3, PLIN2, APOE	363	10	18082	14.9438	1	0.4714	0.46600885098473616\
GO:0043627~response to estrogen	6	1.36674	0.0172316	F7, CITED1, PTPRN, IGFBP2, HMOX1, ESR1	363	75	18082	3.98501	1	0.495634	0.48996558813591184\
GO:0033344~cholesterol efflux	4	0.911162	0.0179983	ABCA1, APOC1, APOE, ABCG1	363	28	18082	7.1161	1	0.509976	0.5041440428638446\
GO:0006334~nucleosome assembly	7	1.59453	0.0181968	CHAF1B, HIST1H2BL, HIST1H2BK, HIST1H3G, HIST1H3I, HIST1H1A, HIST1H3C	363	104	18082	3.35278	1	0.509976	0.5041440428638446\
GO:0002281~macrophage activation involved in immune response	3	0.683371	0.0195085	TYROBP, SYK, LBP	363	11	18082	13.5853	1	0.52649	0.5204685001784704\
GO:0018298~protein-chromophore linkage	3	0.683371	0.0195085	OPN1SW, OPN1MW, RHO	363	11	18082	13.5853	1	0.52649	0.5204685001784704\
GO:0045332~phospholipid translocation	3	0.683371	0.0195085	ABCA1, ABCA4, KCNN4	363	11	18082	13.5853	1	0.52649	0.5204685001784704\
GO:0060326~cell chemotaxis	6	1.36674	0.0200888	CXCL9, CCL9, CCL6, SAA3, C5AR2, CCL2	363	78	18082	3.83174	1	0.535539	0.5294141097692839\
GO:0071277~cellular response to calcium ion	5	1.13895	0.0214292	JUN, ALOX5AP, FOSB, FOS, JUNB	363	53	18082	4.69931	1	0.543891	0.5376707153095268\
GO:0032570~response to progesterone	4	0.911162	0.021663	CCL2, FOSB, CD38, FOS	363	30	18082	6.64169	1	0.543891	0.5376707153095268\
GO:0044344~cellular response to fibroblast growth factor stimulus	4	0.911162	0.021663	ZFP36, EGR3, MYC, CCL2	363	30	18082	6.64169	1	0.543891	0.5376707153095268\
GO:0001525~angiogenesis	11	2.50569	0.0226314	ECM1, ENPEP, JUN, SYK, PLAU, TNFAIP2, HMOX1, CCL2, MMP19, PTGS2, RAMP1	363	239	18082	2.29263	1	0.543891	0.5376707153095268\
GO:0003151~outflow tract morphogenesis	5	1.13895	0.0227892	JUN, SOX11, THBS1, DHRS3, TBX3	363	54	18082	4.61228	1	0.543891	0.5376707153095268\
GO:0046548~retinal rod cell development	3	0.683371	0.0231041	RP1, NAGLU, MIAT	363	12	18082	12.4532	1	0.543891	0.5376707153095268\
GO:0034375~high-density lipoprotein particle remodeling	3	0.683371	0.0231041	APOE, PLTP, ABCG1	363	12	18082	12.4532	1	0.543891	0.5376707153095268\
GO:0071276~cellular response to cadmium ion	3	0.683371	0.0231041	CYBB, HMOX1, MT2	363	12	18082	12.4532	1	0.543891	0.5376707153095268\
GO:0030857~negative regulation of epithelial cell differentiation	3	0.683371	0.0231041	IFNG, DLL1, TBX3	363	12	18082	12.4532	1	0.543891	0.5376707153095268\
GO:0008285~negative regulation of cell proliferation	15	3.41686	0.0231906	CEBPA, BTG2, JUN, CDKN1A, IGFBP3, IGF1, PTGS2, DLL1, H19, IFNG, PTTG1, HMOX1, HIST1H2AG, SOX4, HIST1H2AB	363	384	18082	1.94581	1	0.543891	0.5376707153095268\
GO:0007568~aging	9	2.05011	0.023431	CDKN1C, JUN, IGFBP2, CCL2, TIMP1, APOE, FOS, LITAF, AURKB	363	173	18082	2.59141	1	0.543891	0.5376707153095268\
GO:0045893~positive regulation of transcription, DNA-templated	20	4.55581	0.0235157	CDKN1C, EOMES, EGR1, CEBPA, JUN, CITED1, EBF3, SOX11, IGF1, FOS, ESR1, TBX3, LYL1, DAB2, PSRC1, IFNG, MYC, TNNI2, CD38, SOX4	363	576	18082	1.72961	1	0.543891	0.5376707153095268\
GO:2000379~positive regulation of reactive oxygen species metabolic process	4	0.911162	0.0236366	CDKN1A, PLAU, ACOD1, THBS1	363	31	18082	6.42744	1	0.543891	0.5376707153095268\
GO:0006869~lipid transport	7	1.59453	0.0242133	APOC1, APOC4, LBP, APOE, PLTP, ABCG1, APOL7C	363	111	18082	3.14134	1	0.551357	0.5450512152497851\
GO:0008284~positive regulation of cell proliferation	19	4.32802	0.0255571	IL21, JUN, SOX11, IGF1, PTGS2, THBS1, DLL1, TBX3, LGALS3, IFNG, PLAU, HLX, MYC, LTA, PTPN6, TIMP1, FOLR2, SOX4, ATF3	363	542	18082	1.7462	1	0.567573	0.5610818834159098\
GO:1901215~negative regulation of neuron death	5	1.13895	0.0256638	GPNMB, IGF1, APOE, ESR1, CRHR1	363	56	18082	4.44756	1	0.567573	0.5610818834159098\
GO:0048147~negative regulation of fibroblast proliferation	4	0.911162	0.0257044	IFNG, CD300A, MYC, LTA	363	32	18082	6.22658	1	0.567573	0.5610818834159098\
GO:0060968~regulation of gene silencing	3	0.683371	0.0269484	HIST1H3G, HIST1H3I, HIST1H3C	363	13	18082	11.4952	1	0.571935	0.5653941610514356\
GO:0043691~reverse cholesterol transport	3	0.683371	0.0269484	ABCA1, APOE, ABCG1	363	13	18082	11.4952	1	0.571935	0.5653941610514356\
GO:0045078~positive regulation of interferon-gamma biosynthetic process	3	0.683371	0.0269484	IL21, TLR8, TLR7	363	13	18082	11.4952	1	0.571935	0.5653941610514356\
GO:0042535~positive regulation of tumor necrosis factor biosynthetic process	3	0.683371	0.0269484	CYBB, LBP, THBS1	363	13	18082	11.4952	1	0.571935	0.5653941610514356\
GO:0019221~cytokine-mediated signaling pathway	8	1.82232	0.0277691	CEBPA, SOCS3, LRRTM1, PTPRN, CCL2, PTPN6, SH2B2, PF4	363	146	18082	2.72946	1	0.574672	0.5680999059162641\
GO:0032467~positive regulation of cytokinesis	4	0.911162	0.0278661	OPN1MW, CDC6, AURKB, RXFP3	363	33	18082	6.0379	1	0.574672	0.5680999059162641\
GO:0006335~DNA replication-dependent nucleosome assembly	4	0.911162	0.0278661	CHAF1B, HIST1H3G, HIST1H3I, HIST1H3C	363	33	18082	6.0379	1	0.574672	0.5680999059162641\
GO:0009611~response to wounding	5	1.13895	0.0287468	ZFP36, FABP5, MYC, CCL2, GFAP	363	58	18082	4.2942	1	0.584758	0.5780703495932642\
GO:0006357~regulation of transcription from RNA polymerase II promoter	15	3.41686	0.0293679	EOMES, HES6, CEBPA, ECM1, TFAP2C, CITED1, TXK, PTAFR, FOS, ASCL1, ZFP36, FOSB, JUNB, ATF3, EZH2	363	397	18082	1.88209	1	0.584758	0.5780703495932642\
GO:0035556~intracellular signal transduction	15	3.41686	0.0299736	SYK, NFAM1, PLEK, ADCY8, RP1L1, SOCS3, ZFP36, RP1, TEC, BLNK, SH3BP5, HMOX1, PTPN6, SGK1, SH2B2	363	400	18082	1.86798	1	0.584758	0.5780703495932642\
GO:0010466~negative regulation of peptidase activity	7	1.59453	0.030326	ECM1, SLPI, CD109, TIMP1, SERPINA3N, A2M, SERPINB8	363	117	18082	2.98025	1	0.584758	0.5780703495932642\
GO:0043123~positive regulation of I-kappaB kinase/NF-kappaB signaling	8	1.82232	0.030554	ECM1, TICAM2, CLEC4N, HMOX1, LITAF, IKBKE, EDA2R, TGM2	363	149	18082	2.67451	1	0.584758	0.5780703495932642\
GO:0060252~positive regulation of glial cell proliferation	3	0.683371	0.0310302	MYC, LTA, GFAP	363	14	18082	10.6741	1	0.584758	0.5780703495932642\
GO:0045821~positive regulation of glycolytic process	3	0.683371	0.0310302	MYC, GPD1, IGF1	363	14	18082	10.6741	1	0.584758	0.5780703495932642\
GO:0030194~positive regulation of blood coagulation	3	0.683371	0.0310302	F7, HPSE, THBS1	363	14	18082	10.6741	1	0.584758	0.5780703495932642\
GO:0090026~positive regulation of monocyte chemotaxis	3	0.683371	0.0310302	CCR1, CCL2, PLA2G7	363	14	18082	10.6741	1	0.584758	0.5780703495932642\
GO:0001817~regulation of cytokine production	3	0.683371	0.0310302	TICAM2, ZBTB32, LITAF	363	14	18082	10.6741	1	0.584758	0.5780703495932642\
GO:0007200~phospholipase C-activating G-protein coupled receptor signaling pathway	5	1.13895	0.0320405	C5AR2, C3AR1, ESR1, CRHR1, TGM2	363	60	18082	4.15106	1	0.598637	0.5917911373389245\
GO:0006953~acute-phase response	4	0.911162	0.0324702	SAA3, HP, LBP, SERPINA3N	363	35	18082	5.69288	1	0.601524	0.5946450734410199\
GO:0002690~positive regulation of leukocyte chemotaxis	3	0.683371	0.0353383	F7, CXCL9, PF4	363	15	18082	9.96253	1	0.638425	0.6311236442528565\
GO:0046549~retinal cone cell development	3	0.683371	0.0353383	RP1, GNAT2, PDE6C	363	15	18082	9.96253	1	0.638425	0.6311236442528565\
GO:0007263~nitric oxide mediated signal transduction	3	0.683371	0.0353383	MT2, MT1, APOE	363	15	18082	9.96253	1	0.638425	0.6311236442528565\
GO:0070374~positive regulation of ERK1 and ERK2 cascade	9	2.05011	0.0364362	CCR1, CCL9, JUN, GPNMB, CCL6, C5AR2, CCL2, TREM2, ESR1	363	188	18082	2.38465	1	0.651997	0.6445409395548815\
GO:0043066~negative regulation of apoptotic process	19	4.32802	0.036686	BARD1, BTG2, JUN, CDKN1A, EGR3, SLC40A1, IGF1, ASCL1, THBS1, TBX3, UNG, LGALS3, SOCS3, DAB2, SPP1, CD38, TIMP1, AIPL1, SGK1	363	566	18082	1.67216	1	0.651997	0.6445409395548815\
GO:0007346~regulation of mitotic cell cycle	4	0.911162	0.0374454	CDKN1C, CDKN1A, MYC, ASCL1	363	37	18082	5.38515	1	0.660126	0.6525768963101769\
GO:0006127~glycerophosphate shuttle	2	0.455581	0.0396401	SLC37A2, GPD1	363	2	18082	49.8127	1	0.673803	0.6660967407664111\
GO:0002302~CD8-positive, alpha-beta T cell differentiation involved in immune response	2	0.455581	0.0396401	EOMES, IFNG	363	2	18082	49.8127	1	0.673803	0.6660967407664111\
GO:0035026~leading edge cell differentiation	2	0.455581	0.0396401	JUN, DAB2	363	2	18082	49.8127	1	0.673803	0.6660967407664111\
GO:0031103~axon regeneration	3	0.683371	0.0398621	JUN, APOE, NEFH	363	16	18082	9.33988	1	0.673803	0.6660967407664111\
GO:0002755~MyD88-dependent toll-like receptor signaling pathway	3	0.683371	0.0398621	TLR8, TLR7, TLR13	363	16	18082	9.33988	1	0.673803	0.6660967407664111\
GO:0048662~negative regulation of smooth muscle cell proliferation	4	0.911162	0.0400706	IFNG, IGFBP3, HMOX1, ESR1	363	38	18082	5.24344	1	0.673803	0.6660967407664111\
GO:0018108~peptidyl-tyrosine phosphorylation	5	1.13895	0.0412056	FGR, TEC, SYK, ABI3, PTPN6	363	65	18082	3.83174	1	0.682389	0.6745850382057249\
GO:0022008~neurogenesis	5	1.13895	0.0412056	CXCR4, PRDM13, CHAC1, ASCL1, NEUROG2	363	65	18082	3.83174	1	0.682389	0.6745850382057249\
GO:0014911~positive regulation of smooth muscle cell migration	4	0.911162	0.0427865	EGR1, PLAU, MYC, IGF1	363	39	18082	5.10899	1	0.703243	0.6952003467335474\
GO:0048485~sympathetic nervous system development	3	0.683371	0.0445914	SOX11, ASCL1, SOX4	363	17	18082	8.79047	1	0.716741	0.7085438483834091\
GO:0046325~negative regulation of glucose import	3	0.683371	0.0445914	MYC, ESR1, SH2B2	363	17	18082	8.79047	1	0.716741	0.7085438483834091\
GO:0002224~toll-like receptor signaling pathway	3	0.683371	0.0445914	UNC93B1, TLR8, TLR7	363	17	18082	8.79047	1	0.716741	0.7085438483834091\
GO:0051897~positive regulation of protein kinase B signaling	6	1.36674	0.0453351	F7, F10, IGF1, HPSE, THBS1, PIK3R5	363	97	18082	3.0812	1	0.722208	0.7139483648280932\
GO:0002548~monocyte chemotaxis	4	0.911162	0.0455923	LGALS3, CCL9, CCL6, CCL2	363	40	18082	4.98127	1	0.722208	0.7139483648280932\
GO:0040008~regulation of growth	5	1.13895	0.0494988	SOCS3, IFNG, IGFBP3, IGFBP2, DLL1	363	69	18082	3.60961	1	0.767675	0.758895679695969\
GO:0001774~microglial cell activation	3	0.683371	0.0495161	JUN, TLR8, TLR7	363	18	18082	8.30211	1	0.767675	0.758895679695969\
GO:0042326~negative regulation of phosphorylation	3	0.683371	0.0495161	CDKN1C, CDKN1A, STAP1	363	18	18082	8.30211	1	0.767675	0.758895679695969\
GO:0010811~positive regulation of cell-substrate adhesion	4	0.911162	0.0514695	EGFLAM, SPP1, ITGA6, THBS1	363	42	18082	4.74406	1	0.786799	0.7778007073846332\
GO:0055072~iron ion homeostasis	4	0.911162	0.0514695	STEAP4, LCN2, SLC40A1, HMOX1	363	42	18082	4.74406	1	0.786799	0.7778007073846332\
GO:0043407~negative regulation of MAP kinase activity	4	0.911162	0.0545388	UCHL1, CD300A, PTPN6, APOE	363	43	18082	4.63374	1	0.812338	0.803048089013158\
GO:0032720~negative regulation of tumor necrosis factor production	4	0.911162	0.0545388	GPNMB, C5AR2, ACP5, LBP	363	43	18082	4.63374	1	0.812338	0.803048089013158\
GO:0030890~positive regulation of B cell proliferation	4	0.911162	0.0545388	IL21, BST1, CDKN1A, CD38	363	43	18082	4.63374	1	0.812338	0.803048089013158\
GO:0010951~negative regulation of endopeptidase activity	3	0.683371	0.0546266	SLPI, TIMP1, SERPINB8	363	19	18082	7.86516	1	0.812338	0.803048089013158\
GO:2001237~negative regulation of extrinsic apoptotic signaling pathway	4	0.911162	0.0576938	LGALS3, DAB2, ITGA6, IGF1	363	44	18082	4.52842	1	0.817179	0.8078333286114905\
GO:0045605~negative regulation of epidermal cell differentiation	2	0.455581	0.0588686	DLL1, EZH2	363	3	18082	33.2084	1	0.817179	0.8078333286114905\
GO:0034447~very-low-density lipoprotein particle clearance	2	0.455581	0.0588686	APOC1, APOE	363	3	18082	33.2084	1	0.817179	0.8078333286114905\
GO:0002924~negative regulation of humoral immune response mediated by circulating immunoglobulin	2	0.455581	0.0588686	FOXJ1, PTPN6	363	3	18082	33.2084	1	0.817179	0.8078333286114905\
GO:0071226~cellular response to molecule of fungal origin	2	0.455581	0.0588686	SYK, CLEC7A	363	3	18082	33.2084	1	0.817179	0.8078333286114905\
GO:0034395~regulation of transcription from RNA polymerase II promoter in response to iron	2	0.455581	0.0588686	SLC40A1, HMOX1	363	3	18082	33.2084	1	0.817179	0.8078333286114905\
GO:0002554~serotonin secretion by platelet	2	0.455581	0.0588686	FCER1G, SYK	363	3	18082	33.2084	1	0.817179	0.8078333286114905\
GO:0002366~leukocyte activation involved in immune response	2	0.455581	0.0588686	SYK, CLEC7A	363	3	18082	33.2084	1	0.817179	0.8078333286114905\
GO:0031577~spindle checkpoint	2	0.455581	0.0588686	SPDL1, AURKB	363	3	18082	33.2084	1	0.817179	0.8078333286114905\
GO:1902513~regulation of organelle transport along microtubule	2	0.455581	0.0588686	LAMP1, NEFH	363	3	18082	33.2084	1	0.817179	0.8078333286114905\
GO:0006366~transcription from RNA polymerase II promoter	7	1.59453	0.0592743	EGR1, JUN, MYC, FOSB, FOS, JUNB, ESR1	363	138	18082	2.52673	1	0.817179	0.8078333286114905\
GO:0030301~cholesterol transport	3	0.683371	0.0599135	ABCA1, MSR1, ABCG1	363	20	18082	7.4719	1	0.817179	0.8078333286114905\
GO:0044130~negative regulation of growth of symbiont in host	3	0.683371	0.0599135	IFNG, LTA, LBP	363	20	18082	7.4719	1	0.817179	0.8078333286114905\
GO:0048469~cell maturation	4	0.911162	0.0609333	IL21, CEBPA, ASCL1, NEUROG2	363	45	18082	4.42779	1	0.817179	0.8078333286114905\
GO:0006911~phagocytosis, engulfment	4	0.911162	0.0609333	ABCA1, IGHG2B, FCER1G, TREM2	363	45	18082	4.42779	1	0.817179	0.8078333286114905\
GO:0045907~positive regulation of vasoconstriction	4	0.911162	0.0609333	PTAFR, TBXAS1, CD38, PTGS2	363	45	18082	4.42779	1	0.817179	0.8078333286114905\
GO:0045597~positive regulation of cell differentiation	4	0.911162	0.064256	EOMES, SOCS3, JUN, JUNB	363	46	18082	4.33154	1	0.840552	0.8309391780438145\
GO:0007599~hemostasis	4	0.911162	0.064256	THBD, F7, F10, F13A1	363	46	18082	4.33154	1	0.840552	0.8309391780438145\
GO:0045954~positive regulation of natural killer cell mediated cytotoxicity	3	0.683371	0.0653677	IL21, KLRB1C, LAMP1	363	21	18082	7.1161	1	0.840552	0.8309391780438145\
GO:0010001~glial cell differentiation	3	0.683371	0.0653677	IGF1, MIAT, ASCL1	363	21	18082	7.1161	1	0.840552	0.8309391780438145\
GO:0051412~response to corticosterone	3	0.683371	0.0653677	CDKN1A, FOSB, FOS	363	21	18082	7.1161	1	0.840552	0.8309391780438145\
GO:0090280~positive regulation of calcium ion import	3	0.683371	0.0653677	LGALS3, CCL2, CXCR4	363	21	18082	7.1161	1	0.840552	0.8309391780438145\
GO:0001829~trophectodermal cell differentiation	3	0.683371	0.0653677	EOMES, TFAP2C, JUNB	363	21	18082	7.1161	1	0.840552	0.8309391780438145\
GO:0051290~protein heterotetramerization	4	0.911162	0.0676605	RRM2, HIST1H3G, HIST1H3I, HIST1H3C	363	47	18082	4.23938	1	0.864947	0.8550546492152146\
GO:0031668~cellular response to extracellular stimulus	3	0.683371	0.0709805	CDKN1A, ITGA6, FOS	363	22	18082	6.79264	1	0.89884	0.8885602590930882\
GO:0010942~positive regulation of cell death	4	0.911162	0.0711456	EGR1, CDKN1A, HP, PTGS2	363	48	18082	4.15106	1	0.89884	0.8885602590930882\
GO:0051726~regulation of cell cycle	6	1.36674	0.0745375	JUN, CDKN1A, SGK1, DTL, JUNB, GADD45G	363	112	18082	2.66854	1	0.89884	0.8885602590930882\
GO:0045600~positive regulation of fat cell differentiation	4	0.911162	0.0747098	CEBPA, ZFP36, IGF1, CMKLR1	363	49	18082	4.06634	1	0.89884	0.8885602590930882\
GO:0043065~positive regulation of apoptotic process	12	2.73349	0.0755142	BARD1, JUN, IFNG, IGFBP3, LTA, HMOX1, ITGA6, NLRC4, PTGS2, SOX4, TGM2, GADD45G	363	335	18082	1.78433	1	0.89884	0.8885602590930882\
GO:0007204~positive regulation of cytosolic calcium ion concentration	7	1.59453	0.0773773	CCR1, GNAT2, C5AR2, C3AR1, CD38, ESR1, CRHR1	363	148	18082	2.356	1	0.89884	0.8885602590930882\
GO:0006508~proteolysis	18	4.10023	0.0776418	CTSA, ADGB, ENPEP, F10, HP, AEBP1, ENDOU, BACE2, F7, UCHL1, CAPN11, ESPL1, PLAU, RBP3, MMP19, PRTN3, CTSD, CTSB	363	582	18082	1.5406	1	0.89884	0.8885602590930882\
GO:0042461~photoreceptor cell development	2	0.455581	0.077713	RP1L1, RP1	363	4	18082	24.9063	1	0.89884	0.8885602590930882\
GO:0045356~positive regulation of interferon-alpha biosynthetic process	2	0.455581	0.077713	TLR8, TLR7	363	4	18082	24.9063	1	0.89884	0.8885602590930882\
GO:0034154~toll-like receptor 7 signaling pathway	2	0.455581	0.077713	UNC93B1, TLR7	363	4	18082	24.9063	1	0.89884	0.8885602590930882\
GO:0006907~pinocytosis	2	0.455581	0.077713	DAB2, EHD4	363	4	18082	24.9063	1	0.89884	0.8885602590930882\
GO:0016554~cytidine to uridine editing	2	0.455581	0.077713	APOBEC1, RBM47	363	4	18082	24.9063	1	0.89884	0.8885602590930882\
GO:0010273~detoxification of copper ion	2	0.455581	0.077713	MT2, MT1	363	4	18082	24.9063	1	0.89884	0.8885602590930882\
GO:0007603~phototransduction, visible light	2	0.455581	0.077713	PDE6C, AIPL1	363	4	18082	24.9063	1	0.89884	0.8885602590930882\
GO:0034121~regulation of toll-like receptor signaling pathway	2	0.455581	0.077713	GFI1, ESR1	363	4	18082	24.9063	1	0.89884	0.8885602590930882\
GO:0003357~noradrenergic neuron differentiation	2	0.455581	0.077713	SOX11, SOX4	363	4	18082	24.9063	1	0.89884	0.8885602590930882\
GO:0055099~response to high density lipoprotein particle	2	0.455581	0.077713	ABCA1, ABCG1	363	4	18082	24.9063	1	0.89884	0.8885602590930882\
GO:2000345~regulation of hepatocyte proliferation	2	0.455581	0.077713	IFNG, PLAU	363	4	18082	24.9063	1	0.89884	0.8885602590930882\
GO:0007050~cell cycle arrest	5	1.13895	0.0794169	CDKN1C, CDKN1A, IFNG, MYC, THBS1	363	81	18082	3.07486	1	0.913712	0.9032622351859265\
GO:0006974~cellular response to DNA damage stimulus	14	3.18907	0.0810606	BARD1, BTG2, CDKN1A, MCM10, UNG, CHAF1B, EME1, PTTG1, EXO1, MYC, SGK1, IKBKE, DTL, FNIP2	363	420	18082	1.66042	1	0.921779	0.9112373574788352\
GO:0010575~positive regulation of vascular endothelial growth factor production	3	0.683371	0.0826481	C3AR1, HPSE, PTGS2	363	24	18082	6.22658	1	0.921779	0.9112373574788352\
GO:0046697~decidualization	3	0.683371	0.0826481	PTGS2, JUNB, CTSB	363	24	18082	6.22658	1	0.921779	0.9112373574788352\
GO:0030574~collagen catabolic process	3	0.683371	0.0826481	MMP19, PRTN3, CTSB	363	24	18082	6.22658	1	0.921779	0.9112373574788352\
GO:0030511~positive regulation of transforming growth factor beta receptor signaling pathway	3	0.683371	0.0826481	CDKN1C, DAB2, THBS1	363	24	18082	6.22658	1	0.921779	0.9112373574788352\
GO:0050850~positive regulation of calcium-mediated signaling	3	0.683371	0.0826481	SYK, CD8A, TREM2	363	24	18082	6.22658	1	0.921779	0.9112373574788352\
GO:0032755~positive regulation of interleukin-6 production	4	0.911162	0.0858627	TICAM2, FCER1G, TLR7, LBP	363	52	18082	3.83174	1	0.950549	0.9396776544798011\
GO:0045471~response to ethanol	6	1.36674	0.0860973	APOBEC1, MYC, TBXAS1, EIF4EBP1, CCL2, CDO1	363	117	18082	2.5545	1	0.950549	0.9396776544798011\
GO:0045672~positive regulation of osteoclast differentiation	3	0.683371	0.0886867	CCR1, IFNG, FOS	363	25	18082	5.97752	1	0.969346	0.958259679427321\
GO:0001816~cytokine production	3	0.683371	0.0886867	TXK, PTAFR, LIPA	363	25	18082	5.97752	1	0.969346	0.958259679427321\
GO:0008630~intrinsic apoptotic signaling pathway in response to DNA damage	4	0.911162	0.0936663	MYC, HMOX1, IKBKE, FNIP2	363	54	18082	3.68983	1	1	0.9890160183066361\
GO:0045662~negative regulation of myoblast differentiation	3	0.683371	0.0948515	CCL9, DLL1, TBX3	363	26	18082	5.74762	1	1	0.9890160183066361\
GO:0045766~positive regulation of angiogenesis	6	1.36674	0.0959819	LGALS3, ECM1, C3AR1, CYBB, HMOX1, THBS1	363	121	18082	2.47005	1	1	0.9890160183066361\
GO:0032489~regulation of Cdc42 protein signal transduction	2	0.455581	0.0961812	ABCA1, APOE	363	5	18082	19.9251	1	1	0.9890160183066361\
GO:0050859~negative regulation of B cell receptor signaling pathway	2	0.455581	0.0961812	CD300A, PTPN6	363	5	18082	19.9251	1	1	0.9890160183066361\
GO:0014834~skeletal muscle satellite cell maintenance involved in skeletal muscle regeneration	2	0.455581	0.0961812	IGF1, EZH2	363	5	18082	19.9251	1	1	0.9890160183066361\
GO:0003211~cardiac ventricle formation	2	0.455581	0.0961812	SOX11, SOX4	363	5	18082	19.9251	1	1	0.9890160183066361\
GO:0060750~epithelial cell proliferation involved in mammary gland duct elongation	2	0.455581	0.0961812	TFAP2C, ESR1	363	5	18082	19.9251	1	1	0.9890160183066361\
GO:0045143~homologous chromosome segregation	2	0.455581	0.0961812	ESPL1, PTTG1	363	5	18082	19.9251	1	1	0.9890160183066361\
GO:0050974~detection of mechanical stimulus involved in sensory perception	2	0.455581	0.0961812	PIEZO2, IGF1	363	5	18082	19.9251	1	1	0.9890160183066361\

## Sheet: Downregulated by Ezh2-Y726D
Term	Count	%	PValue	Genes	List Total	Pop Hits	Pop Total	Fold Enrichment	Bonferroni	Benjamini	FDR\
GO:0002376~immune system process	113	14.3583	6.23164e-70	IFITM3, CD84, PGLYRP2, LST1, HP, PRDM1, IFIT1, IFI30, SLA2, ETS1, LGALS3, CLEC5A, ZC3H12A, DHX58, LGALS9, ZBP1, RSAD2, CD300A, SP110, ACOD1, LAX1, FCGR1, NAIP2, NAIP5, RNF125, CD8A, BTK, PRKCQ, CLEC4E, SKAP1, TXK, ZC3HAV1, MEFV, LY9, C3, KLRK1, INPP5D, CD300LB, SLAMF7, NLRP3, SLAMF6, KCNN4, CD300LF, SLAMF1, GSDMD, LYN, H2-EB1, SERPINA3G, IIGP1, ISG20, BST2, CD300C2, LAT, H2-AB1, ITK, CD40, TNFRSF…	668	383	18082	7.98637	1.80406e-66	1.80406e-66	1.7168157285254427E-66\
GO:0045087~innate immune response	85	10.8005	5.54613e-40	IFITM3, ITK, CD84, IGHV1-84, HMGB2, PIK3CD, TREM2, PRDM1, IFIT1, LGALS3, PSTPIP1, CLEC5A, CASP4, DHX58, IGLC3, TNFAIP8L2, LBP, OASL1, HAVCR2, ZBP1, APOBEC3, FCER1G, ANXA1, RSAD2, SYK, DDX58, SP110, CYBB, ACOD1, CYBA, TLR1, FCGR1, FGR, NAIP2, HCK, NAIP5, TYROBP, LCK, ELF4, OAS2, OAS3, TLR12, BTK, TLR9, IRF7, TRIM14, TLR8, IRF5, TLR7, CLEC4E, SMPDL3B, TLR4, TLR13, TLR2, C1QB, C1QA, UNC93B1, TXK, NL…	668	400	18082	5.75213	1.60561e-36	8.02803e-37	7.639796125088231E-37\
GO:0006954~inflammatory response	71	9.0216	1.86282e-32	ECM1, CD40, CIITA, NCF1, HMGB2, PIK3CD, LIPA, PIK3CG, CRHBP, PSTPIP1, CYSLTR1, STAB1, CASP4, ZC3H12A, C3AR1, TNFRSF8, CCR7, CCR5, TNFRSF4, CCR4, HAVCR2, CCR2, ANXA1, TNFRSF18, SLC11A1, CYBB, ACOD1, CYBA, TNFRSF1B, TLR1, NAIP2, HCK, NAIP5, TLR12, LTA, TLR9, TLR8, PRKCQ, CHIL3, TLR7, TNFRSF26, SMPDL3B, TLR4, TLR13, TLR2, PTAFR, MEFV, THBS1, PLA2G7, AIF1, C3, IL1RL2, CCL8, CNR2, CLEC7A, CCL6, CXCR3,…	668	344	18082	5.58689	5.39287e-29	1.79762e-29	1.7106901656673803E-29\
GO:0006955~immune response	60	7.62389	4.90699e-29	MCPT2, LST1, CTSW, IFI44L, CTSS, TNFSF10, BLNK, CCR9, TNFRSF8, CTLA4, CCR8, CCR7, CCR5, TNFRSF4, CCR4, OASL1, CCR2, TGTP2, TGTP1, TNFRSF18, TNFRSF1B, LAX1, VAV1, TLR1, OAS2, OAS3, TLR12, LTA, TLR9, IRF8, LCP2, TLR7, TNFRSF26, LTB, CLEC4E, TLR2, WAS, CXCR5, TNFRSF11A, OAS1C, THBS1, FYB, OAS1G, CCL8, CCL6, H2-DMB1, CCR1, CD74, H2-EB1, TNFSF14, TNFRSF9, P2RY14, H2-AA, CD4, IL2RA, CD28, CD27, FCGR2B,…	668	272	18082	5.97107	1.42057e-25	3.55143e-26	3.379689859392952E-26\
GO:0002250~adaptive immune response	36	4.57433	6.33846e-20	ITK, CD84, TNFRSF13B, UNC93B1, TXK, PIK3CD, TNFRSF11A, PRDM1, SLA2, PIRB, LY9, CTSS, ADGRE1, KLRK1, SLAMF7, PTK2B, CTLA4, SLAMF6, SLAMF1, HAVCR2, LYN, CD74, ANXA1, SYK, CD8B1, LILRB4A, SERPINA3G, LAX1, CD4, RNF125, CD8A, CD7, BTK, SKAP1, LAT, MYO1G	668	139	18082	7.01064	1.83498e-16	3.48415e-17	3.3156626522856476E-17\
GO:0051607~defense response to virus	39	4.95553	7.22104e-20	IFITM3, SLFN8, CD40, UNC93B1, PRF1, NLRC5, OAS1A, OAS1C, ZC3HAV1, IFIT1, SAMHD1, SLFN9, OAS1G, TAGAP, DHX58, NLRP3, OASL1, ZBP1, APOBEC1, APOBEC3, RSAD2, KCNJ8, DDX58, MX1, ABCC9, ISG15, IFIT1BL1, UNC13D, ISG20, BST2, NCR1, PTPRC, OAS2, CD8A, OAS3, TLR9, TLR8, IRF5, TLR7	668	167	18082	6.32147	2.09049e-16	3.48415e-17	3.3156626522856476E-17\
GO:0032496~response to lipopolysaccharide	37	4.7014	1.35624e-15	PTGER4, CD40, NCF2, PTAFR, HMGB2, PTPN22, NLRC3, TNFRSF11A, EDNRA, CASP8, CNR2, PENK, ACP5, TNFRSF8, TNFRSF14, CCR7, LGALS9, LBP, TNFRSF4, IL12RB2, CD96, KCNJ8, IL10RA, TNFRSF18, TNFRSF9, SLC11A1, ACOD1, TNFRSF1B, DCN, P2RX7, CD6, MAPKAPK3, LTA, CD27, TNFRSF26, TLR4, TLR2	668	197	18082	5.084	3.85691e-12	5.60902e-13	5.337776505368337E-13\
GO:0006935~chemotaxis	27	3.43075	1.29619e-13	PTAFR, HMGB2, CXCR5, PIK3CD, CXCR4, PIK3CG, CYSLTR1, CCL8, CCL6, CXCR3, RAC2, CCR9, C3AR1, CCR8, CCR7, NCKAP1L, LGALS9, CCR5, CCR4, CMKLR1, CCR2, LYN, CMTM7, CCR1, IL16, FES, DOCK2	668	118	18082	6.19372	3.75406e-10	4.6906e-11	4.4637655113627245E-11\
GO:0042110~T cell activation	16	2.03304	2.6399e-13	TGFB1, WAS, NLRC3, SLA2, FOXP3, CD3D, VAV1, CD2, HSH2D, CD4, CD8A, TREML2, CD28, CD48, DOCK2, CARD11	668	34	18082	12.7383	7.64312e-10	8.49166e-11	8.081013051681754E-11\
GO:0009615~response to virus	21	2.66836	1.92442e-11	IFITM3, TGTP2, TGTP1, RSAD2, DDX58, MX1, OAS1A, ZC3HAV1, IFIT1, FOXP3, ISG20, BST2, OAS2, NPC2, OAS3, DHX58, TLR9, TLR8, IFI27L2A, OASL1, TLR13	668	84	18082	6.76722	5.57122e-08	5.57121e-09	5.301787971215329E-9\
GO:0042535~positive regulation of tumor necrosis factor biosynthetic process	10	1.27065	7.51095e-11	SPN, TLR1, FCGR3, CYBB, TNFRSF8, LBP, THBS1, TLR4, CCR2, TLR2	668	13	18082	20.8222	2.17442e-07	1.97675e-08	1.881151991523891E-8\
GO:0050830~defense response to Gram-positive bacterium	21	2.66836	1.39617e-10	HIST1H2BN, GSDMD, PGLYRP2, HIST1H2BJ, NCF1, LYZ2, HIST1H2BL, HIST1H2BK, HMGB2, IL27RA, P2RX7, FGR, HCK, KLRK1, LTA, ACP5, TNFRSF14, LBP, MYO1F, HAVCR2, TLR2	668	93	18082	6.11232	4.0419e-07	3.36825e-08	3.205365713358239E-8\
GO:0019886~antigen processing and presentation of exogenous peptide antigen via MHC class II	10	1.27065	2.03424e-10	CD74, H2-EB1, FCER1G, UNC93B1, H2-DMB1, FCGR2B, IFI30, CTSE, H2-AA, H2-AB1	668	14	18082	19.3349	5.88911e-07	4.53009e-08	4.311016157853143E-8\
GO:0032729~positive regulation of interferon-gamma production	16	2.03304	3.4366e-10	SASH3, TXK, SLC11A1, CD3E, IL27RA, KLRK1, LTA, IRF8, CD226, SLAMF6, IL12RB1, TLR4, IL18R1, IL12RB2, CCR2, HAVCR2	668	52	18082	8.32888	9.94894e-07	7.10639e-08	6.762729294071662E-8\
GO:0007166~cell surface receptor signaling pathway	31	3.93901	5.75527e-10	TNFRSF13B, PIK3CD, CD3G, CELSR1, CD3E, ITGAL, CD3D, SPN, ADGRE1, CYSLTR1, ADGRE5, ADGRG5, CXCR3, ADGRE4, PTK2B, CD37, CD53, FCER1G, ANXA1, SYK, TNFRSF1B, FCGR1, CD4, P2RX5, FCGR3, MAPKAPK3, CD8A, LCK, CD247, FCGR2B, CD22	668	219	18082	3.83167	1.66615e-06	1.11077e-07	1.0570519673019362E-7\
GO:0042102~positive regulation of T cell proliferation	17	2.1601	9.22911e-10	SASH3, ANXA1, CD3E, ITGAL, AIF1, CORO1A, SPN, CD4, PTPRC, CD6, IL2RA, CD28, CCR7, PRKCQ, NCKAP1L, CARD11, HAVCR2	668	64	18082	7.19017	2.67182e-06	1.66989e-07	1.5891366136142772E-7\
GO:0035458~cellular response to interferon-beta	14	1.77891	1.4166e-09	IFI209, TGTP2, TGTP1, IFI204, IFI205, IFI203, ACOD1, IFI47, IFI202B, IFIT1, GM12185, IIGP1, GM4951, GM5431	668	41	18082	9.24303	4.10104e-06	2.41238e-07	2.2957208266694773E-7\
GO:0050852~T cell receptor signaling pathway	15	1.90597	2.75477e-09	ITK, TXK, RFTN1, PTPN22, CD3E, FOXP3, FYB, PTPRC, THEMIS2, CD28, CLEC2I, LCP2, BCL2A1D, CD247, SKAP1	668	51	18082	7.96143	7.97502e-06	4.43058e-07	4.216322125456243E-7\
GO:0007049~cell cycle	53	6.73443	2.18535e-08	CDKN1C, ERCC6L, KIF11, IKZF1, MKI67, CDC20, CCND2, PTTG1, CHEK2, NUF2, NUSAP1, MYBL2, NEK2, DLGAP5, CEP55, H2AFX, PRKCD, CKAP2, SEPT1, KNSTRN, CCNA2, ASPM, RBL1, DBF4, MELK, MCM3, BIRC5, MCM5, KIF2C, MCM6, KIF20B, CDCA2, CDCA3, UHRF1, AURKB, NCAPH, AURKA, CCNB2, CCNB1, E2F2, CLSPN, FAM83D, BUB1, E2F8, RBM38, UBE2C, PLK1, CDC6, TPX2, KIF18B, PRC1, CDK1, SPC24	668	614	18082	2.33656	6.32639e-05	3.32979e-06	3.1687602474531118E-6\
GO:0032720~negative regulation of tumor necrosis factor production	13	1.65184	3.08795e-08	PTGER4, TRIM30A, PTPN22, NLRC3, FOXP3, GPNMB, AXL, ZC3H12A, ACP5, LBP, TLR4, SLAMF1, HAVCR2	668	43	18082	8.18361	8.93922e-05	4.46981e-06	4.25365188895899E-6\
GO:0006909~phagocytosis	14	1.77891	3.51131e-08	ANXA1, ANXA3, SLC11A1, ITGB2, PLD4, ITGAL, CORO1A, UNC13D, VAV1, HCK, AXL, IRF8, MYO1G, SLAMF1	668	52	18082	7.28777	0.000101647	4.84059e-06	4.60649856947324E-6\
GO:0050853~B cell receptor signaling pathway	14	1.77891	7.24644e-08	LYN, IGHV1-72, SYK, IGHV1-84, NFAM1, RFTN1, PTPRC, LCK, KLHL6, IGLC3, CD38, CTLA4, PTPN6, NCKAP1L	668	55	18082	6.89026	0.000209762	9.53566e-06	9.074520501328087E-6\
GO:0050728~negative regulation of inflammatory response	17	2.1601	1.01603e-07	PTGER4, ACOD1, NR1H3, AOAH, TNFRSF1B, MEFV, FOXP3, ETS1, SIGLECE, CNR2, IL2RA, ACP5, NLRP3, TNFAIP8L2, APOE, LGALS9, SMPDL3B	668	87	18082	5.28932	0.000294099	1.27888e-05	1.2170324554969987E-5\
GO:0045576~mast cell activation	8	1.01652	1.27335e-07	FCGR3, FCER1G, RHOH, LCP2, CD48, FCGR2B, TLR4, FYB	668	13	18082	16.6578	0.000368567	1.53598e-05	1.4617017664735481E-5\
GO:0042130~negative regulation of T cell proliferation	12	1.52478	1.38016e-07	SPN, ZC3H12D, TGFB1, GPNMB, SLFN1, IL2RA, CTLA4, PTPN6, H2-AA, FOXP3, H2-AB1, HAVCR2	668	40	18082	8.12066	0.000399478	1.54026e-05	1.4657755856906094E-5\
GO:0007067~mitotic nuclear division	31	3.93901	1.38331e-07	ERCC6L, CDCA2, CDCA3, KIF11, AURKB, NCAPH, AURKA, CDC20, CCNB2, CCNB1, PTTG1, CHEK2, NUF2, NUSAP1, NEK2, FAM83D, BUB1, CEP55, UBE2C, PLK1, CDC6, KNSTRN, CCNA2, ASPM, TPX2, KIF18B, CDK1, BIRC5, KIF2C, KIF20B, SPC24	668	277	18082	3.02937	0.000400388	1.54026e-05	1.4657755856906094E-5\
GO:0030217~T cell differentiation	12	1.52478	1.82383e-07	CD4, PTPRC, TGFB1, LCK, GIMAP1, RHOH, PTPN22, IKZF1, BCL2A1D, CD3D, VAV1, RUNX2	668	41	18082	7.92259	0.000527861	1.95556e-05	1.860986607422478E-5\
GO:0042127~regulation of cell proliferation	27	3.43075	3.17929e-07	ITK, CEBPA, B4GALT1, TXK, TCF7, CDCA7, TNFRSF11A, PRDM1, CNN2, HHEX, PLAU, PTK2B, TNFRSF8, APOBEC1, TGFB1, ANXA1, TNFRSF18, TNFRSF9, TNFRSF1B, TGFBR2, FGR, HCK, FES, LCK, BTK, CD27, TNFRSF26	668	227	18082	3.21964	0.000919981	3.28716e-05	3.1281939548820446E-5\
GO:0032695~negative regulation of interleukin-12 production	8	1.01652	4.47574e-07	ACP5, NLRC3, MEFV, TIGIT, THBS1, SLAMF1, TLR2, CMKLR1	668	15	18082	14.4367	0.00129489	4.46803e-05	4.2519561394793666E-5\
GO:0018108~peptidyl-tyrosine phosphorylation	14	1.77891	5.83922e-07	LYN, SYK, TTK, FGR, HCK, MELK, FES, LCK, ABI3, BTK, PTK2B, PTPN6, IL12RB1, IL12RB2	668	65	18082	5.83022	0.00168903	5.63485e-05	5.362349672271391E-5\
GO:0042742~defense response to bacterium	24	3.04956	6.26453e-07	IGHV1-72, FCER1G, SYK, NCF1, IGHV1-84, ANXA3, LYZ2, SLC11A1, PRKCD, HP, ISG15, SPN, TLR1, PLAC8, FCGR1, NAIP2, NAIP5, STAB1, IGLC3, SLAMF8, IRF8, TNFRSF14, LBP, CLEC4E	668	191	18082	3.40132	0.00181194	5.85026e-05	5.567346107104497E-5\
GO:0050777~negative regulation of immune response	7	0.889454	9.71452e-07	COL3A1, TGFB1, IL2RA, INPP5D, CTLA4, FCGR2B, FOXP3	668	11	18082	17.2256	0.00280841	8.78861e-05	8.363598581919397E-5\
GO:0002224~toll-like receptor signaling pathway	8	1.01652	1.26796e-06	TLR1, MAPKAPK3, UNC93B1, TLR9, TLR8, TLR7, TLR4, TLR2	668	17	18082	12.7383	0.00366402	0.000111235	1.0585544659714302E-4\
GO:0051301~cell division	35	4.44727	1.30704e-06	ERCC6L, CDCA2, CDCA3, KIF11, AURKB, NCAPH, AURKA, CDC20, CCNB2, CCNB1, CCND2, PTTG1, CHEK2, NUF2, NUSAP1, NEK2, FAM83D, BUB1, CEP55, UBE2C, PLK1, SEPT1, CDC6, KNSTRN, CCNA2, ASPM, TPX2, KIF18B, PRC1, CDK1, BIRC5, MCM5, KIF2C, KIF20B, SPC24	668	374	18082	2.53318	0.00377674	0.000111291	1.0590895487444232E-4\
GO:0045071~negative regulation of viral genome replication	10	1.27065	1.56857e-06	ISG20, IFITM3, BST2, FAM111A, APOBEC3, RSAD2, OAS3, ISG15, ZC3HAV1, OASL1	668	32	18082	8.45902	0.00453071	0.000129743	1.234685428892126E-4\
GO:0030889~negative regulation of B cell proliferation	8	1.01652	2.00888e-06	LYN, TNFRSF13B, CD300A, INPP5D, BTK, CTLA4, PRDM1, FCGR2B	668	18	18082	12.0306	0.00579882	0.000159374	1.516670988329533E-4\
GO:0031295~T cell costimulation	9	1.14358	2.03691e-06	SPN, LGALS1, TNFSF14, CD5, CD28, TNFRSF14, CD3E, ICOS, CARD11	668	25	18082	9.74479	0.0058795	0.000159374	1.516670988329533E-4\
GO:0032755~positive regulation of interleukin-6 production	12	1.52478	2.40976e-06	P2RX7, IL1RL2, FCER1G, DDX58, TLR9, CYBA, IL6RA, TLR7, LBP, CCR5, TLR4, TLR2	668	52	18082	6.24666	0.006952	0.000183586	1.747079095152931E-4\
GO:0034341~response to interferon-gamma	9	1.14358	2.84747e-06	IFITM3, BST2, TGTP2, H2-EB1, CIITA, TGTP1, SLC11A1, MEFV, H2-AA	668	26	18082	9.36999	0.00820956	0.00021137	2.0114847621588065E-4\
GO:0009617~response to bacterium	10	1.27065	3.57573e-06	FCGR1, P2RX7, NCF1, SP110, SLC11A1, IRF8, FCGR2B, CCR4, TLR4, TLR2	668	35	18082	7.73396	0.0102984	0.000258793	2.46278313726756E-4\
GO:0007165~signal transduction	79	10.0381	3.69827e-06	ARHGAP11A, ARHGAP9, ECM1, GPR65, CELSR1, ADGRE1, GABRR3, HHEX, EDNRA, CYSLTR1, GPR132, IL18RAP, GNGT2, RASSF3, GNAT2, ADGRE5, ADGRE4, GPR171, TAGAP, CCR9, C3AR1, TNFRSF8, CCR8, CCR7, CCR5, CCR4, CMKLR1, CCR2, FCER1G, ANXA1, NFAM1, TLR1, ACAP1, CCKBR, TLR12, TLR9, TLR8, CD48, RIN3, TLR7, TLR4, PLCB2, CARD11, TLR13, TLR2, PTGER4, PDE1A, PTAFR, ARHGAP19, CXCR5, CXCR4, IQGAP1, ARHGAP15, RASAL3, FYB, …	668	1255	18082	1.70394	0.0106494	0.000261134	2.4850580915723345E-4\
GO:0006911~phagocytosis, engulfment	11	1.39771	4.32126e-06	FCGR1, ABCA1, FCGR3, IGHV1-72, GSN, FCER1G, IGHV1-84, IGLC3, TREM2, FCGR2B, AIF1	668	45	18082	6.61683	0.0124322	0.000297858	2.8345420727859136E-4\
GO:0032722~positive regulation of chemokine production	8	1.01652	4.58743e-06	TLR9, IL6RA, TLR7, LBP, LGALS9, TLR4, HAVCR2, TLR2	668	20	18082	10.8275	0.0131928	0.000304094	2.893883319925737E-4\
GO:0007155~cell adhesion	40	5.08259	4.62181e-06	LGALS3BP, CD84, B4GALT1, CSF3R, ITGB2, CELSR1, ITGAL, THBS1, LY9, ICAM1, SIGLECE, PSTPIP1, ADGRE5, GPNMB, STAB1, SPP1, PTK2B, EMILIN2, LPXN, ITGB7, SCARF1, SLAMF1, CD96, ITGA4, CD93, KLRA2, CD2, CD4, CD6, PARVG, SELL, FES, ESAM, CD226, SIGLEC1, PKP3, HPSE, TGFBI, CD22, FERMT3	668	485	18082	2.23248	0.0132911	0.000304094	2.893883319925737E-4\
GO:0071260~cellular response to mechanical stimulus	14	1.77891	5.04729e-06	PTGER4, CD40, TGFB1, TNFSF14, CYBA, COL1A1, CNN2, EDNRA, CASP8, CASP4, TNFRSF8, TLR8, TLR7, TLR4	668	78	18082	4.85851	0.0145057	0.000324709	3.090062969601387E-4\
GO:0045060~negative thymic T cell selection	7	0.889454	5.74123e-06	SPN, CD74, PTPRC, CD28, CCR7, DOCK2, CD3E	668	14	18082	13.5344	0.0164835	0.000361323	3.438497111167813E-4\
GO:0007229~integrin-mediated signaling pathway	15	1.90597	7.55896e-06	FCER1G, SYK, ITGA4, TXK, ITGB2, ITGAL, TSPAN32, VAV1, FGR, COL3A1, TYROBP, PTK2B, ITGB7, LAT, FERMT3	668	93	18082	4.36595	0.0216456	0.0004656	4.43083619341567E-4\
GO:0032760~positive regulation of tumor necrosis factor production	12	1.52478	8.83045e-06	CD2, SASH3, FCER1G, PTAFR, TLR9, CYBA, CCR7, LBP, LGALS9, CCR5, TLR4, TLR2	668	59	18082	5.50553	0.0252403	0.000532587	5.06831147736499E-4\
GO:0042832~defense response to protozoan	9	1.14358	9.3602e-06	CD40, IRF4, SLC11A1, TLR12, IRF8, CD37, TSPAN32, IIGP1, BATF	668	30	18082	8.12066	0.026734	0.000541955	5.157468258894424E-4\
GO:0032715~negative regulation of interleukin-6 production	9	1.14358	9.3602e-06	TRIM30A, ZC3H12A, TLR9, NLRC3, NCKAP1L, FOXP3, TLR4, SLAMF1, HAVCR2	668	30	18082	8.12066	0.026734	0.000541955	5.157468258894424E-4\
GO:0002755~MyD88-dependent toll-like receptor signaling pathway	7	0.889454	1.43703e-05	TLR1, TLR9, TLR8, TLR7, TLR4, TLR13, TLR2	668	16	18082	11.8426	0.0407489	0.00081029	7.711048158466191E-4\
GO:0038083~peptidyl-tyrosine autophosphorylation	10	1.27065	1.45544e-05	LYN, FGR, HCK, ITK, SYK, LCK, FES, TXK, BTK, PTK2B	668	41	18082	6.60216	0.04126	0.00081029	7.711048158466191E-4\
GO:0050776~regulation of immune response	9	1.14358	1.57579e-05	SPN, FCGR1, CD40, FCGR3, FCER1G, SYK, CLEC12A, PHF11A, CARD11	668	32	18082	7.61312	0.0445946	0.000860739	8.19114769585231E-4\
GO:0050729~positive regulation of inflammatory response	12	1.52478	1.69949e-05	PTGER4, IL1RL1, EDNRA, CCL8, CCL6, TLR9, CCR5, TLR4, ETS1, CTSS, CCR2, TLR2	668	63	18082	5.15597	0.0480098	0.000911113	8.670524071872972E-4\
GO:0050870~positive regulation of T cell activation	7	0.889454	2.15171e-05	CD4, LCK, PRKCQ, CD3E, CORO1A, CARD11, CCR2	668	17	18082	11.146	0.060392	0.00113258	0.001077808700028282\
GO:0001816~cytokine production	8	1.01652	2.42132e-05	ITK, CD4, TXK, PTAFR, CD226, FOXP3, LIPA, BATF	668	25	18082	8.66204	0.0676977	0.00125174	0.0011912050914939661\
GO:0050707~regulation of cytokine secretion	6	0.762389	2.58327e-05	LYN, TLR1, TLR9, TLR8, TLR4, TLR2	668	11	18082	14.7648	0.0720584	0.00131203	0.0012485784883224\
GO:0001774~microglial cell activation	7	0.889454	3.12711e-05	TLR1, TLR9, TLR8, TLR7, TLR4, AIF1, TLR2	668	18	18082	10.5268	0.0865543	0.00153441	0.0014602032358592345\
GO:0045579~positive regulation of B cell differentiation	7	0.889454	3.12711e-05	SYK, INPP5D, CD27, NCKAP1L, IKZF1, PRDM1, IL2RG	668	18	18082	10.5268	0.0865543	0.00153441	0.0014602032358592345\
GO:0050829~defense response to Gram-negative bacterium	11	1.39771	3.34582e-05	GSDMD, CD4, NAIP5, LYZ2, SLC11A1, TLR9, HMGB2, TNFRSF14, LBP, TLR4, IIGP1	668	56	18082	5.3171	0.0923198	0.00161436	0.0015362890587162998\
GO:0045766~positive regulation of angiogenesis	16	2.03304	3.92469e-05	ECM1, ANXA3, ITGB2, CYBB, THBS1, ETS1, PIK3R6, TGFBR2, C3, LGALS3, CYSLTR1, CXCR3, ZC3H12A, C3AR1, HMOX1, PTK2B	668	121	18082	3.57935	0.107405	0.00186262	0.0017725462759285847\
GO:0042060~wound healing	14	1.77891	4.01561e-05	B4GALT1, TGFB1, SLC11A1, CELSR1, DCN, ELK3, TGFBR2, COL1A1, CNN2, COL3A1, PLAU, FCGR4, MUSTN1, HPSE	668	94	18082	4.03153	0.109751	0.00187503	0.0017843573911866231\
GO:0032689~negative regulation of interferon-gamma production	8	1.01652	4.19439e-05	CD96, IL1RL1, PGLYRP2, AXL, LGALS9, FOXP3, TLR4, HAVCR2	668	27	18082	8.0204	0.114347	0.00192742	0.0018342121928570608\
GO:0032753~positive regulation of interleukin-4 production	7	0.889454	4.42826e-05	SASH3, CD28, NLRP3, PRKCQ, CD3E, FOXP3, HAVCR2	668	19	18082	9.97274	0.120323	0.0020031	0.0019062275326746107\
GO:0051092~positive regulation of NF-kappaB transcription factor activity	15	1.90597	4.74993e-05	CD84, CD40, TGFB1, RIPK3, ITGB2, TNFRSF11A, ICAM1, TLR9, TRIM14, TNFRSF8, NLRP3, PRKCQ, TLR4, CARD11, TLR2	668	109	18082	3.72507	0.128478	0.00211555	0.0020132390799725247\
GO:0090023~positive regulation of neutrophil chemotaxis	8	1.01652	5.41564e-05	CD74, EDNRA, SELL, RAC2, C3AR1, CCR7, NCKAP1L, LBP	668	28	18082	7.73396	0.145114	0.0023755	0.0022606194565282143\
GO:0050766~positive regulation of phagocytosis	10	1.27065	5.53287e-05	FCGR1, C3, SIRPB1A, FCGR3, FCER1G, SLC11A1, CYBA, CCR7, DOCK2, FCGR2B	668	48	18082	5.63935	0.14801	0.00239069	0.002275081249817977\
GO:0072540~T-helper 17 cell lineage commitment	5	0.635324	5.87579e-05	TGFB1, IRF4, SLAMF6, LY9, BATF	668	7	18082	19.3349	0.156427	0.00250153	0.0023805577270731397\
GO:0006898~receptor-mediated endocytosis	11	1.39771	6.20416e-05	FCGR1, IFITM3, MSR1, FTL1, DAB2, CD300A, MRC1, APOE, FCGR2B, SCARF1, TGFBR2	668	60	18082	4.96262	0.164409	0.00260305	0.002477166790893529\
GO:0030335~positive regulation of cell migration	21	2.66836	6.51626e-05	CCR1, LYN, TGFB1, SEMA3C, MMP2, LEF1, PIK3CD, CXCR4, THBS1, AIF1, CORO1A, ETS1, COL1A1, FGR, DAB2, GPNMB, PLAU, C3AR1, PTK2B, MYO1F, FERMT3	668	203	18082	2.80023	0.171925	0.00269494	0.002564614575574474\
GO:0008283~cell proliferation	22	2.79543	6.85615e-05	MAP4K1, CD74, TGFB1, NCF1, UHRF1, SH2D2A, MCM10, MKI67, TNFRSF1B, LIPA, AURKB, HHEX, MELK, MYC, LTA, STAT4, CDK1, PTPN6, TGFBI, FAM83D, BUB1, E2F8	668	220	18082	2.70689	0.180034	0.00279557	0.002660379268124539\
GO:0006915~apoptotic process	41	5.20966	7.99987e-05	NCF1, GPR65, CDCA7, PRF1, CASP8, LGALS1, DRAM1, CHEK2, INPP5D, ZC3H12A, TNFSF10, HMOX1, BUB1, HTATIP2, SRGN, GSN, DNASE2A, SP110, GZMA, TNFRSF18, TNFRSF9, PRKCD, CKAP2, SHISA5, GZMB, SERPINA3G, TGFBR2, NAIP2, TPX2, DAB2, NAIP5, MELK, CCKBR, STK17B, BTK, CDK1, BIRC5, CD27, TRIB3, CRYAA, BIRC3	668	570	18082	1.94706	0.206741	0.00321662	0.003061062648733072\
GO:0050731~positive regulation of peptidyl-tyrosine phosphorylation	14	1.77891	8.59276e-05	LYN, CD74, TGFB1, SYK, IL6RA, TREM2, CD3E, ICAM1, CD4, EHD4, HCLS1, PTK2B, TNFRSF14, TLR4	668	101	18082	3.75212	0.220241	0.00340767	0.003242882393073196\
GO:0048535~lymph node development	8	1.01652	8.73226e-05	TGFB1, RIPK3, LTA, CXCR5, CCR7, LTB, IKZF1, TNFRSF11A	668	30	18082	7.21836	0.223385	0.0034162	0.0032509983987908885\
GO:2000379~positive regulation of reactive oxygen species metabolic process	8	1.01652	0.00010923	RIPK3, PLAU, ZC3H12A, PTK2B, ACOD1, THBS1, XDH, TGFBR2	668	31	18082	6.98551	0.271115	0.00421629	0.004012393996492068\
GO:0045582~positive regulation of T cell differentiation	7	0.889454	0.00011078	CD74, IL1RL2, PTPRC, IL2RA, CD27, H2-AA, PIK3R6	668	22	18082	8.61282	0.274377	0.00421984	0.004015768217303683\
GO:0050688~regulation of defense response to virus	5	0.635324	0.000114081	SPN, APOBEC3, CD37, IFIT1, TSPAN32	668	8	18082	16.918	0.281279	0.00428913	0.004081712091347238\
GO:0006334~nucleosome assembly	14	1.77891	0.000116428	HIST1H2BN, HIST1H2BM, HIST1H2BJ, HIST1H2BL, HIST1H2BK, CENPA, HIST1H3G, HIST1H2BH, HIST1H3H, HIST1H3B, HIST1H2BB, HIST1H3C, HIST1H1B, ASF1B	668	104	18082	3.64389	0.286147	0.00432127	0.004112296801541003\
GO:0032733~positive regulation of interleukin-10 production	7	0.889454	0.00014523	SASH3, FCER1G, CD28, TLR9, TIGIT, TLR4, TLR2	668	23	18082	8.23835	0.343263	0.00530331	0.005046842328755343\
GO:0045824~negative regulation of innate immune response	6	0.762389	0.000148457	CCR1, DHX58, ACOD1, IFI202B, SMPDL3B, HAVCR2	668	15	18082	10.8275	0.34937	0.00530331	0.005046842328755343\
GO:0042981~regulation of apoptotic process	20	2.5413	0.000149156	CD40, TGFB1, TNFRSF18, TNFRSF9, CARD6, TNFRSF11A, TNFRSF1B, IKZF3, CASP8, RASSF3, SELL, LCK, MYC, CASP4, TNFRSF8, TNFRSF14, TNFRSF26, TNFRSF4, CARD11, BIRC3	668	199	18082	2.72049	0.350686	0.00530331	0.005046842328755343\
GO:0030890~positive regulation of B cell proliferation	9	1.14358	0.000151854	SASH3, CD74, CD40, PTPRC, CD38, NCKAP1L, TNFRSF4, TLR4, CARD11	668	43	18082	5.66558	0.355739	0.00530331	0.005046842328755343\
GO:0046777~protein autophosphorylation	19	2.41423	0.000152046	LYN, MAP4K1, SYK, RIPK3, TXK, PRKCD, TTK, VRK2, FGR, HCK, MELK, MAPKAPK3, FES, LCK, CHEK2, STK17B, BTK, NEK2, HTATIP2	668	183	18082	2.81043	0.356097	0.00530331	0.005046842328755343\
GO:0007159~leukocyte cell-cell adhesion	7	0.889454	0.000187639	PTPRC, ITGA4, SYK, ITGB2, ITGAL, FERMT3, ICAM1	668	24	18082	7.89508	0.419152	0.00639513	0.006085867078536834\
GO:0034154~toll-like receptor 7 signaling pathway	4	0.508259	0.000194394	UNC93B1, TLR7, PIK3AP1, HAVCR2	668	4	18082	27.0689	0.430403	0.00639513	0.006085867078536834\
GO:0048002~antigen processing and presentation of peptide antigen	4	0.508259	0.000194394	SLC11A1, H2-AA, CTSS, H2-AB1	668	4	18082	27.0689	0.430403	0.00639513	0.006085867078536834\
GO:0046649~lymphocyte activation	4	0.508259	0.000194394	CD3E, LAX1, CARD11, SLAMF1	668	4	18082	27.0689	0.430403	0.00639513	0.006085867078536834\
GO:0001805~positive regulation of type III hypersensitivity	4	0.508259	0.000194394	FCGR1, FCGR3, FCER1G, BTK	668	4	18082	27.0689	0.430403	0.00639513	0.006085867078536834\
GO:0050715~positive regulation of cytokine secretion	8	1.01652	0.00020298	PTGER4, P2RX7, FGR, CD300C2, SYK, CLEC5A, CLEC4E, TLR2	668	34	18082	6.36914	0.44439	0.00660257	0.006283271354303838\
GO:0030593~neutrophil chemotaxis	11	1.39771	0.000207728	LGALS3, FCGR3, CCL8, CSF3R, FCER1G, SYK, CCL6, ITGB2, SPP1, NCKAP1L, VAV1	668	69	18082	4.31533	0.451975	0.00668192	0.006358785624848185\
GO:0032757~positive regulation of interleukin-8 production	7	0.889454	0.000239247	PTGER4, DDX58, TLR9, TLR7, LBP, TLR4, TLR2	668	25	18082	7.57928	0.499778	0.00752849	0.007164414428368636\
GO:0019835~cytolysis	7	0.889454	0.000239247	P2RX7, GSDMD, LYZ2, GZMA, FGL2, PRF1, GZMB	668	25	18082	7.57928	0.499778	0.00752849	0.007164414428368636\
GO:0071222~cellular response to lipopolysaccharide	20	2.5413	0.000280965	ABCA1, CD40, ARG1, HMGB2, ACOD1, NR1H3, TNFRSF1B, ICAM1, KLRK1, FCGR4, AXL, ZC3H12A, MRC1, TLR9, CD300LB, IRF8, NLRP3, LBP, TLR4, HAVCR2	668	209	18082	2.59032	0.5567	0.00874618	0.008323222685152055\
GO:0050868~negative regulation of T cell activation	6	0.762389	0.000287692	SPN, TGFB1, PTPN22, TNFAIP8L2, TIGIT, LAX1	668	17	18082	9.55372	0.565251	0.00886029	0.008431814480881308\
GO:0007169~transmembrane receptor protein tyrosine kinase signaling pathway	13	1.65184	0.000310647	LYN, ITK, SYK, TXK, PILRA, FGR, DOK1, HCK, DOK2, LCK, BTK, LCP2, LAT	668	100	18082	3.51895	0.593212	0.00946656	0.009008767213591224\
GO:0002827~positive regulation of T-helper 1 type immune response	5	0.635324	0.000322562	SLC11A1, IL12RB1, H2-AB1, IL27RA, CCR2	668	10	18082	13.5344	0.607008	0.00972725	0.009256843939045337\
GO:0043032~positive regulation of macrophage activation	6	0.762389	0.000386315	IL1RL1, IFI204, LBP, LGALS9, THBS1, HAVCR2	668	18	18082	9.02295	0.673262	0.0115297	0.010972141274128155\
GO:0042590~antigen processing and presentation of exogenous peptide antigen via MHC class I	4	0.508259	0.000472624	FCGR1, FCGR3, FCER1G, IFI30	668	5	18082	21.6551	0.745529	0.0139617	0.013286510282044322\
GO:0009612~response to mechanical stimulus	10	1.27065	0.000477452	P2RX7, COL3A1, CCNB1, LCK, MMP2, PTK2B, THBS1, ETS1, DCN, TGFBR2	668	63	18082	4.29664	0.749063	0.0139619	0.013286674981630645\
GO:0045577~regulation of B cell differentiation	5	0.635324	0.000492121	PTPRC, NFAM1, PTPN6, IKZF3, CARD11	668	11	18082	12.304	0.759501	0.0141058	0.013423693499867136\
GO:0046641~positive regulation of alpha-beta T cell proliferation	5	0.635324	0.000492121	PTPRC, SYK, CD28, CD3E, CCR2	668	11	18082	12.304	0.759501	0.0141058	0.013423693499867136\
GO:0042346~positive regulation of NF-kappaB import into nucleus	6	0.762389	0.000508469	TLR9, TLR7, PRKCQ, TLR4, IL18R1, TLR2	668	19	18082	8.54806	0.770624	0.0144316	0.013733657953316906\
GO:0097190~apoptotic signaling pathway	9	1.14358	0.000514526	SPN, CD40, CASP8, CD5, CD28, TNFRSF8, TNFRSF14, TNFRSF11A, CD3E	668	51	18082	4.77686	0.774613	0.0144617	0.013762324064703327\
GO:0032088~negative regulation of NF-kappaB transcription factor activity	10	1.27065	0.000676979	ANXA4, ZC3H12A, NLRC5, TLR9, NLRP3, ACOD1, NLRC3, FOXP3, HAVCR2, CMKLR1	668	66	18082	4.10134	0.859214	0.0188447	0.01793342713084275\
GO:0045086~positive regulation of interleukin-2 biosynthetic process	5	0.635324	0.000716711	IRF4, CD28, PRKCQ, CD3E, CARD11	668	12	18082	11.2787	0.874522	0.0192118	0.0182827735004437\
GO:0045088~regulation of innate immune response	5	0.635324	0.000716711	FGR, DHX58, IRF7, SAMHD1, MYO1F	668	12	18082	11.2787	0.874522	0.0192118	0.0182827735004437\
GO:0007252~I-kappaB phosphorylation	5	0.635324	0.000716711	SAA3, TLR9, TLR7, TLR4, TLR2	668	12	18082	11.2787	0.874522	0.0192118	0.0182827735004437\
GO:0032700~negative regulation of interleukin-17 production	5	0.635324	0.000716711	TGFB1, NCKAP1L, FOXP3, TLR4, TLR2	668	12	18082	11.2787	0.874522	0.0192118	0.0182827735004437\
GO:0019882~antigen processing and presentation	9	1.14358	0.000763036	RAB32, CD74, H2-EB1, UNC93B1, H2-DMB1, H2-AA, CTSS, PSMB8, H2-AB1	668	54	18082	4.51148	0.890281	0.020266	0.019285904081652656\
GO:0043029~T cell homeostasis	7	0.889454	0.000823959	P2RX7, CCNB2, TGFB1, RIPK3, IL2RA, NCKAP1L, CORO1A	668	31	18082	6.11232	0.908035	0.0214897	0.020450515340197064\
GO:0031663~lipopolysaccharide-mediated signaling pathway	7	0.889454	0.000823959	LYN, TGFB1, CD6, TREM2, PTPN22, LBP, TLR4	668	31	18082	6.11232	0.908035	0.0214897	0.020450515340197064\
GO:0042493~response to drug	26	3.30368	0.000834095	HMGB2, THBS1, ICAM1, CCNB1, LGALS1, CD38, PTK2B, RAD54L, NCKAP1L, LYN, APOBEC1, ABCA1, TGFB1, ANXA1, ARG1, MMP2, CYBB, CYBA, TGFBR2, P2RX7, COL1A1, RAD51, LCK, LTA, CDK1, CRYAA	668	339	18082	2.07608	0.910696	0.0215599	0.020517248289286475\
GO:0071346~cellular response to interferon-gamma	10	1.27065	0.000844367	CIITA, GBP8, CCL8, CCL6, MYC, MRC1, ACOD1, IL12RB1, AIF1, H2-AB1	668	68	18082	3.98072	0.913315	0.0216322	0.020586113089439088\
GO:0045588~positive regulation of gamma-delta T cell differentiation	4	0.508259	0.000919306	PTPRC, SYK, LCK, NCKAP1L	668	6	18082	18.0459	0.930234	0.0231425	0.02202337419150841\
GO:0034162~toll-like receptor 9 signaling pathway	4	0.508259	0.000919306	UNC93B1, TLR9, PIK3AP1, HAVCR2	668	6	18082	18.0459	0.930234	0.0231425	0.02202337419150841\
GO:0045089~positive regulation of innate immune response	6	0.762389	0.00105062	CD74, MMP2, HMGB2, TLR8, LGALS9, HAVCR2	668	22	18082	7.38242	0.952315	0.0255592	0.02432321665459586\
GO:0043011~myeloid dendritic cell differentiation	6	0.762389	0.00105062	SPI1, TGFB1, IRF4, PIRB, BATF, TGFBR2	668	22	18082	7.38242	0.952315	0.0255592	0.02432321665459586\
GO:0016064~immunoglobulin mediated immune response	6	0.762389	0.00105062	CD74, FCER1G, INPP5D, PRKCD, IRF7, FCGR2B	668	22	18082	7.38242	0.952315	0.0255592	0.02432321665459586\
GO:0050718~positive regulation of interleukin-1 beta secretion	6	0.762389	0.00105062	P2RX7, GSDMD, CASP4, NLRP3, CCR7, CCR5	668	22	18082	7.38242	0.952315	0.0255592	0.02432321665459586\
GO:0006952~defense response	13	1.65184	0.00119302	CD74, TGTP2, TGFB1, TGTP1, ACOD1, IFI47, GM12185, TLR1, GM4951, PTPRCAP, CCR5, FCGR2B, GM5431	668	116	18082	3.03358	0.96844	0.0287816	0.0273897120552947\
GO:0000070~mitotic sister chromatid segregation	6	0.762389	0.00130212	KIF18B, PLK1, NUSAP1, NEK2, CENPA, KNSTRN	668	23	18082	7.06144	0.976996	0.031154	0.02964742743723174\
GO:0051279~regulation of release of sequestered calcium ion into cytosol	5	0.635324	0.00136642	LYN, PTK2B, CYBA, PTPN6, CORO1A	668	14	18082	9.66745	0.980908	0.032161	0.030605690078103095\
GO:0034122~negative regulation of toll-like receptor signaling pathway	5	0.635324	0.00136642	TRIM30A, IRF4, TLR9, PIK3AP1, SMPDL3B	668	14	18082	9.66745	0.980908	0.032161	0.030605690078103095\
GO:0001525~angiogenesis	20	2.5413	0.00144185	ECM1, SYK, MMP2, TNFAIP2, PIK3R6, PIK3CG, ELK3, CASP8, RNF213, PLAU, ANPEP, CXCR3, ZC3H12A, HMOX1, MMP19, PTK2B, TGFBI, RAMP1, CCR2, HTATIP2	668	239	18082	2.26518	0.984658	0.0336626	0.03203467832146524\
GO:0006468~protein phosphorylation	37	4.7014	0.00150758	ITK, TXK, TTK, AURKB, PIK3CG, AURKA, CCNB1, CHEK2, STAT4, PTK2B, NEK2, BUB1, IKBKE, LYN, MAP4K1, TGFB1, MLKL, RIPK3, SYK, PRKCD, PLK1, VRK2, TGFBR2, P2RX7, FGR, HCK, MELK, MAPKAPK3, FES, LCK, AXL, STK17B, BTK, CDK1, BIRC5, PRKCQ, TRIB3	668	576	18082	1.7388	0.98732	0.0349157	0.03322715817283681\
GO:0045359~positive regulation of interferon-beta biosynthetic process	4	0.508259	0.00156472	TLR9, TLR8, TLR7, TLR4	668	7	18082	15.4679	0.989256	0.0353895	0.03367809071746035\
GO:0045730~respiratory burst	4	0.508259	0.00156472	NCF1, SLC11A1, CYBB, CYBA	668	7	18082	15.4679	0.989256	0.0353895	0.03367809071746035\
GO:1904385~cellular response to angiotensin	4	0.508259	0.00156472	MYC, PRKCD, CYBA, CDC6	668	7	18082	15.4679	0.989256	0.0353895	0.03367809071746035\
GO:0050850~positive regulation of calcium-mediated signaling	6	0.762389	0.0015954	CD4, SYK, CD8A, TREM2, CD3E, ITGAL	668	24	18082	6.76722	0.990171	0.0356963	0.03397002392612089\
GO:0090307~mitotic spindle assembly	7	0.889454	0.00160294	CDC20, TPX2, CHEK2, BIRC5, NEK2, MYBL2, KIF11	668	35	18082	5.41377	0.990383	0.0356963	0.03397002392612089\
GO:0070374~positive regulation of ERK1 and ERK2 cascade	17	2.1601	0.00166108	CCR1, CD74, TGFB1, TREM2, PTPN22, SCIMP, ICAM1, C3, EDNRA, CCL8, GPNMB, CCL6, PTK2B, TLR4, SLAMF1, HAVCR2, TLR2	668	188	18082	2.44772	0.991875	0.0367087	0.03493349156714152\
GO:0050727~regulation of inflammatory response	9	1.14358	0.00172332	LYN, IL1RL2, ANXA1, PGLYRP2, CASP4, TLR9, NLRP3, PIK3AP1, TLR4	668	61	18082	3.99377	0.993217	0.0377955	0.035967740245436704\
GO:0050710~negative regulation of cytokine secretion	5	0.635324	0.00180932	SRGN, PTGER4, LRRC32, TNFRSF4, FOXP3	668	15	18082	9.02295	0.994714	0.0390895	0.03719912187180189\
GO:0032481~positive regulation of type I interferon production	5	0.635324	0.00180932	SYK, DHX58, IRF7, PTPN22, ZC3HAV1	668	15	18082	9.02295	0.994714	0.0390895	0.03719912187180189\
GO:0010628~positive regulation of gene expression	28	3.55781	0.00188371	PTGER4, LEF1, HMGB2, PIK3CD, PTPN22, PRDM1, IKZF1, CD3E, LRRC32, IL2RG, CNN2, MUSTN1, ZC3H12A, LGALS9, CCR5, GSN, TGFB1, DDX58, SLC11A1, FOXP3, RUNX2, P2RX7, LCK, CD28, TLR9, CDK1, TLR4, TLR2	668	399	18082	1.89957	0.99574	0.0403951	0.03844164183858762\
GO:0007568~aging	16	2.03304	0.00190796	CDKN1C, CIITA, GSN, TGFB1, KCNE2, ARG1, ITGB2, TNFRSF1B, AURKB, DCN, TGFBR2, COL3A1, UCP2, PENK, APOE, IFI27L2A	668	173	18082	2.50348	0.996029	0.0406144	0.03865028347684298\
GO:0032728~positive regulation of interferon-beta production	6	0.762389	0.00193444	DDX58, TLR9, IRF7, HMGB2, TLR4, TLR2	668	25	18082	6.49653	0.996323	0.0408775	0.038900653920476966\
GO:0001666~response to hypoxia	17	2.1601	0.00206135	TGFB1, MMP2, CXCR4, CYBA, SOD3, ETS1, TGFBR2, EDNRA, PLAU, UCP2, PENK, LTA, HMOX1, CD38, PTK2B, CRYAA, TLR2	668	192	18082	2.39672	0.997455	0.0432435	0.04115231362661528\
GO:0032735~positive regulation of interleukin-12 production	6	0.762389	0.00232326	CD40, TLR9, IRF8, CCR7, TLR4, TLR2	668	26	18082	6.24666	0.99881	0.0477599	0.04545027815319333\
GO:0001782~B cell homeostasis	6	0.762389	0.00232326	LYN, TNFRSF13B, PIK3CD, NCKAP1L, PIRB, FOXP3	668	26	18082	6.24666	0.99881	0.0477599	0.04545027815319333\
GO:0010759~positive regulation of macrophage chemotaxis	5	0.635324	0.00234263	C3AR1, CCR7, THBS1, SLAMF1, CMKLR1	668	16	18082	8.45902	0.998875	0.0477599	0.04545027815319333\
GO:0007051~spindle organization	5	0.635324	0.00234263	ASPM, KIF11, KNSTRN, AURKB, AURKA	668	16	18082	8.45902	0.998875	0.0477599	0.04545027815319333\
GO:0001798~positive regulation of type IIa hypersensitivity	4	0.508259	0.0024351	FCGR1, C3, FCGR3, FCER1G	668	8	18082	13.5344	0.99914	0.0479565	0.04563740054783204\
GO:0006691~leukotriene metabolic process	4	0.508259	0.0024351	NCF1, ALOX5AP, TLR4, TLR2	668	8	18082	13.5344	0.99914	0.0479565	0.04563740054783204\
GO:0032609~interferon-gamma production	4	0.508259	0.0024351	ITK, TXK, TLR4, IL12RB2	668	8	18082	13.5344	0.99914	0.0479565	0.04563740054783204\
GO:0002223~stimulatory C-type lectin receptor signaling pathway	4	0.508259	0.0024351	KLRK1, FCER1G, SYK, CLEC7A	668	8	18082	13.5344	0.99914	0.0479565	0.04563740054783204\
GO:0043304~regulation of mast cell degranulation	4	0.508259	0.0024351	LYN, FES, RAC2, UNC13D	668	8	18082	13.5344	0.99914	0.0479565	0.04563740054783204\
GO:0030099~myeloid cell differentiation	6	0.762389	0.00276593	CCR1, CDKN1C, CEBPA, DAB2, CLEC5A, IRF8	668	27	18082	6.0153	0.999671	0.0541039	0.05148743380283614\
GO:0019221~cytokine-mediated signaling pathway	14	1.77891	0.00295787	CEBPA, LRTM1, BGN, IL6RA, CSF2RB, PIRB, IIGP1, DCN, CSF2RB2, IL2RB, STAT4, PTPN6, IRF5, CCR2	668	146	18082	2.59564	0.999811	0.0574159	0.054639286775389206\
GO:0006968~cellular defense response	5	0.635324	0.00297492	NCF1, PTK2B, TNFRSF4, LAT, CCR2	668	17	18082	7.96143	0.99982	0.0574159	0.054639286775389206\
GO:0043123~positive regulation of I-kappaB kinase/NF-kappaB signaling	14	1.77891	0.00352687	ECM1, CD40, SHISA5, ZC3HAV1, S100B, BST2, CASP8, LGALS1, TLR9, TNFSF10, HMOX1, IKBKE, TLR4, CARD11	668	149	18082	2.54338	0.999964	0.0667913	0.0635613150793072\
GO:0034138~toll-like receptor 3 signaling pathway	4	0.508259	0.00355297	UNC93B1, RFTN1, LGALS9, HAVCR2	668	9	18082	12.0306	0.999967	0.0667913	0.0635613150793072\
GO:0002504~antigen processing and presentation of peptide or polysaccharide antigen via MHC class II	4	0.508259	0.00355297	H2-EB1, H2-DMB1, H2-AA, H2-AB1	668	9	18082	12.0306	0.999967	0.0667913	0.0635613150793072\
GO:0071223~cellular response to lipoteichoic acid	4	0.508259	0.00355297	TREM2, LBP, TLR4, TLR2	668	9	18082	12.0306	0.999967	0.0667913	0.0635613150793072\
GO:0050860~negative regulation of T cell receptor signaling pathway	5	0.635324	0.00371452	LGALS3, ELF1, PTPN6, PTPN22, UBASH3A	668	18	18082	7.51913	0.999979	0.0693776	0.06602252694863588\
GO:0042113~B cell activation	6	0.762389	0.00382915	CD40, CXCR5, BLNK, PIK3CD, LAX1, IKZF3	668	29	18082	5.60045	0.999985	0.0710602	0.06762375721984712\
GO:0045066~regulatory T cell differentiation	3	0.381194	0.00397622	TGFB1, CD28, FOXP3	668	3	18082	27.0689	0.99999	0.0714979	0.06804029917609276\
GO:0071226~cellular response to molecule of fungal origin	3	0.381194	0.00397622	SYK, CLEC7A, BTK	668	3	18082	27.0689	0.99999	0.0714979	0.06804029917609276\
GO:0002513~tolerance induction to self antigen	3	0.381194	0.00397622	LYN, TGFB1, FOXP3	668	3	18082	27.0689	0.99999	0.0714979	0.06804029917609276\
GO:0002685~regulation of leukocyte migration	3	0.381194	0.00397622	ANXA1, CXCR3, PTPN22	668	3	18082	27.0689	0.99999	0.0714979	0.06804029917609276\
GO:0001787~natural killer cell proliferation	3	0.381194	0.00397622	ELF4, SLAMF6, SLAMF1	668	3	18082	27.0689	0.99999	0.0714979	0.06804029917609276\
GO:0032355~response to estradiol	11	1.39771	0.00410163	FCGR1, COL1A1, CD4, GRN, CASP8, ANXA1, TGFB1, MYC, PENK, CD38, ETS1	668	101	18082	2.94809	0.999993	0.0732977	0.06975308236207453\
GO:0031100~organ regeneration	8	1.01652	0.00434649	CCNA2, TGFB1, ANXA3, AXL, CDK1, LCP1, MKI67, TGFBR2	668	56	18082	3.86698	0.999997	0.0771969	0.07346371950667586\
GO:0000281~mitotic cytokinesis	6	0.762389	0.00445785	PLK1, NUSAP1, CKAP2, KIF20A, CENPA, CEP55	668	30	18082	5.41377	0.999998	0.078692	0.07488651385689639\
GO:0034113~heterotypic cell-cell adhesion	5	0.635324	0.00456946	CD2, PTPRC, ITGA4, ITGB2, ITGB7	668	19	18082	7.12338	0.999998	0.0801733	0.0762961654188359\
GO:0070269~pyroptosis	4	0.508259	0.00493744	GSDMD, NAIP2, NAIP5, CASP4	668	10	18082	10.8275	0.999999	0.0855921	0.08145291203426876\
GO:0032480~negative regulation of type I interferon production	4	0.508259	0.00493744	DDX58, DHX58, ACOD1, HAVCR2	668	10	18082	10.8275	0.999999	0.0855921	0.08145291203426876\
GO:0012501~programmed cell death	6	0.762389	0.00515668	P2RX7, GSDMD, RIPK3, MLKL, STK17B, CASP4	668	31	18082	5.23913	1	0.0888606	0.08456341584787724\
GO:0045429~positive regulation of nitric oxide biosynthetic process	7	0.889454	0.00589435	KLRK1, ITGB2, PTK2B, TLR4, AIF1, ICAM1, TLR2	668	45	18082	4.21071	1	0.100971	0.09608831901299085\
GO:0071407~cellular response to organic cyclic compound	9	1.14358	0.00630278	P2RX7, MSR1, CEBPA, P2RY6, CCNB1, CASP8, LGALS1, TGFB1, CYBA	668	75	18082	3.24826	1	0.107333	0.10214204421188165\
GO:0030101~natural killer cell activation	4	0.508259	0.00660443	KLRK1, IL2RB, ITGB2, IL18R1	668	11	18082	9.84322	1	0.110519	0.10517458112436148\
GO:0042554~superoxide anion generation	4	0.508259	0.00660443	NCF1, NCF2, CYBB, CYBA	668	11	18082	9.84322	1	0.110519	0.10517458112436148\
GO:0002281~macrophage activation involved in immune response	4	0.508259	0.00660443	TYROBP, SYK, LBP, HAVCR2	668	11	18082	9.84322	1	0.110519	0.10517458112436148\
GO:0045648~positive regulation of erythrocyte differentiation	5	0.635324	0.00665578	INPP5D, HMGB2, ISG15, NCKAP1L, ETS1	668	21	18082	6.44497	1	0.110738	0.1053831906464189\
GO:0032147~activation of protein kinase activity	6	0.762389	0.00678056	TPX2, RIPK3, SLC11A1, PRKCD, CLSPN, TGFBR2	668	33	18082	4.92161	1	0.11217	0.10674541427681812\
GO:0071356~cellular response to tumor necrosis factor	11	1.39771	0.00746712	COL1A1, CRHBP, CEBPA, CCL8, CCL6, ZC3H12A, ACOD1, CYBA, THBS1, BIRC3, ICAM1	668	110	18082	2.70689	1	0.12273	0.11679464497805302\
GO:0045185~maintenance of protein location	3	0.381194	0.00775805	LGALS3, LGALS1, LGALS9	668	4	18082	20.3016	1	0.12273	0.11679464497805302\
GO:0032649~regulation of interferon-gamma production	3	0.381194	0.00775805	RIPK3, ISG15, CCR7	668	4	18082	20.3016	1	0.12273	0.11679464497805302\
GO:0002283~neutrophil activation involved in immune response	3	0.381194	0.00775805	TYROBP, FCER1G, SYK	668	4	18082	20.3016	1	0.12273	0.11679464497805302\
GO:0045356~positive regulation of interferon-alpha biosynthetic process	3	0.381194	0.00775805	TLR9, TLR8, TLR7	668	4	18082	20.3016	1	0.12273	0.11679464497805302\
GO:0002232~leukocyte chemotaxis involved in inflammatory response	3	0.381194	0.00775805	SLAMF8, LBP, SLAMF1	668	4	18082	20.3016	1	0.12273	0.11679464497805302\
GO:0030886~negative regulation of myeloid dendritic cell activation	3	0.381194	0.00775805	CD37, TSPAN32, HAVCR2	668	4	18082	20.3016	1	0.12273	0.11679464497805302\
GO:2000483~negative regulation of interleukin-8 secretion	3	0.381194	0.00775805	ANXA1, ANXA4, PTPN22	668	4	18082	20.3016	1	0.12273	0.11679464497805302\
GO:0031668~cellular response to extracellular stimulus	5	0.635324	0.00790137	P2RX7, LYN, GSDMD, AXL, AIF1	668	22	18082	6.15201	1	0.123646	0.11766636716990397\
GO:0030595~leukocyte chemotaxis	5	0.635324	0.00790137	CCR1, CNR2, CXCR5, IL16, CORO1A	668	22	18082	6.15201	1	0.123646	0.11766636716990397\
GO:0001934~positive regulation of protein phosphorylation	15	1.90597	0.00840697	PTGER4, CD40, TGFB1, CXCR4, AIF1, SPN, P2RX7, C3, DAB2, EDNRA, CCND2, GPNMB, CD6, CHEK2, CRYAA	668	184	18082	2.2067	1	0.129174	0.1229275531311451\
GO:0045059~positive thymic T cell selection	4	0.508259	0.008567	CD74, PTPRC, DOCK2, CD3D	668	12	18082	9.02295	1	0.129174	0.1229275531311451\
GO:0001771~immunological synapse formation	4	0.508259	0.008567	CD6, DOCK8, PRF1, DOCK2	668	12	18082	9.02295	1	0.129174	0.1229275531311451\
GO:0035457~cellular response to interferon-alpha	4	0.508259	0.008567	IFI204, AXL, MYC, IFIT1	668	12	18082	9.02295	1	0.129174	0.1229275531311451\
GO:0035455~response to interferon-alpha	4	0.508259	0.008567	IFITM3, BST2, TGTP2, TGTP1	668	12	18082	9.02295	1	0.129174	0.1229275531311451\
GO:0032740~positive regulation of interleukin-17 production	4	0.508259	0.008567	TGFB1, PRKCQ, SLAMF6, LY9	668	12	18082	9.02295	1	0.129174	0.1229275531311451\
GO:0001818~negative regulation of cytokine production	4	0.508259	0.008567	GPNMB, AXL, SLC11A1, BTK	668	12	18082	9.02295	1	0.129174	0.1229275531311451\
GO:0007204~positive regulation of cytosolic calcium ion concentration	13	1.65184	0.00877025	CCR1, PTGER4, PIK3CG, EDNRA, GNA15, CCKBR, GNAT2, CXCR3, C3AR1, CCR8, CD38, PTK2B, CCR5	668	148	18082	2.37767	1	0.131554	0.12519193904838832\
GO:0048661~positive regulation of smooth muscle cell proliferation	9	1.14358	0.00923348	MYC, PTAFR, C3AR1, HMOX1, CYBA, IL6RA, THBS1, AIF1, TGFBR2	668	80	18082	3.04525	1	0.137788	0.13112489839392466\
GO:0034097~response to cytokine	9	1.14358	0.00992442	COL3A1, SERPINA3F, MAPKAPK3, ACP5, IL6RA, TNFRSF11A, SERPINA3G, CORO1A, IL12RB2	668	81	18082	3.00765	1	0.147339	0.14021423347200426\
GO:0018105~peptidyl-serine phosphorylation	12	1.52478	0.0102684	MAP4K1, MAPKAPK3, SYK, CHEK2, PRKCD, PLK1, CDK1, PRKCQ, TTK, VRK2, CLSPN, TGFBR2	668	133	18082	2.4423	1	0.151668	0.1443335488225097\
GO:0030041~actin filament polymerization	5	0.635324	0.0108297	GSN, WAS, HCLS1, AIF1, MSRB1	668	24	18082	5.63935	1	0.156064	0.14851710291564568\
GO:0006270~DNA replication initiation	5	0.635324	0.0108297	MCM3, MCM5, MCM10, MCM6, CDC6	668	24	18082	5.63935	1	0.156064	0.14851710291564568\
GO:0042098~T cell proliferation	5	0.635324	0.0108297	P2RX7, PTPRC, CXCR4, DOCK2, TNFRSF4	668	24	18082	5.63935	1	0.156064	0.14851710291564568\
GO:0060968~regulation of gene silencing	4	0.508259	0.0108355	HIST1H3G, HIST1H3H, HIST1H3B, HIST1H3C	668	13	18082	8.32888	1	0.156064	0.14851710291564568\
GO:0045078~positive regulation of interferon-gamma biosynthetic process	4	0.508259	0.0108355	TLR9, CD27, TLR8, TLR7	668	13	18082	8.32888	1	0.156064	0.14851710291564568\
GO:0045471~response to ethanol	11	1.39771	0.0113144	APOBEC1, CASP8, GSN, MYC, PENK, TBXAS1, CDK1, CD27, PTK2B, TLR4, ICAM1	668	117	18082	2.54494	1	0.162155	0.1543129691369935\
GO:0007157~heterophilic cell-cell adhesion via plasma membrane cell adhesion molecules	7	0.889454	0.0118698	LGALS1, ITGA4, CD6, CD226, LGALS9, TIGIT, ITGAL	668	52	18082	3.64389	1	0.167525	0.1594234619902113\
GO:0048873~homeostasis of number of cells within a tissue	6	0.762389	0.0123363	SASH3, P2RX7, CD7, CORO1A, LIPA, CCR2	668	38	18082	4.27403	1	0.167525	0.1594234619902113\
GO:0006910~phagocytosis, recognition	6	0.762389	0.0123363	FCGR1, FCGR3, IGHV1-72, IGHV1-84, CLEC7A, IGLC3	668	38	18082	4.27403	1	0.167525	0.1594234619902113\
GO:0045453~bone resorption	5	0.635324	0.0125241	RAC2, ACP5, PTK2B, XDH, CTSS	668	25	18082	5.41377	1	0.167525	0.1594234619902113\
GO:0033209~tumor necrosis factor-mediated signaling pathway	5	0.635324	0.0125241	TNFSF14, LTA, PTK2B, LTB, TNFRSF11A	668	25	18082	5.41377	1	0.167525	0.1594234619902113\
GO:0002725~negative regulation of T cell cytokine production	3	0.381194	0.012615	FOXP3, VSIR, SLAMF1	668	5	18082	16.2413	1	0.167525	0.1594234619902113\
GO:1903238~positive regulation of leukocyte tethering or rolling	3	0.381194	0.012615	ITGA4, PTAFR, CCR2	668	5	18082	16.2413	1	0.167525	0.1594234619902113\
GO:1902714~negative regulation of interferon-gamma secretion	3	0.381194	0.012615	ZC3H12A, LGALS9, SLAMF1	668	5	18082	16.2413	1	0.167525	0.1594234619902113\
GO:0032732~positive regulation of interleukin-1 production	3	0.381194	0.012615	LGALS9, TLR4, HAVCR2	668	5	18082	16.2413	1	0.167525	0.1594234619902113\
GO:0002730~regulation of dendritic cell cytokine production	3	0.381194	0.012615	TLR9, TLR4, TLR2	668	5	18082	16.2413	1	0.167525	0.1594234619902113\
GO:0010543~regulation of platelet activation	3	0.381194	0.012615	FCER1G, SYK, TXK	668	5	18082	16.2413	1	0.167525	0.1594234619902113\
GO:1900426~positive regulation of defense response to bacterium	3	0.381194	0.012615	CYBA, LGALS9, HAVCR2	668	5	18082	16.2413	1	0.167525	0.1594234619902113\
GO:0050859~negative regulation of B cell receptor signaling pathway	3	0.381194	0.012615	CD300A, LPXN, PTPN6	668	5	18082	16.2413	1	0.167525	0.1594234619902113\
GO:0045621~positive regulation of lymphocyte differentiation	3	0.381194	0.012615	INPP5D, NCKAP1L, IL2RG	668	5	18082	16.2413	1	0.167525	0.1594234619902113\
GO:0034123~positive regulation of toll-like receptor signaling pathway	3	0.381194	0.012615	TLR9, PIK3AP1, TLR2	668	5	18082	16.2413	1	0.167525	0.1594234619902113\
GO:0043320~natural killer cell degranulation	3	0.381194	0.012615	CORO1A, UNC13D, STX11	668	5	18082	16.2413	1	0.167525	0.1594234619902113\
GO:0043065~positive regulation of apoptotic process	22	2.79543	0.0129911	TOP2A, B4GALT1, TGFB1, ANXA1, SP110, MMP2, GZMA, PRKCD, S100B, P2RX7, CASP8, KLRK1, MELK, INPP5D, LTA, TNFSF10, HMOX1, TNFRSF8, CTLA4, IRF5, BCL2A1D, TLR4	668	335	18082	1.77766	1	0.171732	0.16342689546890496\
GO:0001817~regulation of cytokine production	4	0.508259	0.013418	LYN, ELF1, IQGAP1, UBASH3A	668	14	18082	7.73396	1	0.174194	0.16576992578778024\
GO:0030225~macrophage differentiation	4	0.508259	0.013418	SPIB, CEBPA, CASP8, SPI1	668	14	18082	7.73396	1	0.174194	0.16576992578778024\
GO:0090026~positive regulation of monocyte chemotaxis	4	0.508259	0.013418	CCR1, PLA2G7, AIF1, CCR2	668	14	18082	7.73396	1	0.174194	0.16576992578778024\
GO:0098586~cellular response to virus	4	0.508259	0.013418	ZC3H12A, PENK, LGALS9, IKBKE	668	14	18082	7.73396	1	0.174194	0.16576992578778024\
GO:0014911~positive regulation of smooth muscle cell migration	6	0.762389	0.0137322	PTGER4, P2RY6, PLAU, TMSB4X, SEMA6D, MYC	668	39	18082	4.16444	1	0.177476	0.16889328179311505\
GO:0008360~regulation of cell shape	12	1.52478	0.0139767	FGR, HCK, ANXA1, WIPF1, FES, LST1, PTK2B, VRK2, ARHGAP15, S100B, CORO1A, ICAM1	668	139	18082	2.33688	1	0.179833	0.17113666364044547\
GO:0043406~positive regulation of MAP kinase activity	7	0.889454	0.0141601	CD40, TGFB1, PRKCD, IQGAP1, PIK3R6, PIK3CG, PIK3R5	668	54	18082	3.50893	1	0.181387	0.17261540777895637\
GO:0070098~chemokine-mediated signaling pathway	7	0.889454	0.0154133	CCR1, CCL8, CCL6, CCR9, CCR8, PTK2B, CCR2	668	55	18082	3.44513	1	0.195709	0.1862446329752765\
GO:0006958~complement activation, classical pathway	7	0.889454	0.0154133	C1QB, C3, C1QA, IGHV1-72, IGHV1-84, IGLC3, C1QC	668	55	18082	3.44513	1	0.195709	0.1862446329752765\
GO:0010875~positive regulation of cholesterol efflux	4	0.508259	0.0163202	ABCA1, NR1H3, APOE, PLTP	668	15	18082	7.21836	1	0.204533	0.19464154212232906\
GO:2000249~regulation of actin cytoskeleton reorganization	4	0.508259	0.0163202	TGFB1, GMFG, ARHGDIB, PTK2B	668	15	18082	7.21836	1	0.204533	0.19464154212232906\
GO:0030502~negative regulation of bone mineralization	4	0.508259	0.0163202	CCR1, SRGN, ECM1, PTK2B	668	15	18082	7.21836	1	0.204533	0.19464154212232906\
GO:0071353~cellular response to interleukin-4	5	0.635324	0.0163984	ARG1, TCF7, LEF1, MRC1, CORO1A	668	27	18082	5.01275	1	0.204627	0.19473110825141962\
GO:0007059~chromosome segregation	9	1.14358	0.0169051	TOP2A, CDCA2, PTTG1, BIRC5, NEK2, KIF2C, KIF11, KNSTRN, BUB1	668	89	18082	2.7373	1	0.210045	0.199887052326784\
GO:0051603~proteolysis involved in cellular protein catabolic process	7	0.889454	0.0181461	CASP8, GZMA, CTSZ, CTSW, CTSS, PSMB8, CTSB	668	57	18082	3.32425	1	0.220531	0.20986613838663834\
GO:0070301~cellular response to hydrogen peroxide	7	0.889454	0.0181461	ANXA1, IL18RAP, ARG1, AXL, PRKCD, CDK1, ETS1	668	57	18082	3.32425	1	0.220531	0.20986613838663834\
GO:0016337~single organismal cell-cell adhesion	10	1.27065	0.018399	CD2, CD53, ITGA4, CD93, ITGB2, ESAM, PKP3, ICOS, ITGAL, ICAM1	668	108	18082	2.50638	1	0.220531	0.20986613838663834\
GO:0043305~negative regulation of mast cell degranulation	3	0.381194	0.0184628	CD84, CD300A, HMOX1	668	6	18082	13.5344	1	0.220531	0.20986613838663834\
GO:0042158~lipoprotein biosynthetic process	3	0.381194	0.0184628	APOBEC1, ABCA1, APOE	668	6	18082	13.5344	1	0.220531	0.20986613838663834\
GO:0097350~neutrophil clearance	3	0.381194	0.0184628	ANXA1, AXL, CCR2	668	6	18082	13.5344	1	0.220531	0.20986613838663834\
GO:0002819~regulation of adaptive immune response	3	0.381194	0.0184628	RIPK3, IRF7, CD48	668	6	18082	13.5344	1	0.220531	0.20986613838663834\
GO:0090330~regulation of platelet aggregation	3	0.381194	0.0184628	LYN, SYK, PRKCQ	668	6	18082	13.5344	1	0.220531	0.20986613838663834\
GO:0050672~negative regulation of lymphocyte proliferation	3	0.381194	0.0184628	IL2RA, LST1, FOXP3	668	6	18082	13.5344	1	0.220531	0.20986613838663834\
GO:0043113~receptor clustering	5	0.635324	0.0185871	ITGA4, ITGB2, ITGB7, CLEC2I, ITGAL	668	28	18082	4.83373	1	0.220531	0.20986613838663834\
GO:0033344~cholesterol efflux	5	0.635324	0.0185871	ABCA1, SOAT1, NPC2, APOC1, APOE	668	28	18082	4.83373	1	0.220531	0.20986613838663834\
GO:0032270~positive regulation of cellular protein metabolic process	4	0.508259	0.0195458	TGFB1, UHRF1, NR1H3, PTK2B	668	16	18082	6.76722	1	0.22909	0.21801100006166668\
GO:2000406~positive regulation of T cell migration	4	0.508259	0.0195458	ITGA4, TNFRSF14, LGALS9, AIF1	668	16	18082	6.76722	1	0.22909	0.21801100006166668\
GO:0001779~natural killer cell differentiation	4	0.508259	0.0195458	AXL, SLAMF6, IKZF1, SLAMF1	668	16	18082	6.76722	1	0.22909	0.21801100006166668\
GO:0042542~response to hydrogen peroxide	7	0.889454	0.0196295	COL1A1, LCK, MMP2, HP, HMOX1, PTK2B, CRYAA	668	58	18082	3.26693	1	0.229142	0.21806130490183415\
GO:0001819~positive regulation of cytokine production	5	0.635324	0.0209483	NFAM1, SLC11A1, LGALS9, CARD11, HAVCR2	668	29	18082	4.66705	1	0.241615	0.22993076824737516\
GO:0002040~sprouting angiogenesis	5	0.635324	0.0209483	RNF213, LEF1, PTK2B, THBS1, E2F8	668	29	18082	4.66705	1	0.241615	0.22993076824737516\
GO:0097421~liver regeneration	5	0.635324	0.0209483	TGFB1, MYC, UCP2, HMOX1, AURKA	668	29	18082	4.66705	1	0.241615	0.22993076824737516\
GO:0050732~negative regulation of peptidyl-tyrosine phosphorylation	4	0.508259	0.0230967	PTPRC, PRKCD, PTPN6, SAMSN1	668	17	18082	6.36914	1	0.265337	0.25250581354639634\
GO:0009314~response to radiation	5	0.635324	0.0234853	COL3A1, MYC, PENK, TNFRSF11A, CCR4	668	30	18082	4.51148	1	0.26774	0.2547919712306235\
GO:0045893~positive regulation of transcription, DNA-templated	32	4.06607	0.0234908	CDKN1C, CEBPA, CIITA, SPI1, LEF1, HMGB2, IKZF1, ETS1, ELK3, LYL1, CHEK2, MYC, TMSB4X, CD38, TGFB1, IRX6, ATAD2, RHOG, NR1H3, FOXP3, RUNX2, CCNA2, COL1A1, DAB2, ELF1, MDFIC, LHX3, IRF4, ELF4, IRF7, IRF8, SKAP1	668	576	18082	1.50383	1	0.26774	0.2547919712306235\
GO:0060326~cell chemotaxis	8	1.01652	0.0248487	CCL8, CCL6, SAA3, PRKCD, LEF1, RHOG, HMGB2, PRKCQ	668	78	18082	2.77629	1	0.279762	0.26623318403890556\
GO:0050869~negative regulation of B cell activation	3	0.381194	0.0252221	INPP5D, TBC1D10C, SAMSN1	668	7	18082	11.6009	1	0.279762	0.26623318403890556\
GO:0043312~neutrophil degranulation	3	0.381194	0.0252221	ANXA3, MYO1F, STX11	668	7	18082	11.6009	1	0.279762	0.26623318403890556\
GO:0072678~T cell migration	3	0.381194	0.0252221	ITGA4, ITGB7, MYO1G	668	7	18082	11.6009	1	0.279762	0.26623318403890556\
GO:1900016~negative regulation of cytokine production involved in inflammatory response	3	0.381194	0.0252221	IL1R2, ZC3H12A, MEFV	668	7	18082	11.6009	1	0.279762	0.26623318403890556\
GO:0050856~regulation of T cell receptor signaling pathway	3	0.381194	0.0252221	LCK, CD300A, PTPN22	668	7	18082	11.6009	1	0.279762	0.26623318403890556\
GO:0034616~response to laminar fluid shear stress	3	0.381194	0.0252221	ABCA1, TGFB1, ETS1	668	7	18082	11.6009	1	0.279762	0.26623318403890556\
GO:0051897~positive regulation of protein kinase B signaling	9	1.14358	0.0268706	TGFB1, F10, AXL, CD28, HCLS1, HPSE, THBS1, PIK3CG, PIK3R5	668	97	18082	2.51154	1	0.29691	0.2825518191947448\
GO:0002244~hematopoietic progenitor cell differentiation	9	1.14358	0.0283523	TOP2A, ARL11, RBM47, APOBEC3, PTPRC, TGFB1, TNFRSF13B, PLD4, PTPN6	668	98	18082	2.48592	1	0.312091	0.29699861903981695\
GO:2000134~negative regulation of G1/S transition of mitotic cell cycle	5	0.635324	0.0290965	ZC3H12D, SLFN8, GPNMB, SLFN1, SLFN9	668	32	18082	4.22951	1	0.313139	0.29799610155233186\
GO:0070555~response to interleukin-1	5	0.635324	0.0290965	ANXA1, CD38, CYBA, TNFRSF11A, ETS1	668	32	18082	4.22951	1	0.313139	0.29799610155233186\
GO:0032776~DNA methylation on cytosine	5	0.635324	0.0290965	UHRF1, HIST1H3G, HIST1H3H, HIST1H3B, HIST1H3C	668	32	18082	4.22951	1	0.313139	0.29799610155233186\
GO:0042157~lipoprotein metabolic process	5	0.635324	0.0290965	APOBEC1, ABCA1, APOL9A, APOC1, APOE	668	32	18082	4.22951	1	0.313139	0.29799610155233186\
GO:0007249~I-kappaB kinase/NF-kappaB signaling	5	0.635324	0.0290965	TIFAB, RIPK3, BTK, TLR8, NLRC3	668	32	18082	4.22951	1	0.313139	0.29799610155233186\
GO:0048678~response to axon injury	5	0.635324	0.0290965	LYN, LGALS1, ARG1, CDK1, AIF1	668	32	18082	4.22951	1	0.313139	0.29799610155233186\
GO:0016310~phosphorylation	33	4.19314	0.0308993	ITK, CIITA, TXK, PIK3CD, TTK, AURKB, PIK3CG, AURKA, HK3, CHEK2, PTK2B, NEK2, BUB1, IKBKE, LYN, MAP4K1, RIPK3, SYK, PRKCD, PLK1, VRK2, TGFBR2, FGR, HCK, MELK, MAPKAPK3, FES, LCK, AXL, STK17B, BTK, CDK1, PRKCQ	668	612	18082	1.4596	1	0.331309	0.31528682583193723\
GO:0006801~superoxide metabolic process	4	0.508259	0.0311739	NCF2, CYBB, CYBA, SOD3	668	19	18082	5.69871	1	0.331795	0.3157498924660047\
GO:0070542~response to fatty acid	4	0.508259	0.0311739	UCP2, TBXAS1, TLR4, TLR2	668	19	18082	5.69871	1	0.331795	0.3157498924660047\
GO:0071345~cellular response to cytokine stimulus	5	0.635324	0.0321746	ITGA4, LEF1, HCLS1, CXCR4, CCR7	668	33	18082	4.10134	1	0.335715	0.3194802664782484\
GO:0006335~DNA replication-dependent nucleosome assembly	5	0.635324	0.0321746	HIST1H3G, HIST1H3H, HIST1H3B, HIST1H3C, ASF1B	668	33	18082	4.10134	1	0.335715	0.3194802664782484\
GO:0045416~positive regulation of interleukin-8 biosynthetic process	3	0.381194	0.0328178	TLR8, TLR7, TLR4	668	8	18082	10.1508	1	0.335715	0.3194802664782484\
GO:0050862~positive regulation of T cell receptor signaling pathway	3	0.381194	0.0328178	TESPA1, CCR7, KCNN4	668	8	18082	10.1508	1	0.335715	0.3194802664782484\
GO:0060907~positive regulation of macrophage cytokine production	3	0.381194	0.0328178	CD74, TLR4, TLR2	668	8	18082	10.1508	1	0.335715	0.3194802664782484\
GO:0001812~positive regulation of type I hypersensitivity	3	0.381194	0.0328178	FCGR3, FCER1G, BTK	668	8	18082	10.1508	1	0.335715	0.3194802664782484\
GO:0070723~response to cholesterol	3	0.381194	0.0328178	TGFB1, CCR5, TGFBR2	668	8	18082	10.1508	1	0.335715	0.3194802664782484\
GO:0045591~positive regulation of regulatory T cell differentiation	3	0.381194	0.0328178	TGFB1, LGALS9, FOXP3	668	8	18082	10.1508	1	0.335715	0.3194802664782484\
GO:0060040~retinal bipolar neuron differentiation	3	0.381194	0.0328178	IRX6, IKZF1, VSX1	668	8	18082	10.1508	1	0.335715	0.3194802664782484\
GO:0045589~regulation of regulatory T cell differentiation	3	0.381194	0.0328178	TGFB1, LCK, CD28	668	8	18082	10.1508	1	0.335715	0.3194802664782484\
GO:0002456~T cell mediated immunity	3	0.381194	0.0328178	CD8A, FOXP3, MYO1G	668	8	18082	10.1508	1	0.335715	0.3194802664782484\
GO:0007015~actin filament organization	8	1.01652	0.0334407	TMOD1, TMSB4X, CASP4, WAS, RAC2, PTK2B, CRYAA, CORO1A	668	83	18082	2.60905	1	0.340883	0.3243982390924778\
GO:0045944~positive regulation of transcription from RNA polymerase II promoter	49	6.22618	0.0351752	TOP2A, CD40, CIITA, SPI1, HMGB2, IKZF1, ETS1, CD3D, IKZF3, ELK3, HHEX, MYC, ZC3H12A, MYBL2, DDX58, SLC11A1, LMO2, CKAP2, EN2, FOXP3, RUNX2, DCN, ELF1, ELF4, IRF4, TLR9, IRF7, HCLS1, IRF5, TLR4, SKAP1, TLR2, CEBPA, TXK, LEF1, NLRC5, HELZ2, PLAC8, STAT4, NLRP3, E2F8, TGFB1, ATAD2, NR1H3, FLI1, BATF, MAFB, LHX3, CD28	668	995	18082	1.33304	1	0.356207	0.3389807148456296\
GO:0001933~negative regulation of protein phosphorylation	8	1.01652	0.0353691	LYN, CCNB1, TGFB1, SLFN1, CD109, ZC3H12A, FBLN1, XDH	668	84	18082	2.57799	1	0.356207	0.3389807148456296\
GO:0010718~positive regulation of epithelial to mesenchymal transition	5	0.635324	0.0354361	COL1A1, DAB2, TGFB1, LEF1, TGFBR2	668	34	18082	3.98072	1	0.356207	0.3389807148456296\
GO:0048872~homeostasis of number of cells	5	0.635324	0.0354361	PIK3CD, CCR7, CCR4, CARD11, LAT	668	34	18082	3.98072	1	0.356207	0.3389807148456296\
GO:0006259~DNA metabolic process	4	0.508259	0.0356962	TOP2A, RAD51, DNASE2A, MKI67	668	20	18082	5.41377	1	0.356346	0.33911354544570116\
GO:0044130~negative regulation of growth of symbiont in host	4	0.508259	0.0356962	LTA, IRF8, LBP, TLR2	668	20	18082	5.41377	1	0.356346	0.33911354544570116\
GO:0006816~calcium ion transport	11	1.39771	0.0361361	CCR1, P2RX7, TMEM37, CYSLTR1, ATP2A3, CLCA1, KCNN4, CCR5, CORO1A, RAMP1, CACNA1H	668	141	18082	2.11176	1	0.359499	0.3421136564374411\
GO:0032956~regulation of actin cytoskeleton organization	6	0.762389	0.0364093	FGR, BST2, PRKCD, CELSR1, CORO1A, MYO1F	668	50	18082	3.24826	1	0.360976	0.3435193050984342\
GO:0043154~negative regulation of cysteine-type endopeptidase activity involved in apoptotic process	7	0.889454	0.0367867	NAIP2, LEF1, BIRC5, BCL2A1D, IFI202B, CRYAA, THBS1	668	67	18082	2.82809	1	0.363473	0.3458957461164214\
GO:0010629~negative regulation of gene expression	17	2.1601	0.0372688	CCR1, TGFB1, HMGB2, PTPN22, PRDM1, CD3E, AIF1, FOXP3, CCNB1, RBL1, MYC, ZC3H12A, CD28, LGALS9, CRYAA, XDH, HAVCR2	668	265	18082	1.73649	1	0.366984	0.34923671714609483\
GO:0043410~positive regulation of MAPK cascade	9	1.14358	0.0384363	P2RX7, CD40, CD84, PTPRC, PRKCD, TNFRSF14, TNFRSF11A, TNFRSF1B, TNFRSF4	668	104	18082	2.3425	1	0.377196	0.35895549968067525\
GO:0008625~extrinsic apoptotic signaling pathway via death domain receptors	5	0.635324	0.0388818	CASP8, TNFRSF18, TNFRSF9, CD27, TNFRSF26	668	35	18082	3.86698	1	0.38028	0.3618898708328022\
GO:0002227~innate immune response in mucosa	4	0.508259	0.0405362	HIST1H2BN, HIST1H2BJ, HIST1H2BL, HIST1H2BK	668	21	18082	5.15597	1	0.385804	0.3671471815479659\
GO:0045954~positive regulation of natural killer cell mediated cytotoxicity	4	0.508259	0.0405362	KLRK1, CD226, SLAMF6, VAV1	668	21	18082	5.15597	1	0.385804	0.3671471815479659\
GO:0045410~positive regulation of interleukin-6 biosynthetic process	3	0.381194	0.0411791	TLR1, PTAFR, TLR4	668	9	18082	9.02295	1	0.385804	0.3671471815479659\
GO:0002606~positive regulation of dendritic cell antigen processing and presentation	3	0.381194	0.0411791	CD74, SLC11A1, CCR7	668	9	18082	9.02295	1	0.385804	0.3671471815479659\
GO:0051983~regulation of chromosome segregation	3	0.381194	0.0411791	KIF2C, MKI67, BUB1	668	9	18082	9.02295	1	0.385804	0.3671471815479659\
GO:1900165~negative regulation of interleukin-6 secretion	3	0.381194	0.0411791	CD84, ZC3H12A, PTPN22	668	9	18082	9.02295	1	0.385804	0.3671471815479659\
GO:0042116~macrophage activation	3	0.381194	0.0411791	TLR1, SLC11A1, TLR4	668	9	18082	9.02295	1	0.385804	0.3671471815479659\
GO:0050665~hydrogen peroxide biosynthetic process	3	0.381194	0.0411791	NCF1, CYBB, CYBA	668	9	18082	9.02295	1	0.385804	0.3671471815479659\
GO:0045627~positive regulation of T-helper 1 cell differentiation	3	0.381194	0.0411791	ANXA1, CCR7, CCR2	668	9	18082	9.02295	1	0.385804	0.3671471815479659\
GO:0030071~regulation of mitotic metaphase/anaphase transition	3	0.381194	0.0411791	UBE2C, PLK1, CDC6	668	9	18082	9.02295	1	0.385804	0.3671471815479659\
GO:0031536~positive regulation of exit from mitosis	3	0.381194	0.0411791	TGFB1, UBE2C, BIRC5	668	9	18082	9.02295	1	0.385804	0.3671471815479659\
GO:0035456~response to interferon-beta	3	0.381194	0.0411791	IFITM3, BST2, IKBKE	668	9	18082	9.02295	1	0.385804	0.3671471815479659\
GO:0050764~regulation of phagocytosis	3	0.381194	0.0411791	FGR, HCK, SYK	668	9	18082	9.02295	1	0.385804	0.3671471815479659\
GO:0000165~MAPK cascade	7	0.889454	0.0415893	DOK1, DOK2, TGFB1, MAPKAPK3, MYC, SLC11A1, PTK2B	668	69	18082	2.74612	1	0.388391	0.36960837096577964\
GO:0042246~tissue regeneration	4	0.508259	0.0456891	CCNB1, GSN, MUSTN1, TXK	668	22	18082	4.92161	1	0.425305	0.4047378316426897\
GO:0000910~cytokinesis	5	0.635324	0.0463269	PSTPIP1, PRC1, PLK1, BIRC5, KIF20A	668	37	18082	3.65795	1	0.429861	0.4090728581520263\
GO:0008285~negative regulation of cell proliferation	22	2.79543	0.047711	LYN, IFITM3, CEBPA, B4GALT1, TGFB1, SLFN2, HIST1H2AI, SLFN1, TNFRSF9, SLFN3, FOXP3, TSPAN32, TGFBR2, IL1RL1, PTTG1, INPP5D, HIST1H2AE, HMOX1, PTK2B, CD37, HIST1H2AB, TLR2	668	384	18082	1.55082	1	0.441288	0.4199479188594456\
GO:0008630~intrinsic apoptotic signaling pathway in response to DNA damage	6	0.762389	0.0482893	CHEK2, MYC, HMOX1, BCL2A1D, TNFRSF1B, IKBKE	668	54	18082	3.00765	1	0.445215	0.4236847744837476\
GO:0006268~DNA unwinding involved in DNA replication	3	0.381194	0.0502395	TOP2A, RAD51, MCM6	668	10	18082	8.12066	1	0.4489	0.4271911722028847\
GO:0046632~alpha-beta T cell differentiation	3	0.381194	0.0502395	ANXA1, TCF7, LEF1	668	10	18082	8.12066	1	0.4489	0.4271911722028847\
GO:0034501~protein localization to kinetochore	3	0.381194	0.0502395	CDK1, TTK, AURKB	668	10	18082	8.12066	1	0.4489	0.4271911722028847\
GO:0071404~cellular response to low-density lipoprotein particle stimulus	3	0.381194	0.0502395	FCER1G, SYK, ITGB2	668	10	18082	8.12066	1	0.4489	0.4271911722028847\
GO:0048304~positive regulation of isotype switching to IgG isotypes	3	0.381194	0.0502395	CD40, PTPRC, CD28	668	10	18082	8.12066	1	0.4489	0.4271911722028847\
GO:0010656~negative regulation of muscle cell apoptotic process	3	0.381194	0.0502395	ZC3H12A, HMOX1, PTK2B	668	10	18082	8.12066	1	0.4489	0.4271911722028847\
GO:0010884~positive regulation of lipid storage	3	0.381194	0.0502395	C3, ZC3H12A, IKBKE	668	10	18082	8.12066	1	0.4489	0.4271911722028847\
GO:0060055~angiogenesis involved in wound healing	3	0.381194	0.0502395	B4GALT1, HPSE, ETS1	668	10	18082	8.12066	1	0.4489	0.4271911722028847\
GO:0060340~positive regulation of type I interferon-mediated signaling pathway	3	0.381194	0.0502395	ZBP1, NLRC5, IRF7	668	10	18082	8.12066	1	0.4489	0.4271911722028847\
GO:0033628~regulation of cell adhesion mediated by integrin	3	0.381194	0.0502395	LYN, PLAU, LPXN	668	10	18082	8.12066	1	0.4489	0.4271911722028847\
GO:0043124~negative regulation of I-kappaB kinase/NF-kappaB signaling	5	0.635324	0.054508	IL1RL1, CASP8, ZC3H12A, RHOH, NLRC3	668	39	18082	3.47037	1	0.48554	0.462059960253243\
GO:0030574~collagen catabolic process	4	0.508259	0.0569087	MMP2, MMP19, CTSS, CTSB	668	24	18082	4.51148	1	0.502289	0.47799866092747506\
GO:0071480~cellular response to gamma radiation	4	0.508259	0.0569087	RAD51, CHEK2, H2AFX, CYBA	668	24	18082	4.51148	1	0.502289	0.47799866092747506\
GO:0030833~regulation of actin filament polymerization	4	0.508259	0.0569087	ARPC1B, HCLS1, CLEC2I, CORO1A	668	24	18082	4.51148	1	0.502289	0.47799866092747506\
GO:0050714~positive regulation of protein secretion	5	0.635324	0.0588721	PTGER4, P2RX7, TGFB1, PRKCQ, KCNN4	668	40	18082	3.38361	1	0.508843	0.4842355596898422\
GO:0002548~monocyte chemotaxis	5	0.635324	0.0588721	LGALS3, CCL8, ANXA1, CCL6, CCR2	668	40	18082	3.38361	1	0.508843	0.4842355596898422\
GO:0060100~positive regulation of phagocytosis, engulfment	3	0.381194	0.0599362	FCGR1, NCKAP1L, LBP	668	11	18082	7.38242	1	0.508843	0.4842355596898422\
GO:0032727~positive regulation of interferon-alpha production	3	0.381194	0.0599362	DDX58, IRF7, TLR4	668	11	18082	7.38242	1	0.508843	0.4842355596898422\
GO:0045332~phospholipid translocation	3	0.381194	0.0599362	P2RX7, ABCA1, KCNN4	668	11	18082	7.38242	1	0.508843	0.4842355596898422\
GO:0034145~positive regulation of toll-like receptor 4 signaling pathway	3	0.381194	0.0599362	NR1H3, PTPN22, LBP	668	11	18082	7.38242	1	0.508843	0.4842355596898422\
GO:0032691~negative regulation of interleukin-1 beta production	3	0.381194	0.0599362	ACP5, NLRC3, MEFV	668	11	18082	7.38242	1	0.508843	0.4842355596898422\
GO:0070233~negative regulation of T cell apoptotic process	3	0.381194	0.0599362	DOCK8, CD27, PRKCQ	668	11	18082	7.38242	1	0.508843	0.4842355596898422\
GO:0070365~hepatocyte differentiation	3	0.381194	0.0599362	HHEX, ANXA1, E2F8	668	11	18082	7.38242	1	0.508843	0.4842355596898422\
GO:1902715~positive regulation of interferon-gamma secretion	3	0.381194	0.0599362	CD2, PTPN22, SLAMF1	668	11	18082	7.38242	1	0.508843	0.4842355596898422\
GO:0032060~bleb assembly	3	0.381194	0.0599362	P2RX7, EMP1, EMP3	668	11	18082	7.38242	1	0.508843	0.4842355596898422\
GO:0008154~actin polymerization or depolymerization	3	0.381194	0.0599362	GSN, WIPF1, WAS	668	11	18082	7.38242	1	0.508843	0.4842355596898422\
GO:0042129~regulation of T cell proliferation	3	0.381194	0.0599362	LGALS3, RAC2, CLEC2I	668	11	18082	7.38242	1	0.508843	0.4842355596898422\
GO:0000187~activation of MAPK activity	7	0.889454	0.061401	P2RX7, CD74, PTPRC, SYK, PDE6H, THBS1, TLR4	668	76	18082	2.49318	1	0.519754	0.49461898351979117\
GO:1902042~negative regulation of extrinsic apoptotic signaling pathway via death domain receptors	4	0.508259	0.0629612	ITPRIP, HMGB2, HMOX1, ICAM1	668	25	18082	4.33102	1	0.531407	0.5057086452303787\
GO:0097191~extrinsic apoptotic signaling pathway	5	0.635324	0.0634168	P2RX7, CASP8, TGFB1, CD27, TNFRSF1B	668	41	18082	3.30108	1	0.53215	0.5064152204337179\
GO:0010595~positive regulation of endothelial cell migration	5	0.635324	0.0634168	ANXA3, ZC3H12A, PTK2B, THBS1, ETS1	668	41	18082	3.30108	1	0.53215	0.5064152204337179\
GO:0007018~microtubule-based movement	7	0.889454	0.0679321	KIF18B, DNAH8, KIF2C, KIF20A, KIF11, KIF20B, KIF15	668	78	18082	2.42926	1	0.551698	0.5250181835762169\
GO:0007160~cell-matrix adhesion	7	0.889454	0.0679321	CD96, COL3A1, ITGA4, ITGB2, ITGB7, HPSE, ITGAL	668	78	18082	2.42926	1	0.551698	0.5250181835762169\
GO:0048565~digestive tract development	5	0.635324	0.06814	COL3A1, CCNB1, TGFB1, CCKBR, TGFBR2	668	42	18082	3.22248	1	0.551698	0.5250181835762169\
GO:0030155~regulation of cell adhesion	5	0.635324	0.06814	GSN, FES, PTK2B, CYTIP, ICAM1	668	42	18082	3.22248	1	0.551698	0.5250181835762169\
GO:0007162~negative regulation of cell adhesion	5	0.635324	0.06814	SPN, MMP2, LPXN, FBLN1, MYO1F	668	42	18082	3.22248	1	0.551698	0.5250181835762169\
GO:0070207~protein homotrimerization	4	0.508259	0.069298	MLKL, ARG1, TNFRSF9, ALOX5AP	668	26	18082	4.16444	1	0.551698	0.5250181835762169\
GO:0048545~response to steroid hormone	4	0.508259	0.069298	DAB2, HMGB2, SPP1, TGFBR2	668	26	18082	4.16444	1	0.551698	0.5250181835762169\
GO:0097028~dendritic cell differentiation	3	0.381194	0.0702101	LYN, AXL, TREM2	668	12	18082	6.76722	1	0.551698	0.5250181835762169\
GO:0032930~positive regulation of superoxide anion generation	3	0.381194	0.0702101	TGFB1, PRKCD, CYBA	668	12	18082	6.76722	1	0.551698	0.5250181835762169\
GO:0097067~cellular response to thyroid hormone stimulus	3	0.381194	0.0702101	LMO2, CTSS, CTSB	668	12	18082	6.76722	1	0.551698	0.5250181835762169\
GO:0010467~gene expression	3	0.381194	0.0702101	P2RX7, LTB, LAT	668	12	18082	6.76722	1	0.551698	0.5250181835762169\
GO:0038095~Fc-epsilon receptor signaling pathway	3	0.381194	0.0702101	ITK, BTK, CARD11	668	12	18082	6.76722	1	0.551698	0.5250181835762169\
GO:0071276~cellular response to cadmium ion	3	0.381194	0.0702101	GSN, CYBB, HMOX1	668	12	18082	6.76722	1	0.551698	0.5250181835762169\
GO:0016045~detection of bacterium	3	0.381194	0.0702101	NAIP2, NAIP5, PGLYRP2	668	12	18082	6.76722	1	0.551698	0.5250181835762169\
GO:0002431~Fc receptor mediated stimulatory signaling pathway	2	0.25413	0.0724163	LYN, FCER1G	668	2	18082	27.0689	1	0.551698	0.5250181835762169\
GO:0003366~cell-matrix adhesion involved in ameboidal cell migration	2	0.25413	0.0724163	ITGA4, ITGB7	668	2	18082	27.0689	1	0.551698	0.5250181835762169\
GO:0060101~negative regulation of phagocytosis, engulfment	2	0.25413	0.0724163	CD300A, SIGLECE	668	2	18082	27.0689	1	0.551698	0.5250181835762169\
GO:0002792~negative regulation of peptide secretion	2	0.25413	0.0724163	PTGER4, CD74	668	2	18082	27.0689	1	0.551698	0.5250181835762169\
GO:0002362~CD4-positive, CD25-positive, alpha-beta regulatory T cell lineage commitment	2	0.25413	0.0724163	TGFB1, FOXP3	668	2	18082	27.0689	1	0.551698	0.5250181835762169\
GO:1990776~response to angiotensin	2	0.25413	0.0724163	CYBB, IQGAP1	668	2	18082	27.0689	1	0.551698	0.5250181835762169\
GO:1903039~positive regulation of leukocyte cell-cell adhesion	2	0.25413	0.0724163	ITGA4, PTAFR	668	2	18082	27.0689	1	0.551698	0.5250181835762169\
GO:0021526~medial motor column neuron differentiation	2	0.25413	0.0724163	LHX3, LHX4	668	2	18082	27.0689	1	0.551698	0.5250181835762169\
GO:0045368~positive regulation of interleukin-13 biosynthetic process	2	0.25413	0.0724163	IRF4, TLR4	668	2	18082	27.0689	1	0.551698	0.5250181835762169\
GO:0002507~tolerance induction	2	0.25413	0.0724163	FOXP3, CCR4	668	2	18082	27.0689	1	0.551698	0.5250181835762169\
GO:2000521~negative regulation of immunological synapse formation	2	0.25413	0.0724163	LGALS3, HAVCR2	668	2	18082	27.0689	1	0.551698	0.5250181835762169\
GO:0032831~positive regulation of CD4-positive, CD25-positive, alpha-beta regulatory T cell differentiation	2	0.25413	0.0724163	IL2RG, FOXP3	668	2	18082	27.0689	1	0.551698	0.5250181835762169\
GO:0050712~negative regulation of interleukin-1 alpha secretion	2	0.25413	0.0724163	PTGER4, IL1R2	668	2	18082	27.0689	1	0.551698	0.5250181835762169\
GO:0034157~positive regulation of toll-like receptor 7 signaling pathway	2	0.25413	0.0724163	RSAD2, PTPN22	668	2	18082	27.0689	1	0.551698	0.5250181835762169\
GO:2000522~positive regulation of immunological synapse formation	2	0.25413	0.0724163	CCR7, CLEC2I	668	2	18082	27.0689	1	0.551698	0.5250181835762169\
GO:0042495~detection of triacyl bacterial lipopeptide	2	0.25413	0.0724163	TLR1, TLR2	668	2	18082	27.0689	1	0.551698	0.5250181835762169\
GO:2001189~negative regulation of T cell activation via T cell receptor contact with antigen bound to MHC molecule on antigen presenting cell	2	0.25413	0.0724163	LGALS3, HAVCR2	668	2	18082	27.0689	1	0.551698	0.5250181835762169\
GO:0060369~positive regulation of Fc receptor mediated stimulatory signaling pathway	2	0.25413	0.0724163	LYN, CD226	668	2	18082	27.0689	1	0.551698	0.5250181835762169\
GO:0021873~forebrain neuroblast division	2	0.25413	0.0724163	ASPM, LEF1	668	2	18082	27.0689	1	0.551698	0.5250181835762169\
GO:0032633~interleukin-4 production	2	0.25413	0.0724163	ITK, TXK	668	2	18082	27.0689	1	0.551698	0.5250181835762169\
GO:2000473~positive regulation of hematopoietic stem cell migration	2	0.25413	0.0724163	PTPRC, CCR2	668	2	18082	27.0689	1	0.551698	0.5250181835762169\
GO:0043407~negative regulation of MAP kinase activity	5	0.635324	0.0730396	LYN, CD300A, PRKCD, PTPN6, APOE	668	43	18082	3.14754	1	0.553533	0.5267648955181369\
GO:0001974~blood vessel remodeling	5	0.635324	0.0730396	ITGA4, SEMA3C, AXL, BGN, CCR2	668	43	18082	3.14754	1	0.553533	0.5267648955181369\
GO:0071347~cellular response to interleukin-1	7	0.889454	0.0748511	CCL8, CCL6, SAA3, MYC, ZC3H12A, ACOD1, ICAM1	668	80	18082	2.36853	1	0.56578	0.5384195746096707\
GO:0001578~microtubule bundle formation	4	0.508259	0.0759105	PRC1, FES, PLK1, KIF20A	668	27	18082	4.0102	1	0.572294	0.5446180980395678\
GO:0008217~regulation of blood pressure	6	0.762389	0.0781514	EDNRA, CYP4F18, COL1A2, C3AR1, HMOX1, CYBA	668	62	18082	2.61957	1	0.587658	0.5592390547422071\
GO:0030183~B cell differentiation	7	0.889454	0.0784554	LYL1, HHEX, PTPRC, NFAM1, GIMAP1, IKZF1, CARD11	668	81	18082	2.33928	1	0.588416	0.5599602476948535\
GO:0070266~necroptotic process	3	0.381194	0.0810055	RIPK3, MLKL, BIRC3	668	13	18082	6.24666	1	0.602855	0.5737018400249239\
GO:0007076~mitotic chromosome condensation	3	0.381194	0.0810055	NUSAP1, NCAPG, NCAPH	668	13	18082	6.24666	1	0.602855	0.5737018400249239\
GO:0043537~negative regulation of blood vessel endothelial cell migration	3	0.381194	0.0810055	TGFB1, APOE, THBS1	668	13	18082	6.24666	1	0.602855	0.5737018400249239\
GO:0002230~positive regulation of defense response to virus by host	9	1.14358	0.0820385	CD93, DDX58, ZC3H12A, HIST1H3G, HIST1H3H, PTPN22, IL12RB1, HIST1H3B, HIST1H3C	668	122	18082	1.99688	1	0.608978	0.5795286333674213\
GO:0006342~chromatin silencing	6	0.762389	0.0824502	HIST1H2AI, HIST1H2AK, H2AFX, HIST1H2AE, HIST1H2AF, HIST1H2AB	668	63	18082	2.57799	1	0.610469	0.5809467139609737\
GO:0045765~regulation of angiogenesis	4	0.508259	0.0827893	SP100, PTK2B, ETS1, HTATIP2	668	28	18082	3.86698	1	0.611416	0.5818481405072691\
GO:0007173~epidermal growth factor receptor signaling pathway	5	0.635324	0.0833577	TGFB1, FES, ADGRE4, PTK2B, IQGAP1	668	45	18082	3.00765	1	0.612489	0.5828695039814011\
GO:0045907~positive regulation of vasoconstriction	5	0.635324	0.0833577	CYSLTR1, PTAFR, TBXAS1, CD38, ICAM1	668	45	18082	3.00765	1	0.612489	0.5828695039814011\
GO:0006260~DNA replication	9	1.14358	0.0850749	FAM111A, RRM2, DBF4, MCM3, MCM5, MCM10, MCM6, CDC6, DTL	668	123	18082	1.98065	1	0.623523	0.5933702400518579\
GO:0014068~positive regulation of phosphatidylinositol 3-kinase signaling	6	0.762389	0.0868717	FGR, CD28, HCLS1, PTPN6, PIK3AP1, DCN	668	64	18082	2.53771	1	0.635085	0.6043727649905205\
GO:0043392~negative regulation of DNA binding	4	0.508259	0.0899248	GZMA, LEF1, HMOX1, NEK2	668	29	18082	3.73364	1	0.655749	0.6240371819953787\
GO:0048146~positive regulation of fibroblast proliferation	6	0.762389	0.0914148	CCNA2, CD74, CCNB1, TGFB1, MYC, CDC6	668	65	18082	2.49866	1	0.662833	0.630778915196575\
GO:0060252~positive regulation of glial cell proliferation	3	0.381194	0.09227	LYN, MYC, LTA	668	14	18082	5.80047	1	0.662833	0.630778915196575\
GO:0051090~regulation of sequence-specific DNA binding transcription factor activity	3	0.381194	0.09227	HCK, SYK, HMOX1	668	14	18082	5.80047	1	0.662833	0.630778915196575\
GO:0050765~negative regulation of phagocytosis	3	0.381194	0.09227	CNN2, TGFB1, FCGR2B	668	14	18082	5.80047	1	0.662833	0.630778915196575\
GO:0032743~positive regulation of interleukin-2 production	3	0.381194	0.09227	SASH3, ANXA1, CCR2	668	14	18082	5.80047	1	0.662833	0.630778915196575\
GO:0097284~hepatocyte apoptotic process	3	0.381194	0.09227	CASP8, GSN, PIK3CG	668	14	18082	5.80047	1	0.662833	0.630778915196575\
GO:0051290~protein heterotetramerization	5	0.635324	0.0943479	RRM2, HIST1H3G, HIST1H3H, HIST1H3B, HIST1H3C	668	47	18082	2.87967	1	0.676082	0.6433870739002411\
GO:0032570~response to progesterone	4	0.508259	0.0973069	TGFB1, NR1H3, CD38, TLR2	668	30	18082	3.60918	1	0.69218	0.6587065483156256\

## Sheet: Upregulated by Ezh2-Y726D
Term	Count	%	PValue	Genes	List Total	Pop Hits	Pop Total	Fold Enrichment	Bonferroni	Benjamini	FDR\
GO:0006811~ion transport	32	11.985	3.08539e-12	RYR1, GABRB1, KCNC4, KCNA2, CACNA1C, GRIK2, SLC5A5, TMEM266, GLRA2, GLRA3, SCN5A, GRIA3, SCN1A, CACNG5, KCNH1, GABRA2, KCNJ5, KCNJ6, TRPC6, SLC30A3, KCNIP1, KCNIP2, KCNH7, KCNIP3, GABRA4, GLRA4, GRIN2C, KCNAB3, GRIN2B, GABRG1, KCNQ3, SLC26A7	217	584	18082	4.56587	3.44333e-09	3.4433e-09	3.375418064531462E-9\
GO:0034765~regulation of ion transmembrane transport	15	5.61798	8.43602e-10	KCNJ5, KCNJ6, KCNIP1, KCNIP2, KCNH7, KCNIP3, KCNA2, KCNC4, CACNA1C, KCNAB3, KCNQ3, SCN5A, SCN1A, CACNG5, KCNH1	217	135	18082	9.25858	9.41459e-07	4.7073e-07	4.6145016945143184E-7\
GO:0007218~neuropeptide signaling pathway	12	4.49438	1.58954e-09	TENM1, GLRA2, GLRA3, NPY, OPRL1, GPR149, CARTPT, TAC2, GLRA4, TAC1, CRHR1, RXFP3	217	76	18082	13.1569	1.77392e-06	5.91308e-07	5.796512581886099E-7\
GO:0006810~transport	52	19.4757	5.10067e-09	RYR1, TRIM72, GABRB1, SLC35F4, KCNC4, GRIK2, RPH3A, SCN5A, SLC18A2, SCN1A, KCNH1, CUBN, TRPC6, SLC30A3, SLC6A17, SLC32A1, KCNH7, SLC2A13, SPNS2, SLC6A12, KCNAB3, GABRG1, KCNQ3, ASTN2, SLC35D3, SLC1A1, CRABP1, KCNA2, CACNA1C, SLC1A6, SLC5A5, GLRA2, GLRA3, GRIA3, CACNG5, GABRA2, KCNJ5, KCNJ6, KCNIP1, KCNIP2, KCNIP3, GABRA4, SLC16A11, GLRA4, GRIN2C, GRIN2B, SLC6A5, SLC6A7, SLC6A9, SLC26A7, CNIH2, CN…	217	1822	18082	2.37816	5.69233e-06	1.42309e-06	1.3950328938918456E-6\
GO:0007268~chemical synaptic transmission	15	5.61798	1.98218e-08	OPRL1, HTR1A, HTR2C, SLC6A12, CACNA1C, CARTPT, GRIK2, GRIN2B, GABRG1, GRM4, FGF14, GRM8, GPR149, TAC1, SLC18A2	217	172	18082	7.26691	2.21209e-05	4.42423e-06	4.3370171220571995E-6\
GO:0006836~neurotransmitter transport	8	2.99625	9.72089e-07	SLC6A5, GABRA2, SLC6A7, SLC6A9, SLC6A17, SLC32A1, SLC6A12, SLC18A2	217	45	18082	14.8137	0.00108426	0.000180809	1.772442235529995E-4\
GO:0055085~transmembrane transport	18	6.74157	1.89537e-06	RYR1, TRPC6, SLC30A3, KCNH7, SLC2A13, KCNA2, KCNC4, SPNS2, SLC16A11, CACNA1C, SLC5A5, TMEM266, KCNQ3, SLC26A7, SCN5A, SLC18A2, SCN1A, KCNH1	217	364	18082	4.12058	0.002113	0.000302176	2.962187558377741E-4\
GO:0006813~potassium ion transport	11	4.11985	2.97673e-06	KCNJ5, KCNJ6, KCNIP1, KCNH7, KCNIP2, KCNIP3, KCNA2, KCNC4, KCNQ3, KCNAB3, KCNH1	217	127	18082	7.21732	0.00331652	0.000415253	4.070674160318377E-4\
GO:0042391~regulation of membrane potential	9	3.37079	2.11541e-05	KCNH7, SLC26A7, GRIK2, SLC1A6, CNIH2, GRIN2C, CNIH3, SCN1A, KCNH1	217	97	18082	7.73139	0.0233317	0.0026231	0.0025713941278600067\
GO:0006821~chloride transport	8	2.99625	4.77856e-05	GABRA2, GABRB1, GLRA2, GLRA3, GABRA4, SLC26A7, GLRA4, GABRG1	217	80	18082	8.33272	0.0519329	0.00533287	0.005227742379860759\
GO:0060012~synaptic transmission, glycinergic	4	1.49813	9.0069e-05	SLC6A5, GLRA2, GLRA3, GLRA4	217	8	18082	41.6636	0.0956343	0.00913791	0.008957767433986777\
GO:0071805~potassium ion transmembrane transport	8	2.99625	0.000101622	KCNIP1, KCNH7, KCNIP2, KCNIP3, KCNA2, KCNC4, KCNQ3, KCNH1	217	90	18082	7.40686	0.107221	0.00945088	0.009264567487329695\
GO:0051930~regulation of sensory perception of pain	6	2.24719	0.000122622	OPRL1, HTR2C, SPX, NOS1, VIP, GRM1	217	41	18082	12.1942	0.127903	0.010256	0.010053869390985367\
GO:0015816~glycine transport	4	1.49813	0.000133913	SLC6A5, SLC6A9, SLC6A17, SLC32A1	217	9	18082	37.0343	0.138824	0.010256	0.010053869390985367\
GO:0001662~behavioral fear response	6	2.24719	0.00013785	ANKFN1, LYPD1, HTR1A, HTR2C, GRIK2, GRIN2B	217	42	18082	11.9039	0.142601	0.010256	0.010053869390985367\
GO:0045777~positive regulation of blood pressure	5	1.87266	0.000483792	CNR1, CARTPT, TAC2, ADRA2B, GRIP2	217	31	18082	13.4399	0.417276	0.0337445	0.033079265609878936\
GO:1901379~regulation of potassium ion transmembrane transport	4	1.49813	0.000687918	DPP10, KCNIP1, KCNIP2, KCNIP3	217	15	18082	22.2206	0.536051	0.0451598	0.04426956281581022\
GO:0007413~axonal fasciculation	4	1.49813	0.00120153	CNR1, CRTAC1, SEMA3A, NCAM2	217	18	18082	18.5172	0.738604	0.0670456	0.0657239193962392\
GO:1900273~positive regulation of long-term synaptic potentiation	4	1.49813	0.00120153	NOS1, SHANK3, GRIN2B, NRGN	217	18	18082	18.5172	0.738604	0.0670456	0.0657239193962392\
GO:0050966~detection of mechanical stimulus involved in sensory perception of pain	4	1.49813	0.00120153	GRM8, PHF24, GRIN2B, SCN1A	217	18	18082	18.5172	0.738604	0.0670456	0.0657239193962392\
GO:1902476~chloride transmembrane transport	5	1.87266	0.00155336	GABRA2, GABRB1, GLRA2, GLRA3, GLRA4	217	42	18082	9.9199	0.823582	0.0787978	0.07724448224719423\
GO:0048167~regulation of synaptic plasticity	5	1.87266	0.00155336	JPH4, FGF14, SHANK3, GRIN2B, CRHR1	217	42	18082	9.9199	0.823582	0.0787978	0.07724448224719423\
GO:0007626~locomotory behavior	7	2.62172	0.00188656	LRRTM1, KLHL1, HTR2C, FIGN, SHANK3, GRM1, SLC18A2	217	108	18082	5.40084	0.878445	0.0915392	0.08973467113762668\
GO:0000187~activation of MAPK activity	6	2.24719	0.00215696	ALK, GRM4, HGF, ADRA2B, GRM1, FGF10	217	76	18082	6.57846	0.910163	0.100298	0.09832128160768694\
GO:0019233~sensory perception of pain	6	2.24719	0.00228472	CNR1, KCNIP3, KCNA2, OPRL1, TAC1, GRM1	217	77	18082	6.49303	0.922126	0.10199	0.09997914893797934\
GO:0051966~regulation of synaptic transmission, glutamatergic	4	1.49813	0.0028272	GRM4, CNR1, GRM8, GRM1	217	24	18082	13.8879	0.957558	0.121352	0.11896003265510317\
GO:0007214~gamma-aminobutyric acid signaling pathway	4	1.49813	0.00318468	GABRA2, GABRA4, PHF24, GABRG1	217	25	18082	13.3324	0.971555	0.127153	0.12464658833833465\
GO:0007611~learning or memory	5	1.87266	0.00319022	CNR1, VIP, SHANK3, GRIN2B, AFF2	217	51	18082	8.16933	0.971731	0.127153	0.12464658833833465\
GO:0010579~positive regulation of adenylate cyclase activity involved in G-protein coupled receptor signaling pathway	3	1.1236	0.00483851	VIP, CRHR1, DRD5	217	9	18082	27.7757	0.995541	0.181734	0.17815158745330062\
GO:0035249~synaptic transmission, glutamatergic	4	1.49813	0.00488533	GRM8, GRIK2, CNIH2, CNIH3	217	29	18082	11.4934	0.995769	0.181734	0.17815158745330062\
GO:0045760~positive regulation of action potential	3	1.1236	0.00727679	KCNIP1, SCN5A, TAC1	217	11	18082	22.7256	0.999711	0.261965	0.2568003967741021\
GO:0019228~neuronal action potential	4	1.49813	0.00765864	KCNA2, GRIK2, SCN5A, SCN1A	217	34	18082	9.8032	0.999812	0.262933	0.2577496056765238\
GO:0007267~cell-cell signaling	6	2.24719	0.00789546	NPY, CARTPT, CXCL13, TAC1, ADRA2B, FGF10	217	103	18082	4.85401	0.999856	0.262933	0.2577496056765238\
GO:0007612~learning	5	1.87266	0.0080105	JPH4, GRM4, SORCS3, SHANK3, GRIN2B	217	66	18082	6.31267	0.999874	0.262933	0.2577496056765238\
GO:0045776~negative regulation of blood pressure	4	1.49813	0.00830393	CNR1, OPRL1, NOS1, DRD5	217	35	18082	9.52311	0.999909	0.264777	0.25955698586947035\
GO:0008306~associative learning	4	1.49813	0.00968789	TAC1, GRIN2B, DRD5, NRGN	217	37	18082	9.00834	0.999981	0.300325	0.2944042730679044\
GO:0035641~locomotory exploration behavior	3	1.1236	0.0117597	GAD1, SHANK3, CRHR1	217	14	18082	17.8558	0.999998	0.354698	0.3477060779315161\
GO:0007155~cell adhesion	13	4.86891	0.013854	PCDH10, COL12A1, NPNT, PCDH17, AJAP1, CDH6, BCAN, ALCAM, COL6A1, CDH22, SVEP1, NCAM2, FREM3	217	485	18082	2.23351	1	0.406869	0.39884796341858575\
GO:0007165~signal transduction	25	9.3633	0.0152031	ALK, GPR27, CHRM2, TENM1, ADCYAP1R1, GPR22, OPRL1, HTR2C, GNAI1, GRM1, CRHR1, RXFP3, PDE11A, GRM4, CNR1, GRM8, DRD5, PPP1R14C, GPR12, BCL11A, HTR1A, NMBR, PLCXD3, IL1RAPL1, GPR149	217	1255	18082	1.6599	1	0.435043	0.4264670610152638\
GO:0007613~memory	5	1.87266	0.0174751	CNR1, SORCS3, SHANK3, GRIN2B, CRHR1	217	83	18082	5.01971	1	0.487555	0.4779433189307652\
GO:2000311~regulation of alpha-amino-3-hydroxy-5-methyl-4-isoxazole propionate selective glutamate receptor activity	3	1.1236	0.019163	CNIH2, CNIH3, CACNG5	217	18	18082	13.8879	1	0.497348	0.48754328147981907\
GO:0035640~exploration behavior	3	1.1236	0.019163	LRRTM1, HTR1A, SHANK3	217	18	18082	13.8879	1	0.497348	0.48754328147981907\
GO:0007610~behavior	3	1.1236	0.019163	OPRL1, HTR1A, HTR2C	217	18	18082	13.8879	1	0.497348	0.48754328147981907\
GO:0060291~long-term synaptic potentiation	4	1.49813	0.0207011	LRRTM1, SHANK3, GRIN2B, CRHR1	217	49	18082	6.80222	1	0.525055	0.5147045926907788\
GO:0007157~heterophilic cell-cell adhesion via plasma membrane cell adhesion molecules	4	1.49813	0.0241966	TENM1, ALCAM, IL1RAPL1, CBLN1	217	52	18082	6.40978	1	0.600076	0.5882467809805151\
GO:0010460~positive regulation of heart rate	3	1.1236	0.0256945	SLC1A1, HRC, SCN5A	217	21	18082	11.9039	1	0.610109	0.5980814098642581\
GO:0048266~behavioral response to pain	3	1.1236	0.0256945	KCNIP3, GRIN2B, CRHR1	217	21	18082	11.9039	1	0.610109	0.5980814098642581\
GO:0001964~startle response	3	1.1236	0.0280451	GRIN2C, GRIN2B, KCNH1	217	22	18082	11.3628	1	0.652048	0.6391938964461518\
GO:0006874~cellular calcium ion homeostasis	5	1.87266	0.0319416	RYR1, GPR12, HTR2C, CACNA1C, GRIK2	217	100	18082	4.16636	1	0.727117	0.7127835401711106\
GO:0007204~positive regulation of cytosolic calcium ion concentration	6	2.24719	0.0325769	TRPC6, OPRL1, CACNA1C, CXCL13, TAC1, CRHR1	217	148	18082	3.37813	1	0.727117	0.7127835401711106\
GO:1900452~regulation of long term synaptic depression	2	0.749064	0.0354123	SORCS3, SHANK3	217	3	18082	55.5515	1	0.774904	0.7596283941723917\
GO:0008016~regulation of heart contraction	3	1.1236	0.0409938	CHRM2, HRC, NOS1	217	27	18082	9.25858	1	0.879789	0.8624459164336884\
GO:0048169~regulation of long-term neuronal synaptic plasticity	3	1.1236	0.0438073	GRIK2, GRIN2B, DRD5	217	28	18082	8.92791	1	0.903128	0.8853245070799622\
GO:0086010~membrane depolarization during action potential	3	1.1236	0.0438073	CACNA1C, SCN5A, SCN1A	217	28	18082	8.92791	1	0.903128	0.8853245070799622\
GO:0051668~localization within membrane	2	0.749064	0.0469368	CNIH2, CNIH3	217	4	18082	41.6636	1	0.903128	0.8853245070799622\
GO:0036233~glycine import	2	0.749064	0.0469368	SLC6A5, SLC6A9	217	4	18082	41.6636	1	0.903128	0.8853245070799622\
GO:0086045~membrane depolarization during AV node cell action potential	2	0.749064	0.0469368	CACNA1C, SCN5A	217	4	18082	41.6636	1	0.903128	0.8853245070799622\
GO:0007196~adenylate cyclase-inhibiting G-protein coupled glutamate receptor signaling pathway	2	0.749064	0.0469368	GRM4, GRM8	217	4	18082	41.6636	1	0.903128	0.8853245070799622\
GO:0051965~positive regulation of synapse assembly	4	1.49813	0.0513616	LINGO2, LRRTM1, CBLN2, CBLN1	217	70	18082	4.76155	1	0.971518	0.952365854827987\
GO:0051482~positive regulation of cytosolic calcium ion concentration involved in phospholipase C-activating G-protein coupled signaling pathway	3	1.1236	0.0526573	HTR2C, GRM1, RXFP3	217	31	18082	8.06392	1	0.979425	0.9601177988024271\
GO:0042127~regulation of cell proliferation	7	2.62172	0.055424	ALK, TFAP2D, MATK, CXCL13, KLF4, EZH2, KCNH1	217	227	18082	2.56956	1	0.986209	0.9667674488022815\
GO:0045931~positive regulation of mitotic cell cycle	3	1.1236	0.0557371	TUNAR, SHB, FGF10	217	32	18082	7.81192	1	0.986209	0.9667674488022815\
GO:0021766~hippocampus development	4	1.49813	0.0568855	ALK, BCAN, SLC32A1, EZH2	217	73	18082	4.56587	1	0.986209	0.9667674488022815\
GO:0048808~male genitalia morphogenesis	2	0.749064	0.0583242	SYCP2, FGF10	217	5	18082	33.3309	1	0.986209	0.9667674488022815\
GO:0060665~regulation of branching involved in salivary gland morphogenesis by mesenchymal-epithelial signaling	2	0.749064	0.0583242	HGF, FGF10	217	5	18082	33.3309	1	0.986209	0.9667674488022815\
GO:0060078~regulation of postsynaptic membrane potential	2	0.749064	0.0583242	FGF14, GRIN2B	217	5	18082	33.3309	1	0.986209	0.9667674488022815\
GO:0007631~feeding behavior	3	1.1236	0.0620798	NPY, HTR2C, CRHR1	217	34	18082	7.3524	1	1	0.9811659192825112\
GO:0007188~adenylate cyclase-modulating G-protein coupled receptor signaling pathway	3	1.1236	0.0620798	CNR1, GNAI1, CRHR1	217	34	18082	7.3524	1	1	0.9811659192825112\
GO:0060079~excitatory postsynaptic potential	3	1.1236	0.0686542	GRIK2, GRIN2C, GRIN2B	217	36	18082	6.94393	1	1	0.9811659192825112\
GO:0043200~response to amino acid	3	1.1236	0.0686542	GLRA2, GLRA3, GLRA4	217	36	18082	6.94393	1	1	0.9811659192825112\
GO:0002027~regulation of heart rate	3	1.1236	0.0686542	SEMA3A, HRC, SCN5A	217	36	18082	6.94393	1	1	0.9811659192825112\
GO:0007217~tachykinin receptor signaling pathway	2	0.749064	0.0695762	TAC2, TAC1	217	6	18082	27.7757	1	1	0.9811659192825112\
GO:0086012~membrane depolarization during cardiac muscle cell action potential	2	0.749064	0.0695762	CACNA1C, SCN5A	217	6	18082	27.7757	1	1	0.9811659192825112\
GO:0060385~axonogenesis involved in innervation	2	0.749064	0.0695762	COL25A1, SEMA3A	217	6	18082	27.7757	1	1	0.9811659192825112\
GO:0097114~NMDA glutamate receptor clustering	2	0.749064	0.0695762	HTR1A, SHANK3	217	6	18082	27.7757	1	1	0.9811659192825112\
GO:0030534~adult behavior	3	1.1236	0.0754458	ALK, SHANK3, PCDH17	217	38	18082	6.57846	1	1	0.9811659192825112\
GO:0095500~acetylcholine receptor signaling pathway	2	0.749064	0.0806943	LYPD1, LY6H	217	7	18082	23.8078	1	1	0.9811659192825112\
GO:0051260~protein homooligomerization	6	2.24719	0.0878134	KCTD8, TRIM72, GLRA3, KCNA2, KCNC4, SLC1A1	217	197	18082	2.53788	1	1	0.9811659192825112\
GO:0070588~calcium ion transmembrane transport	4	1.49813	0.0884	RYR1, TRPC6, CACNA1C, CACNG5	217	88	18082	3.7876	1	1	0.9811659192825112\
GO:0006816~calcium ion transport	5	1.87266	0.088921	RYR1, TRPC6, CACNA1C, GRIN2B, CACNG5	217	141	18082	2.95486	1	1	0.9811659192825112\
GO:0007628~adult walking behavior	3	1.1236	0.0896252	KLHL1, CACNA1C, SCN1A	217	42	18082	5.95194	1	1	0.9811659192825112\
GO:0042136~neurotransmitter biosynthetic process	2	0.749064	0.0916802	GAD1, GAD2	217	8	18082	20.8318	1	1	0.9811659192825112\
GO:0032098~regulation of appetite	2	0.749064	0.0916802	NPY, HTR2C	217	8	18082	20.8318	1	1	0.9811659192825112\
GO:1901386~negative regulation of voltage-gated calcium channel activity	2	0.749064	0.0916802	OPRL1, CRHR1	217	8	18082	20.8318	1	1	0.9811659192825112\
GO:0042596~fear response	2	0.749064	0.0916802	GRIN2B, CRHR1	217	8	18082	20.8318	1	1	0.9811659192825112\
GO:0008543~fibroblast growth factor receptor signaling pathway	3	1.1236	0.0932847	FGF14, FGFR4, FGF10	217	43	18082	5.81352	1	1	0.9811659192825112\
