# Supplementary material for: Histone methyltransferase Ezh2 coordinates mammalian axon regeneration via regulation of key regenerative pathways
Source: J Clin Invest. 2024 Feb 1;134(3):e163145. doi: 10.1172/JCI163145 (PMC10849760; doi:10.1172/JCI163145)
Supplement: Supplemental table 4 [file jci-134-163145-s015.xlsx]

## Sheet: Closed by Ezh2
Term	Count	%	PValue	Genes	List Total	Pop Hits	Pop Total	Fold Enrichment	Bonferroni	Benjamini	FDR\
GO:0007601~visual perception	26	7.10383	1.09575e-20	SLC24A1, RDH8, CABP4, GUCA1B, RAX, GUCA1A, RRH, TULP1, NR2E1, RLBP1, PDC, GRK1, CNGA1, RHO, PDE6B, PDE6A, GNAT1, IMPG2, RCVRN, PDE6G, SLC4A7, RP1L1, RPGRIP1, RP1, PRPH2, LRIT3	270	133	18082	13.092	1.42119e-17	1.42119e-17	1.4168049976019094E-17\
GO:0060041~retina development in camera-type eye	15	4.09836	2.32503e-11	TUB, MAX, LPCAT1, TULP1, NR2E1, NR2E3, RP1L1, RPGRIP1, RP1, PRPH2, GNB1, RHO, PDE6B, PDE6A, GNAT1	270	84	18082	11.959	3.01556e-08	1.50778e-08	1.5031331533736676E-8\
GO:0050896~response to stimulus	20	5.46448	4.04753e-10	CRB2, TUB, RCVRN, PDE6G, GUCA1B, GUCA1A, RRH, TULP1, RLBP1, PDC, RP1L1, GRK1, RPGRIP1, RP1, LRIT3, CNGA1, RHO, PDE6B, PDE6A, GNAT1	270	211	18082	6.3479	5.24965e-07	1.74988e-07	1.7444873585393912E-7\
GO:0007602~phototransduction	7	1.91257	3.33581e-07	RCVRN, CABP4, GUCA1B, RHO, GUCA1A, RRH, GNAT1	270	20	18082	23.4396	0.00043256	0.000108163	1.0782990448527541E-4\
GO:0042462~eye photoreceptor cell development	6	1.63934	1.5027e-05	RPGRIP1, CRB1, FSCN2, TULP1, GNAT1, NR2E3	270	22	18082	18.2646	0.0193015	0.003898	0.0038859808781302103\
GO:0045494~photoreceptor cell maintenance	7	1.91257	2.57357e-05	TUB, RP1L1, RP1, LCA5, RHO, PDE6A, TULP1	270	40	18082	11.7198	0.0328287	0.0055632	0.005546039031285841\
GO:0007223~Wnt signaling pathway, calcium modulating pathway	4	1.0929	0.000172527	PDE6G, PDE6B, PDE6A, ROR2	270	8	18082	33.4852	0.200515	0.0319668	0.0318682592008353\
GO:0043252~sodium-independent organic anion transport	5	1.36612	0.00074022	SLCO1C1, SLCO4A1, SLC22A28, SLC22A29, SLC22A30	270	28	18082	11.959	0.617268	0.120008	0.11963813163410199\
GO:0006810~transport	43	11.7486	0.00276014	KCNE1, TSG101, TMED10, SLC1A2, MLC1, ITPR2, AQP5, FABP12, NAPG, RLBP1, SLC5A5, AQP1, SCAMP5, LMAN1, SLC25A26, KCNV2, TTR, SV2B, DUOXA1, CNGA1, ATP6V1H, SLC14A1, ABCA6, STARD10, KCNJ14, SPNS2, LCA5, TIMM44, THOC5, CP, LRPPRC, SLC4A7, SLCO1C1, FXYD4, SLCO4A1, TRAPPC6B, ATG16L1, FXYD1, LCN2, NDUFS2, LCN5, ERGIC1, SFXN5	270	1822	18082	1.58053	0.972259	0.397767	0.3965407304767859\
GO:0009416~response to light stimulus	4	1.0929	0.00587812	GRK1, RHO, SLC1A2, DNM2	270	25	18082	10.7153	0.999522	0.723901	0.7216681530349703\
GO:0007155~cell adhesion	16	4.37158	0.00613948	COL18A1, BMP10, COL16A1, DST, HEPACAM, PTPRM, SPG7, CUZD1, TM9SF4, ADAM2, EFNB2, VTN, RS1, PRPH2, FREM1, DSCAML1	270	485	18082	2.20933	0.99966	0.723901	0.7216681530349703\
GO:0006493~protein O-linked glycosylation	4	1.0929	0.00731401	GALNT7, KCNE1, POFUT1, POMGNT1	270	27	18082	9.92154	0.999927	0.790522	0.7880844751067417\
GO:0071482~cellular response to light stimulus	3	0.819672	0.00917068	RP1, RHO, RRH	270	10	18082	20.0911	0.999994	0.914952	0.9121301046452565\
GO:0051480~regulation of cytosolic calcium ion concentration	4	1.0929	0.0150024	FXYD1, CNGA1, PDE6B, PDE6A	270	35	18082	7.65376	1	1	0.9976851851851852\
GO:0006833~water transport	3	0.819672	0.0230632	SLC14A1, AQP5, AQP1	270	16	18082	12.5569	1	1	0.9976851851851852\
GO:0060042~retina morphogenesis in camera-type eye	3	0.819672	0.0230632	CRB2, CRB1, RP1	270	16	18082	12.5569	1	1	0.9976851851851852\
GO:0006811~ion transport	16	4.37158	0.0289383	KCNE1, KCNJ14, MLC1, ITPR2, CP, SLC5A5, SLC4A7, SLCO1C1, KCNV2, FXYD4, SLCO4A1, FXYD1, LCN2, CNGA1, ATP6V1H, SFXN5	270	584	18082	1.8348	1	1	0.9976851851851852\
GO:0009583~detection of light stimulus	2	0.546448	0.0295328	RHO, PDE6B	270	2	18082	66.9704	1	1	0.9976851851851852\
GO:0031282~regulation of guanylate cyclase activity	2	0.546448	0.0295328	GUCA1B, GUCA1A	270	2	18082	66.9704	1	1	0.9976851851851852\
GO:0045872~positive regulation of rhodopsin gene expression	2	0.546448	0.0295328	NRL, NR2E3	270	2	18082	66.9704	1	1	0.9976851851851852\
GO:0010592~positive regulation of lamellipodium assembly	3	0.819672	0.0319213	HDAC4, AQP1, DNM2	270	19	18082	10.5743	1	1	0.9976851851851852\
GO:0007219~Notch signaling pathway	6	1.63934	0.0390614	KAT2B, PTP4A3, NOTCH1, POFUT1, GRIP2, EPN2	270	125	18082	3.21458	1	1	0.9976851851851852\
GO:0016192~vesicle-mediated transport	8	2.18579	0.04066	LMAN1, TMED10, TBC1D4, TRAPPC6B, MLC1, TULP1, ERGIC1, NAPG	270	213	18082	2.51532	1	1	0.9976851851851852\
GO:0006909~phagocytosis	4	1.0929	0.0421849	TUB, TULP1, TM9SF4, DNM2	270	52	18082	5.15157	1	1	0.9976851851851852\
GO:0051865~protein autoubiquitination	4	1.0929	0.0421849	RNF213, UHRF2, TRAF6, WWP2	270	52	18082	5.15157	1	1	0.9976851851851852\
GO:0022604~regulation of cell morphogenesis	3	0.819672	0.0567063	ZRANB1, SPARC, CAMSAP1	270	26	18082	7.72735	1	1	0.9976851851851852\
GO:0046037~GMP metabolic process	2	0.546448	0.0581966	PDE6B, PDE6A	270	4	18082	33.4852	1	1	0.9976851851851852\
GO:0016056~rhodopsin mediated signaling pathway	2	0.546448	0.0581966	RHO, GNAT1	270	4	18082	33.4852	1	1	0.9976851851851852\
GO:0008594~photoreceptor cell morphogenesis	2	0.546448	0.0581966	GRK1, CABP4	270	4	18082	33.4852	1	1	0.9976851851851852\
GO:0042461~photoreceptor cell development	2	0.546448	0.0581966	RP1L1, RP1	270	4	18082	33.4852	1	1	0.9976851851851852\
GO:0007603~phototransduction, visible light	2	0.546448	0.0581966	GNB1, GNAT1	270	4	18082	33.4852	1	1	0.9976851851851852\
GO:1903849~positive regulation of aorta morphogenesis	2	0.546448	0.0581966	EFNB2, NOTCH1	270	4	18082	33.4852	1	1	0.9976851851851852\
GO:0031032~actomyosin structure organization	3	0.819672	0.0606577	FRMD5, EPB41L2, CNN3	270	27	18082	7.44115	1	1	0.9976851851851852\
GO:0061024~membrane organization	4	1.0929	0.0674268	CRB1, SGCD, TBC1D4, PRKAB1	270	63	18082	4.25209	1	1	0.9976851851851852\
GO:0097500~receptor localization to nonmotile primary cilium	2	0.546448	0.0722106	TUB, TULP1	270	5	18082	26.7881	1	1	0.9976851851851852\
GO:0007409~axonogenesis	5	1.36612	0.0756652	TOP2B, NOTCH1, DST, MAP2, KALRN	270	107	18082	3.12946	1	1	0.9976851851851852\
GO:0006004~fucose metabolic process	2	0.546448	0.0860169	POFUT1, FUCA1	270	6	18082	22.3235	1	1	0.9976851851851852\
GO:0070327~thyroid hormone transport	2	0.546448	0.0860169	TTR, SLCO4A1	270	6	18082	22.3235	1	1	0.9976851851851852\
GO:0048709~oligodendrocyte differentiation	3	0.819672	0.0906798	VTN, NOTCH1, CSK	270	34	18082	5.90915	1	1	0.9976851851851852\
GO:0055085~transmembrane transport	10	2.73224	0.0947152	SLC25A26, KCNV2, SLC13A4, SV2B, SPNS2, CNGA1, ITPR2, SLC22A30, SFXN5, SLC5A5	270	364	18082	1.83985	1	1	0.9976851851851852\
GO:0051017~actin filament bundle assembly	3	0.819672	0.0952663	LIMA1, FSCN2, GAS7	270	35	18082	5.74032	1	1	0.9976851851851852\
GO:1903546~protein localization to photoreceptor outer segment	2	0.546448	0.0996184	TUB, TULP1	270	7	18082	19.1344	1	1	0.9976851851851852\

## Sheet: Opened by Ezh2
Term	Count	%	PValue	Genes	List Total	Pop Hits	Pop Total	Fold Enrichment	Bonferroni	Benjamini	FDR\
GO:0002376~immune system process	47	6.63842	5.49015e-15	CD86, ITK, CD84, PGLYRP2, TNFRSF13B, UNC93B1, PIK3CD, NOD1, PTPN22, NOD2, CD3E, SLA2, SAMHD1, LY9, PIK3CG, SIT1, INPP5D, CASP4, BTLA, SLAMF7, CTLA4, FYN, KCNN4, SLAMF1, MAP4K2, APOBEC3, TRAT1, SP110, IL34, SH2D1A, THEMIS, LILRB4A, SERPINA3G, LAX1, LIME1, IL2, ISG20, ZAP70, AIM2, SLPI, AXL, OAS3, IL2RA, CD7, PRKD2, PDCD1, LAT	570	383	18082	3.89288	1.34207e-11	1.35442e-11	1.3269685783907102E-11\
GO:0002250~adaptive immune response	28	3.9548	2.50874e-14	CD86, ITK, CD84, TNFRSF13B, UNC93B1, PIK3CD, SLA2, LY9, CTSS, SIT1, BTLA, SLAMF7, CTLA4, FYN, SLAMF1, TRAT1, SH2D1A, THEMIS, LILRB4A, SERPINA3G, LAX1, LIME1, IL2, ZAP70, IFNG, CD7, PRKD2, LAT	570	139	18082	6.39021	6.18996e-11	3.09454e-11	3.031817373592761E-11\
GO:0006955~immune response	36	5.08475	1.45953e-12	IL21, CXCL9, TNF, CTSS, ENDOU, CCL4, CCL3, CCR8, TNFSF11, CTLA4, CCR5, TNFRSF4, CCR4, CCR2, SECTM1B, TNFSF14, ZFR2, TNFRSF18, P2RY14, LAX1, VAV1, IL2, ZAP70, FASL, SLPI, IFNG, OAS3, IL2RA, CD28, XCL1, FAS, LCP2, TNFSF8, TNFRSF26, LTB, LAT	570	272	18082	4.19861	3.60058e-09	1.20022e-09	1.1758956532894197E-9\
GO:0050852~T cell receptor signaling pathway	16	2.25989	2.74036e-11	ITK, PDE4D, RFTN1, THEMIS, PTPN22, SHB, CD3E, LIME1, ZAP70, IFNG, CD28, PRKD2, LCP2, FYN, BCL2A1D, CD247	570	51	18082	9.95225	6.76045e-08	1.69011e-08	1.655859639445276E-8\
GO:0042102~positive regulation of T cell proliferation	14	1.9774	7.80434e-08	CD86, SASH3, IL21, PDCD1LG2, CD3E, ITGAL, CORO1A, IL2, SPN, IFNG, CD6, IL2RA, CD28, CARD11	570	64	18082	6.93936	0.000192514	3.85066e-05	3.7726164969722715E-5\
GO:0006935~chemotaxis	18	2.54237	1.68348e-07	CXCL9, PIK3CD, IL16, CXCR6, LSP1, PIK3CG, CXCR3, CCL4, CCL3, RAC2, XCL1, CCR8, RAC1, PIP5K1C, DOCK2, CCR5, CCR4, CCR2	570	118	18082	4.83907	0.000415228	6.9219e-05	6.781613570341877E-5\
GO:0032729~positive regulation of interferon-gamma production	12	1.69492	5.09446e-07	SASH3, PDE4D, KLRE1, CD226, CD3E, ULBP1, TNF, IL18R1, IL2, IL12RB2, CCR2, RUNX1	570	52	18082	7.32065	0.00125601	0.000161324	1.5805427665845705E-4\
GO:0030036~actin cytoskeleton organization	19	2.68362	5.23142e-07	CAP1, PRR5, WIPF1, AGAP2, ARHGEF18, CORO2A, CORO1A, FMNL3, ABR, DNAJB6, CAPZB, SPECC1L, PACSIN2, XIRP1, RAC2, NF2, RAC1, DOCK2, MYH10	570	142	18082	4.2446	0.00128976	0.000161324	1.5805427665845705E-4\
GO:0042110~T cell activation	10	1.41243	7.37312e-07	CD2, HSH2D, CD28, CD48, NLRC3, DOCK2, SLA2, CD3D, CARD11, VAV1	570	34	18082	9.33024	0.0018173	0.000202106	1.9800934006059486E-4\
GO:0032496~response to lipopolysaccharide	22	3.10734	1.12462e-06	CD96, CXCL9, STAT1, TNFRSF18, PTPN22, NLRC3, NOD2, TNF, MPO, P2RX7, ABR, DUSP10, MAPKAPK3, FASL, SLPI, CD6, TBXA2R, ACP5, FAS, TNFRSF26, TNFRSF4, IL12RB2	570	197	18082	3.54265	0.00277059	0.000277443	2.718203721723513E-4\
GO:0006954~inflammatory response	30	4.23729	1.58018e-06	CXCL9, SGMS1, PIK3CD, TNFAIP3, CXCR6, NOD2, TNF, PIK3CG, TBXA2R, CXCR3, CASP4, CCL4, SPP1, CCL3, CCR5, TNFRSF4, CCR4, CCR2, IL34, TNFRSF18, P2RX7, ZAP70, AIM2, TNIP1, AXL, XCL1, FAS, ADAM8, TNFRSF26, LAT	570	344	18082	2.76652	0.00389071	0.000354391	3.4720789952502433E-4\
GO:0042130~negative regulation of T cell proliferation	10	1.41243	3.24778e-06	SPN, ZC3H12D, NDFIP1, SLFN1, IL2RA, BTLA, IL20RB, CTLA4, PTPN6, PDCD1LG2	570	40	18082	7.9307	0.00798027	0.000667689	6.541568010375867E-4\
GO:0030217~T cell differentiation	10	1.41243	4.04611e-06	PPP3CB, LCK, TBX21, GIMAP1, RHOH, PTPN22, BCL2A1D, IL7R, CD3D, VAV1	570	41	18082	7.73727	0.00993212	0.000767827	7.522650730859442E-4\
GO:0007166~cell surface receptor signaling pathway	22	3.10734	6.10053e-06	CD53, LAG3, CD82, TNFRSF13B, GIPR, PIK3CD, CD3G, CELSR1, CD3E, ITGAL, CD3D, SPN, ADGRG3, ADGRG1, FCGR3, MAPKAPK3, LCK, CXCR3, BTLA, FYN, CD247, CD101	570	219	18082	3.18677	0.0149374	0.001075	0.0010532122470589434\
GO:0031295~T cell costimulation	8	1.12994	8.63935e-06	SPN, TNFSF14, CD5, CD28, BTLA, CD3E, ICOS, CARD11	570	25	18082	10.1513	0.0210878	0.00142088	0.0013920870032678354\
GO:0035556~intracellular signal transduction	31	4.37853	1.09446e-05	ITK, DGKD, RGS14, ITSN1, NOD1, NOD2, ADCY7, AKAP13, ABR, INPP5D, RASSF5, RPS6KA1, MARK2, SH2B1, SS18, MAP4K2, SMAD4, CISH, NFATC1, OXSR1, LAX1, VAV1, TIAM1, ZAP70, NRG4, ARHGEF3, PTPN6, PRKD2, LCP2, PLCB2, LAT	570	400	18082	2.45852	0.0266391	0.00168751	0.001653312161698895\
GO:0030101~natural killer cell activation	6	0.847458	1.19684e-05	KLRB1C, IL2RB, ITGB2, KLRE1, ULBP1, IL18R1	570	11	18082	17.3033	0.0290947	0.00173683	0.001701631680620894\
GO:0035023~regulation of Rho protein signal transduction	12	1.69492	2.76776e-05	FGD3, TIAM1, FARP1, AKAP13, ARHGEF10, ABR, ARHGDIB, ITSN1, ARHGEF3, ARHGEF18, ARHGEF1, VAV1	570	77	18082	4.94381	0.0660025	0.00379336	0.003716480802648348\
GO:0007155~cell adhesion	34	4.80226	2.96376e-05	COL15A1, CD84, SELPLG, ITGB3, ITGB2, NEDD9, CELSR1, ITGAL, LY9, ADGRG1, CDH1, SPP1, CDH23, ITGB7, RAC1, PIP5K1C, MPZL3, MYH10, SLAMF1, MPZL2, CD96, LAMB3, KLRA1, IZUMO1R, CD2, CD6, ASTL, SPECC1L, CASS4, PECAM1, CD226, PRKD2, PKP3, IGSF9B	570	485	18082	2.22387	0.0705081	0.00384821	0.003770220815052777\
GO:0050869~negative regulation of B cell activation	5	0.706215	3.1487e-05	INPP5D, TBC1D10C, FAS, TNFAIP3, SAMSN1	570	7	18082	22.6591	0.0747391	0.00388392	0.003805199548657413\
GO:0045954~positive regulation of natural killer cell mediated cytotoxicity	7	0.988701	3.42748e-05	IL21, LAG3, KLRB1C, SH2D1A, KLRE1, CD226, VAV1	570	21	18082	10.5743	0.081081	0.00402647	0.0039448606591190455\
GO:0050718~positive regulation of interleukin-1 beta secretion	7	0.988701	4.58799e-05	P2RX7, AIM2, IFNG, CASP4, CCL3, NOD2, CCR5	570	22	18082	10.0936	0.107018	0.00513515	0.005031070299170991\
GO:0045060~negative thymic T cell selection	6	0.847458	4.79418e-05	SPN, ZAP70, CD28, FAS, DOCK2, CD3E	570	14	18082	13.5955	0.111549	0.00513515	0.005031070299170991\
GO:0050776~regulation of immune response	8	1.12994	4.99568e-05	SPN, FCGR3, IFNG, CLEC12A, CDH1, TBX21, SPPL2A, CARD11	570	32	18082	7.9307	0.115954	0.00513515	0.005031070299170991\
GO:0032733~positive regulation of interleukin-10 production	7	0.988701	6.04302e-05	SASH3, IL21, CD28, XCL1, IL20RB, NOD2, TIGIT	570	23	18082	9.65477	0.138505	0.00596325	0.005842387755732392\
GO:0045087~innate immune response	29	4.09605	7.257e-05	BLK, ITK, CD84, UNC93B1, PIK3CD, NOD1, NOD2, SAMHD1, LY9, CASP4, SLAMF7, FYN, SLAMF1, MAP4K2, APOBEC3, SP110, TNK2, IL34, STYK1, SH2D1A, NFKB1, ISG20, ZAP70, AIM2, SLPI, LCK, AXL, OAS3, TRIM14	570	400	18082	2.2999	0.163925	0.00688578	0.0067462225134910245\
GO:0046649~lymphocyte activation	4	0.564972	0.000121093	CD3E, LAX1, CARD11, SLAMF1	570	4	18082	31.7228	0.258258	0.0110643	0.010840023378646887\
GO:0050870~positive regulation of T cell activation	6	0.847458	0.000137004	LCK, TNFSF11, CD3E, CORO1A, CARD11, CCR2	570	17	18082	11.1963	0.286813	0.012071	0.011826377616283102\
GO:0048873~homeostasis of number of cells within a tissue	8	1.12994	0.000159055	SASH3, P2RX7, CD7, VPS54, IL20RB, RAC1, CORO1A, CCR2	570	38	18082	6.67849	0.324579	0.0130916	0.012826259029832487\
GO:0032689~negative regulation of interferon-gamma production	7	0.988701	0.000159201	CD96, PGLYRP2, AXL, XCL1, IL20RB, NOD2, PDCD1LG2	570	27	18082	8.22443	0.324822	0.0130916	0.012826259029832487\
GO:0007165~signal transduction	63	8.89831	0.000275284	ARHGAP9, ARHGAP39, LSP1, CELSR1, TNF, ARHGAP4, IL18RAP, CYSLTR2, PPP4R1, IMPA1, RGS1, SIT1, RASSF5, GPR171, TAGAP, OLFR685, CCR8, CCR5, CCR4, CCR2, CAP1, UNC5CL, PDE4D, PPP2R5A, PPP2R5D, TRAF1, SIGIRR, TIAM1, ACAP1, CD48, PLCB2, CARD11, RALB, PLEKHH3, RGS14, GIPR, RRBP1, CXCR6, NOD2, ARHGAP15, ADGRG3, ABR, ADGRG1, PDE11A, GNA15, TBXA2R, CXCR3, PACSIN2, STAT4, SRGAP2, S1PR4, SH2B1, WNT10B, STAT1, …	570	1255	18082	1.59246	0.492987	0.0219073	0.021463259518746645\
GO:0007169~transmembrane receptor protein tyrosine kinase signaling pathway	12	1.69492	0.00030606	BLK, ITK, ZAP70, PILRB1, DOK2, LCK, TNK2, STYK1, STAP1, LCP2, FYN, LAT	570	100	18082	3.80674	0.530068	0.0235953	0.023117122046245452\
GO:0007010~cytoskeleton organization	12	1.69492	0.000430585	CAP1, FMNL3, BLK, SS18, CAPZB, SH3KBP1, CCL3, LSP1, RAC1, DOCK2, LIMD1, TSPAN32	570	104	18082	3.66032	0.654403	0.0321895	0.03153709568249815\
GO:0042981~regulation of apoptotic process	17	2.40113	0.000576951	TNFRSF18, CARD6, NOD1, NOD2, TRAF1, ACTN4, IKZF3, LCK, RASSF5, CASP4, FAS, DIP2A, FYN, TNFRSF26, TNFRSF4, CARD11, BIRC3	570	199	18082	2.70999	0.759191	0.0418629	0.04101443937516983\
GO:0016337~single organismal cell-cell adhesion	12	1.69492	0.00059502	CD2, CD53, CDH1, ITGB2, LMO7, ADAM8, CEP41, PKP3, ICOS, ITGAL, LIMS1, MPZL2	570	108	18082	3.52476	0.769695	0.0419404	0.04109040532472231\
GO:0051092~positive regulation of NF-kappaB transcription factor activity	12	1.69492	0.000643437	CD84, AIM2, ITGB2, TNFSF11, TRIM14, PRKD2, NOD1, ADAM8, NOD2, TRAF1, TNF, CARD11	570	109	18082	3.49242	0.79564	0.0440933	0.04319967520799683\
GO:0032743~positive regulation of interleukin-2 production	5	0.706215	0.000755104	SASH3, PDE4D, PRKD2, CCR2, RUNX1	570	14	18082	11.3296	0.844878	0.0496065	0.048601092412305084\
GO:0050729~positive regulation of inflammatory response	9	1.27119	0.00077276	TNIP1, CCL4, CCL3, XCL1, ADAM8, CCR5, TNF, CTSS, CCR2	570	63	18082	4.53183	0.851495	0.0496065	0.048601092412305084\
GO:0050850~positive regulation of calcium-mediated signaling	6	0.847458	0.000784213	ZAP70, TRAT1, CCL4, CCL3, CD3E, ITGAL	570	24	18082	7.9307	0.855635	0.0496065	0.048601092412305084\
GO:0045672~positive regulation of osteoclast differentiation	6	0.847458	0.000955145	IFNG, ITGB3, ASXL2, CCL3, TNFSF11, TNF	570	25	18082	7.61347	0.90534	0.0574718	0.05630694647249497\
GO:0033209~tumor necrosis factor-mediated signaling pathway	6	0.847458	0.000955145	AIM2, TNFSF14, STAT1, TNFSF11, LTB, TNF	570	25	18082	7.61347	0.90534	0.0574718	0.05630694647249497\
GO:0034097~response to cytokine	10	1.41243	0.000988082	PPP3CB, MAPKAPK3, IFI27, STAT1, ACP5, SERPINA3G, CORO1A, NFKB1, POU5F1, IL12RB2	570	81	18082	3.9164	0.912735	0.0576138	0.056446109865610876\
GO:0032695~negative regulation of interleukin-12 production	5	0.706215	0.00100421	ACP5, NLRC3, NOD2, TIGIT, SLAMF1	570	15	18082	10.5743	0.916143	0.0576138	0.056446109865610876\
GO:0006909~phagocytosis	8	1.12994	0.00115338	AXL, ITGB2, PECAM1, PIP5K1C, ITGAL, CORO1A, VAV1, SLAMF1	570	52	18082	4.88043	0.941984	0.0646681	0.06335744010921886\
GO:0032731~positive regulation of interleukin-1 beta production	4	0.564972	0.00154217	P2RX7, AIM2, NOD1, NOD2	570	8	18082	15.8614	0.977796	0.0827074	0.08103114496832299\
GO:0050862~positive regulation of T cell receptor signaling pathway	4	0.564972	0.00154217	TESPA1, TRAT1, PRKD2, KCNN4	570	8	18082	15.8614	0.977796	0.0827074	0.08103114496832299\
GO:0050853~B cell receptor signaling pathway	8	1.12994	0.00161333	BLK, ZAP70, LCK, KLHL6, RFTN1, CTLA4, PTPN6, LIME1	570	55	18082	4.61423	0.981376	0.0838581	0.08215853560077112\
GO:0050868~negative regulation of T cell activation	5	0.706215	0.00166551	SPN, LAG3, PTPN22, TIGIT, LAX1	570	17	18082	9.33024	0.983629	0.0838581	0.08215853560077112\
GO:0038083~peptidyl-tyrosine autophosphorylation	7	0.988701	0.00166561	BLK, ITK, ZAP70, LCK, TNK2, STYK1, FYN	570	41	18082	5.41609	0.983633	0.0838581	0.08215853560077112\
GO:0045785~positive regulation of cell adhesion	8	1.12994	0.00179473	EPB41L4B, ADGRG1, IFNG, TNFRSF18, PRKD2, ADAM8, TNF, VAV1	570	56	18082	4.53183	0.988104	0.0870801	0.08531518494370349\
GO:0006897~endocytosis	15	2.11864	0.0018002	USP20, SH3KBP1, WIPF1, TNK2, ITSN1, AP2A1, SCAMP1, PIK3CG, EHD1, RINL, CTTN, FCHO1, PACSIN2, RAC1, PIP5K1C	570	181	18082	2.62896	0.988264	0.0870801	0.08531518494370349\
GO:0010628~positive regulation of gene expression	25	3.53107	0.00195274	SGMS1, ITGB3, LEF1, PIK3CD, PTPN22, CD3E, TNF, EPB41L4B, MAPK9, MUSTN1, UBR5, CCL3, STAP1, CCR5, KDM4A, NFATC1, NFKB1, POU5F1, P2RX7, IFNG, LCK, CD28, IL7R, EZR, LIMS1	570	399	18082	1.98764	0.99195	0.0926423	0.09076468590497414\
GO:0050860~negative regulation of T cell receptor signaling pathway	5	0.706215	0.00208857	ELF1, PTPN6, PTPN22, UBASH3A, EZR	570	18	18082	8.81189	0.994246	0.0972169	0.09524651358686902\
GO:0032720~negative regulation of tumor necrosis factor production	7	0.988701	0.00214176	AXL, ACP5, TNFAIP3, PTPN22, NLRC3, NOD2, SLAMF1	570	43	18082	5.16418	0.994955	0.0978468	0.09586365892104232\
GO:0034138~toll-like receptor 3 signaling pathway	4	0.564972	0.00225937	CD86, UNC93B1, RFTN1, TNF	570	9	18082	14.099	0.996228	0.101343	0.0992891310914731\
GO:0032760~positive regulation of tumor necrosis factor production	8	1.12994	0.00243502	CD2, SASH3, IFNG, CCL4, CCL3, NOD1, NOD2, CCR5	570	59	18082	4.3014	0.997557	0.107271	0.10509701832771272\
GO:0043029~T cell homeostasis	6	0.847458	0.00261516	P2RX7, PPP3CB, SIT1, IL2RA, FAS, CORO1A	570	31	18082	6.1399	0.998435	0.113186	0.11089196952648399\
GO:0006468~protein phosphorylation	32	4.51977	0.00269634	BLK, ITK, PIK3CG, MAPK9, PPP3CB, STK16, RPS6KA1, CCL3, PIM1, STAT4, FYN, ST3GAL1, IKBKE, PRKACB, MARK2, NEK8, MAP4K2, STRADA, TNK2, STYK1, OXSR1, RUNX3, P2RX7, ZAP70, TAOK3, MAPKAPK3, LCK, AXL, PTPRA, SIK3, PRKD2, ALPK2	570	576	18082	1.76238	0.99872	0.114687	0.11236284957146211\
GO:0006925~inflammatory cell apoptotic process	3	0.423729	0.0029036	FASL, IFNG, FAS	570	3	18082	31.7228	0.999233	0.12141	0.11894919158580565\
GO:0048304~positive regulation of isotype switching to IgG isotypes	4	0.564972	0.00315261	IFNG, TBX21, CD28, IL2	570	10	18082	12.6891	0.999586	0.129625	0.12699750230093024\
GO:0051897~positive regulation of protein kinase B signaling	10	1.41243	0.00348026	OSBPL8, AXL, ITSN1, CD28, TNFSF11, HCLS1, ADAM8, TNF, POU5F1, PIK3CG	570	97	18082	3.27039	0.999816	0.140751	0.13789807727470843\
GO:1902715~positive regulation of interferon-gamma secretion	4	0.564972	0.00423418	CD2, MIR155, PTPN22, SLAMF1	570	11	18082	11.5356	0.999972	0.165805	0.1624446743299128\
GO:0046641~positive regulation of alpha-beta T cell proliferation	4	0.564972	0.00423418	ZAP70, CD28, CD3E, CCR2	570	11	18082	11.5356	0.999972	0.165805	0.1624446743299128\
GO:0009615~response to virus	9	1.27119	0.0049027	ISG20, IFNG, NPC2, OAS3, TBX21, XCL1, DDX21, IFI27L2A, TNF	570	84	18082	3.39887	0.999995	0.188984	0.1851536564656257\
GO:0097190~apoptotic signaling pathway	7	0.988701	0.00512207	SPN, FASL, CD5, CD28, FAS, CD3E, TNF	570	51	18082	4.35411	0.999997	0.194402	0.19046225317112012\
GO:0010467~gene expression	4	0.564972	0.0055147	P2RX7, FAS, LTB, LAT	570	12	18082	10.5743	0.999999	0.200395	0.1963331996474207\
GO:0032740~positive regulation of interleukin-17 production	4	0.564972	0.0055147	IL21, NOD2, LY9, IL2	570	12	18082	10.5743	0.999999	0.200395	0.1963331996474207\
GO:0042127~regulation of cell proliferation	16	2.25989	0.0056371	BLK, ITK, SMAD4, CXCL9, TNK2, TNFRSF18, TCF7, STYK1, NR3C1, TNF, LCK, FAS, FYN, NF2, TNFRSF26, EZH2	570	227	18082	2.23597	0.999999	0.200395	0.1963331996474207\
GO:0045619~regulation of lymphocyte differentiation	3	0.423729	0.00568611	NDFIP1, FAS, IKZF3	570	4	18082	23.7921	0.999999	0.200395	0.1963331996474207\
GO:1903753~negative regulation of p38MAPK cascade	3	0.423729	0.00568611	HSPH1, PTPN22, EZR	570	4	18082	23.7921	0.999999	0.200395	0.1963331996474207\
GO:0030593~neutrophil chemotaxis	8	1.12994	0.0058874	FCGR3, IFNG, PDE4D, ITGB2, CCL4, SPP1, CCL3, VAV1	570	69	18082	3.67801	1	0.202638	0.19853079923395087\
GO:0045944~positive regulation of transcription from RNA polymerase II promoter	47	6.63842	0.00591403	HDAC4, AKNA, LEF1, GLIS3, AGAP2, NOD2, NR3C1, CD3D, TNF, IKZF3, PLAC8, PPP3CB, ATXN1, HSPH1, ATXN7, PLAGL1, STK16, RPS6KA1, CCL3, STAT4, TNFSF11, SS18, WNT10B, XRCC6, SMAD4, STAT1, NFYC, PPP2R5D, NFATC1, POU2F2, RUNX3, NFKB1, POU5F1, IL2, BATF, RUNX1, ELF1, IFNG, TEF, TNIP1, ASXL2, CD28, HCLS1, PRKD2, TNFSF8, LPIN2, TDGF1	570	995	18082	1.49846	1	0.202638	0.19853079923395087\
GO:0046330~positive regulation of JNK cascade	8	1.12994	0.00636877	MAP4K2, UNC5CL, TAOK3, TNFSF11, NOD1, NOD2, TNF, SLAMF1	570	70	18082	3.62546	1	0.21523	0.2108674527950517\
GO:0071222~cellular response to lipopolysaccharide	15	2.11864	0.00653674	CD86, SGMS1, STAT1, PDE4D, GFI1, TNFAIP3, MIRLET7G, TNF, NFKB1, MIR155, IFNG, TBXA2R, AXL, MIR142, STAP1	570	209	18082	2.27676	1	0.217921	0.21350420046452886\
GO:0045576~mast cell activation	4	0.564972	0.00700319	FCGR3, RHOH, LCP2, CD48	570	13	18082	9.76086	1	0.227327	0.22271997707021493\
GO:0071803~positive regulation of podosome assembly	4	0.564972	0.00700319	MAPK9, ASAP1, LCP1, TNF	570	13	18082	9.76086	1	0.227327	0.22271997707021493\
GO:0043124~negative regulation of I-kappaB kinase/NF-kappaB signaling	6	0.847458	0.00721303	TNIP1, STAT1, TNFAIP3, RHOH, NLRC3, TANK	570	39	18082	4.88043	1	0.229476	0.2248249774401717\
GO:0045453~bone resorption	5	0.706215	0.00725542	RAC2, TNFSF11, ACP5, RAC1, CTSS	570	25	18082	6.34456	1	0.229476	0.2248249774401717\
GO:0016311~dephosphorylation	10	1.41243	0.00746849	PTPRE, DUSP10, PTPRA, ACP5, PTPN6, PTPN22, SYNJ2, ACPP, PTPN5, PTPRV	570	109	18082	2.91035	1	0.232834	0.22811461989503315\
GO:0043123~positive regulation of I-kappaB kinase/NF-kappaB signaling	12	1.69492	0.00755034	AKAP13, UNC5CL, NDFIP1, FASL, SHISA5, TNFSF11, NOD1, FYN, NOD2, TNF, IKBKE, CARD11	570	149	18082	2.55486	1	0.232834	0.22811461989503315\
GO:0001836~release of cytochrome c from mitochondria	5	0.706215	0.00836508	MAPK9, SFN, BCL2A1C, BCL2A1D, BCL2A1B	570	26	18082	6.10054	1	0.254774	0.24960988780568574\
GO:0042523~positive regulation of tyrosine phosphorylation of Stat5 protein	4	0.564972	0.00870722	LCK, PECAM1, FYN, IL2	570	14	18082	9.06366	1	0.255723	0.2505398210724622\
GO:0032703~negative regulation of interleukin-2 production	4	0.564972	0.00870722	XCL1, TNFAIP3, IL20RB, NOD2	570	14	18082	9.06366	1	0.255723	0.2505398210724622\
GO:0051279~regulation of release of sequestered calcium ion into cytosol	4	0.564972	0.00870722	ITGB3, PTPN6, CORO1A, LIME1	570	14	18082	9.06366	1	0.255723	0.2505398210724622\
GO:0007229~integrin-mediated signaling pathway	9	1.27119	0.00897323	ADAM19, ITGB3, ITGB2, ITGB7, ADAM8, ITGAL, TSPAN32, VAV1, LAT	570	93	18082	3.06995	1	0.260435	0.2551564853533233\
GO:0071225~cellular response to muramyl dipeptide	3	0.423729	0.00927976	NOD1, PTPN22, NOD2	570	5	18082	19.0337	1	0.26314	0.25780660638231656\
GO:2000110~negative regulation of macrophage apoptotic process	3	0.423729	0.00927976	ST6GAL1, NOD2, CCR5	570	5	18082	19.0337	1	0.26314	0.25780660638231656\
GO:0051044~positive regulation of membrane protein ectodomain proteolysis	4	0.564972	0.010633	IFNG, ADAM8, TNF, GPLD1	570	15	18082	8.45942	1	0.298086	0.29204415375828346\
GO:0007160~cell-matrix adhesion	8	1.12994	0.0113366	CD96, TIAM1, ITGB3, ITGB2, ITGB7, ADAM8, ITGAL, LIMS1	570	78	18082	3.25362	1	0.314239	0.30787016095183034\
GO:0008360~regulation of cell shape	11	1.55367	0.0125537	FMNL3, SH3KBP1, WIPF1, CCL3, ARHGEF18, FYN, ARHGAP15, LIMD1, EZR, CORO1A, MYH10	570	139	18082	2.51044	1	0.344111	0.3371368293184469\
GO:0006915~apoptotic process	29	4.09605	0.0135156	RALB, SGMS1, SH3KBP1, TNFAIP3, NOD1, LSP1, SHB, TNF, INPP5D, RASSF5, PIM1, BNIP1, SRGN, SP110, STAT1, TNFRSF18, TRPV2, SHISA5, TRAF1, SERPINA3G, NFKB1, TIAM1, AIM2, FASL, IFNG, FAS, PDCD1, CIAPIN1, BIRC3	570	570	18082	1.61397	1	0.357745	0.350494813680322\
GO:0097527~necroptotic signaling pathway	3	0.423729	0.0136309	FASL, FAS, TNF	570	6	18082	15.8614	1	0.357745	0.350494813680322\
GO:2000503~positive regulation of natural killer cell chemotaxis	3	0.423729	0.0136309	CCL4, CCL3, XCL1	570	6	18082	15.8614	1	0.357745	0.350494813680322\
GO:0006816~calcium ion transport	11	1.55367	0.0137726	P2RX7, TRPV2, ATP2A3, CDH23, CCL3, ATP2A1, NFATC1, CACNA1S, KCNN4, CCR5, CORO1A	570	141	18082	2.47483	1	0.357745	0.350494813680322\
GO:0000902~cell morphogenesis	8	1.12994	0.0137762	P2RX7, CAP1, SS18, CAPZB, UNC93B1, ADAM8, IL7R, SIDT2	570	81	18082	3.13312	1	0.357745	0.350494813680322\
GO:0019722~calcium-mediated signaling	6	0.847458	0.0143595	CXCR3, CCL3, TNFSF11, CCR5, TNF, LAT	570	46	18082	4.13776	1	0.36901	0.3615310517596491\
GO:0006968~cellular defense response	4	0.564972	0.0151682	SH2D1A, TNFRSF4, LAT, CCR2	570	17	18082	7.46419	1	0.385773	0.377954196362701\
GO:0031663~lipopolysaccharide-mediated signaling pathway	5	0.706215	0.0155645	CD6, STAT1, CCL3, PTPN22, TNF	570	31	18082	5.11658	1	0.391813	0.3838718513727899\
GO:0045071~negative regulation of viral genome replication	5	0.706215	0.0173565	ISG20, APOBEC3, SLPI, OAS3, TNF	570	32	18082	4.95669	1	0.432511	0.4237446416079645\
GO:0030889~negative regulation of B cell proliferation	4	0.564972	0.0177841	TNFRSF13B, INPP5D, BTLA, CTLA4	570	18	18082	7.04951	1	0.434391	0.42558668725517274\
GO:0042326~negative regulation of phosphorylation	4	0.564972	0.0177841	ATXN1, ATXN7, STAP1, BIRC3	570	18	18082	7.04951	1	0.434391	0.42558668725517274\
GO:0006054~N-acetylneuraminate metabolic process	3	0.423729	0.0186885	ST6GAL1, ST3GAL1, CMAH	570	7	18082	13.5955	1	0.452006	0.4428450512057289\
GO:0016310~phosphorylation	30	4.23729	0.0189003	BLK, ITK, SMG1, SGMS1, PIK3CD, LIMD1, PIK3CG, MAPK9, PPIP5K2, STK16, RPS6KA1, FYN, PIP5K1C, IKBKE, PRKACB, MARK2, NEK8, MAP4K2, TNK2, STYK1, OXSR1, ZAP70, TAOK3, MAPKAPK3, LCK, AXL, SIK3, PRKD2, COQ8A, ALPK2	570	612	18082	1.55504	1	0.452691	0.44351568934553426\
GO:0071345~cellular response to cytokine stimulus	5	0.706215	0.019272	CD86, STAT1, LEF1, HCLS1, NFKB1	570	33	18082	4.80649	1	0.457154	0.4478890211885964\
GO:0043065~positive regulation of apoptotic process	19	2.68362	0.0197554	WNT10B, USP7, SP110, TNF, P2RX7, DNAJA1, MAPK9, IFNG, FASL, INPP5D, FAS, CTLA4, BCL2A1C, PDCD1, BCL2A1D, ATG7, BCL2A1B, GPLD1, NSMAF	570	335	18082	1.7992	1	0.462783	0.4534038005080373\
GO:0032753~positive regulation of interleukin-4 production	4	0.564972	0.0206348	SASH3, CD28, IL20RB, CD3E	570	19	18082	6.67849	1	0.462783	0.4534038005080373\
GO:0034113~heterotypic cell-cell adhesion	4	0.564972	0.0206348	CD2, ITGB3, ITGB2, ITGB7	570	19	18082	6.67849	1	0.462783	0.4534038005080373\
GO:0043409~negative regulation of MAPK cascade	4	0.564972	0.0206348	P2RX7, RNF149, PTPN6, NF2	570	19	18082	6.67849	1	0.462783	0.4534038005080373\
GO:1901741~positive regulation of myoblast fusion	4	0.564972	0.0206348	CD53, EHD1, CXCL9, TNFSF14	570	19	18082	6.67849	1	0.462783	0.4534038005080373\
GO:1901224~positive regulation of NIK/NF-kappaB signaling	4	0.564972	0.0206348	NOD1, ACTN4, NOD2, TNF	570	19	18082	6.67849	1	0.462783	0.4534038005080373\
GO:0048872~homeostasis of number of cells	5	0.706215	0.0213131	PIK3CD, IL7R, CCR4, CARD11, LAT	570	34	18082	4.66512	1	0.473688	0.46408783915378043\
GO:0071356~cellular response to tumor necrosis factor	9	1.27119	0.0228376	HDAC4, SGMS1, CCL4, CCL3, XCL1, TDGF1, TANK, NFKB1, BIRC3	570	110	18082	2.5955	1	0.50304	0.49284417677767717\
GO:0008625~extrinsic apoptotic signaling pathway via death domain receptors	5	0.706215	0.0234816	FASL, TNFRSF18, FAS, TNFRSF26, TNF	570	35	18082	4.53183	1	0.505921	0.49566764208465386\
GO:0045780~positive regulation of bone resorption	4	0.564972	0.0237211	ITGB3, SPP1, TNFSF11, ADAM8	570	20	18082	6.34456	1	0.505921	0.49566764208465386\
GO:0044130~negative regulation of growth of symbiont in host	4	0.564972	0.0237211	IFNG, NOD2, MPO, TNF	570	20	18082	6.34456	1	0.505921	0.49566764208465386\
GO:1903169~regulation of calcium ion transmembrane transport	3	0.423729	0.024404	TMC1, PTPN22, PIK3CG	570	8	18082	11.8961	1	0.505921	0.49566764208465386\
GO:0050688~regulation of defense response to virus	3	0.423729	0.024404	SPN, APOBEC3, TSPAN32	570	8	18082	11.8961	1	0.505921	0.49566764208465386\
GO:0032609~interferon-gamma production	3	0.423729	0.024404	ITK, RUNX3, IL12RB2	570	8	18082	11.8961	1	0.505921	0.49566764208465386\
GO:0031642~negative regulation of myelination	3	0.423729	0.024404	IFNG, TNF, KLK8	570	8	18082	11.8961	1	0.505921	0.49566764208465386\
GO:0008630~intrinsic apoptotic signaling pathway in response to DNA damage	6	0.847458	0.0270421	SFN, BCL2A1C, BCL2A1D, TNF, IKBKE, BCL2A1B	570	54	18082	3.52476	1	0.555941	0.5446736160829095\
GO:0050830~defense response to Gram-positive bacterium	8	1.12994	0.0273148	P2RX7, PGLYRP2, ACP5, NOD1, TNFSF8, NOD2, MPO, TNF	570	93	18082	2.72884	1	0.556906	0.5456190884309348\
GO:0070098~chemokine-mediated signaling pathway	6	0.847458	0.0290042	CXCL9, CCL4, CCL3, XCL1, CCR8, CCR2	570	55	18082	3.46067	1	0.586502	0.5746154830700922\
GO:0030595~leukocyte chemotaxis	4	0.564972	0.0305991	CCL4, CCL3, IL16, CORO1A	570	22	18082	5.76778	1	0.601694	0.5894991385987514\
GO:0071407~cellular response to organic cyclic compound	7	0.988701	0.0306078	P2RX7, WNT10B, STAT1, CCL3, NOD2, TNF, NFKB1	570	75	18082	2.9608	1	0.601694	0.5894991385987514\
GO:0030854~positive regulation of granulocyte differentiation	3	0.423729	0.030731	LEF1, HCLS1, RUNX1	570	9	18082	10.5743	1	0.601694	0.5894991385987514\
GO:0050798~activated T cell proliferation	3	0.423729	0.030731	ITGB2, FYN, ITGAL	570	9	18082	10.5743	1	0.601694	0.5894991385987514\
GO:0001934~positive regulation of protein phosphorylation	12	1.69492	0.0314384	SPN, P2RX7, PRR5, MAPK9, CCND2, RALB, CD6, IL34, RAC1, TNF, PTPN5, IL2	570	184	18082	2.06888	1	0.610698	0.598320699763824\
GO:0030334~regulation of cell migration	7	0.988701	0.0342242	ADGRG3, DOCK10, ITGB3, PECAM1, RAC1, TDGF1, CCR2	570	77	18082	2.88389	1	0.659618	0.6462492709057794\
GO:0071260~cellular response to mechanical stimulus	7	0.988701	0.0361315	HDAC4, TNFSF14, CASP4, FAS, RAC1, GGT1, NFKB1	570	78	18082	2.84692	1	0.682617	0.6687817689579773\
GO:0034446~substrate adhesion-dependent cell spreading	5	0.706215	0.0362833	AXL, ITGB3, ITGB7, RAC1, SRGAP2	570	40	18082	3.96535	1	0.682617	0.6687817689579773\
GO:0002548~monocyte chemotaxis	5	0.706215	0.0362833	CCL4, CCL3, XCL1, TNFSF11, CCR2	570	40	18082	3.96535	1	0.682617	0.6687817689579773\
GO:0007264~small GTPase mediated signal transduction	14	1.9774	0.0365243	RALB, DOCK8, ITSN1, AGAP2, RHOH, ARHGEF18, VAV1, DOCK10, TIAM1, RAC2, RAB19, RAC1, DOCK2, RAPGEF6	570	236	18082	1.88186	1	0.682617	0.6687817689579773\
GO:0042104~positive regulation of activated T cell proliferation	4	0.564972	0.0384086	CD86, IL2RA, IL2, SLAMF1	570	24	18082	5.28713	1	0.70712	0.692788080587391\
GO:0007159~leukocyte cell-cell adhesion	4	0.564972	0.0384086	TNIP1, ITGB2, ITGAL, EZR	570	24	18082	5.28713	1	0.70712	0.692788080587391\
GO:0051607~defense response to virus	11	1.55367	0.0387041	ISG20, CD86, CXCL9, APOBEC3, IFNG, UNC93B1, OAS3, TAGAP, IFIT1BL1, SAMHD1, ATG7	570	167	18082	2.08953	1	0.707281	0.6929460573984804\
GO:0097191~extrinsic apoptotic signaling pathway	5	0.706215	0.0392415	P2RX7, FASL, IFNG, FAS, TNF	570	41	18082	3.86864	1	0.71183	0.697403078388577\
GO:0016477~cell migration	12	1.69492	0.0395704	FMNL3, TIAM1, ADGRG1, SH3KBP1, ITGB3, TNK2, STYK1, SPECC1L, RAC1, LCP1, LIMD1, CORO1A	570	191	18082	1.99306	1	0.712557	0.6981148058517611\
GO:0043547~positive regulation of GTPase activity	10	1.41243	0.0414323	RGS1, CCL4, RGS10, CCL3, XCL1, SRGAP2, RAPGEF6, VAV1, EZH2, LIMS1	570	146	18082	2.1728	1	0.740678	0.7256659744832199\
GO:0097192~extrinsic apoptotic signaling pathway in absence of ligand	5	0.706215	0.0423334	FAS, BCL2A1C, BCL2A1D, BCL2A1B, IL2	570	42	18082	3.77652	1	0.741086	0.7260662692950771\
GO:0050727~regulation of inflammatory response	6	0.847458	0.0426465	PGLYRP2, TNIP1, CASP4, XCL1, NOD2, GGT1	570	61	18082	3.12028	1	0.741086	0.7260662692950771\
GO:0002377~immunoglobulin production	4	0.564972	0.0426568	NIPAL3, FAS, IL7R, CARD11	570	25	18082	5.07565	1	0.741086	0.7260662692950771\
GO:0046854~phosphatidylinositol phosphorylation	4	0.564972	0.0426568	SMG1, IMPA1, PIK3CD, PIK3CG	570	25	18082	5.07565	1	0.741086	0.7260662692950771\
GO:0007204~positive regulation of cytosolic calcium ion concentration	10	1.41243	0.0445311	GNA15, GIPR, TBXA2R, CXCR3, CHRNA9, CCL3, CCR8, CCR5, IL2, PIK3CG	570	148	18082	2.14343	1	0.74929	0.7341035875305977\
GO:0050863~regulation of T cell activation	3	0.423729	0.045046	SIT1, IL20RB, LAT	570	11	18082	8.65167	1	0.74929	0.7341035875305977\
GO:0042511~positive regulation of tyrosine phosphorylation of Stat1 protein	3	0.423729	0.045046	IL21, IFNG, TNFRSF18	570	11	18082	8.65167	1	0.74929	0.7341035875305977\
GO:0050777~negative regulation of immune response	3	0.423729	0.045046	IL2RA, INPP5D, CTLA4	570	11	18082	8.65167	1	0.74929	0.7341035875305977\
GO:0045577~regulation of B cell differentiation	3	0.423729	0.045046	PTPN6, IKZF3, CARD11	570	11	18082	8.65167	1	0.74929	0.7341035875305977\
GO:0032691~negative regulation of interleukin-1 beta production	3	0.423729	0.045046	ACP5, TNFAIP3, NLRC3	570	11	18082	8.65167	1	0.74929	0.7341035875305977\
GO:0030890~positive regulation of B cell proliferation	5	0.706215	0.0455588	SASH3, IL21, TNFRSF4, CARD11, IL2	570	43	18082	3.6887	1	0.74929	0.7341035875305977\
GO:0090002~establishment of protein localization to plasma membrane	5	0.706215	0.0455588	TTC8, CDH1, PKP3, EZR, TNF	570	43	18082	3.6887	1	0.74929	0.7341035875305977\
GO:0014068~positive regulation of phosphatidylinositol 3-kinase signaling	6	0.847458	0.0506978	PRR5, AGAP2, CD28, HCLS1, PTPN6, FYN	570	64	18082	2.97401	1	0.811386	0.7949408646780279\
GO:0035025~positive regulation of Rho protein signal transduction	4	0.564972	0.0518233	AKAP13, ADGRG1, F2RL2, F2RL3	570	27	18082	4.69968	1	0.811386	0.7949408646780279\
GO:0007163~establishment or maintenance of cell polarity	4	0.564972	0.0518233	CAP1, CD3G, SYNE2, LIMS1	570	27	18082	4.69968	1	0.811386	0.7949408646780279\
GO:0071353~cellular response to interleukin-4	4	0.564972	0.0518233	TCF7, LEF1, XCL1, CORO1A	570	27	18082	4.69968	1	0.811386	0.7949408646780279\
GO:0045429~positive regulation of nitric oxide biosynthetic process	5	0.706215	0.052409	MAPK9, IFNG, ITGB2, ULBP1, TNF	570	45	18082	3.52476	1	0.811386	0.7949408646780279\
GO:0045086~positive regulation of interleukin-2 biosynthetic process	3	0.423729	0.0529522	CD28, CD3E, CARD11	570	12	18082	7.9307	1	0.811386	0.7949408646780279\
GO:0045088~regulation of innate immune response	3	0.423729	0.0529522	DUSP10, TNFAIP3, SAMHD1	570	12	18082	7.9307	1	0.811386	0.7949408646780279\
GO:0045059~positive thymic T cell selection	3	0.423729	0.0529522	ZAP70, DOCK2, CD3D	570	12	18082	7.9307	1	0.811386	0.7949408646780279\
GO:0033089~positive regulation of T cell differentiation in thymus	3	0.423729	0.0529522	TESPA1, ADAM8, IL7R	570	12	18082	7.9307	1	0.811386	0.7949408646780279\
GO:0016045~detection of bacterium	3	0.423729	0.0529522	PGLYRP2, NOD1, NOD2	570	12	18082	7.9307	1	0.811386	0.7949408646780279\
GO:0001771~immunological synapse formation	3	0.423729	0.0529522	CD6, DOCK8, DOCK2	570	12	18082	7.9307	1	0.811386	0.7949408646780279\
GO:0002062~chondrocyte differentiation	5	0.706215	0.0560328	WNT10B, MUSTN1, RUNX3, GPLD1, RUNX1	570	46	18082	3.44813	1	0.850315	0.8330813196212284\
GO:0050728~negative regulation of inflammatory response	7	0.988701	0.0563659	ABR, NDFIP1, IL2RA, ACP5, TNFAIP3, NFKB1, IL2	570	87	18082	2.55241	1	0.850315	0.8330813196212284\
GO:0032088~negative regulation of NF-kappaB transcription factor activity	6	0.847458	0.0565268	USP7, AIM2, GFI1, TNFAIP3, NLRC3, NOD2	570	66	18082	2.88389	1	0.850315	0.8330813196212284\
GO:0006869~lipid transport	8	1.12994	0.0610881	OSBPL8, OSBPL7, APOL9B, OSBPL6, APOL9A, SPNS3, ANO7, PLTP	570	111	18082	2.28633	1	0.858557	0.8411564888693507\
GO:0042535~positive regulation of tumor necrosis factor biosynthetic process	3	0.423729	0.0613066	SPN, FCGR3, CCR2	570	13	18082	7.32065	1	0.858557	0.8411564888693507\
GO:0022407~regulation of cell-cell adhesion	3	0.423729	0.0613066	LEF1, ADAM8, ITGAL	570	13	18082	7.32065	1	0.858557	0.8411564888693507\
GO:0042113~B cell activation	4	0.564972	0.0618557	CD86, PIK3CD, LAX1, IKZF3	570	29	18082	4.37556	1	0.858557	0.8411564888693507\
GO:2000309~positive regulation of tumor necrosis factor (ligand) superfamily member 11 production	2	0.282486	0.061947	IFNG, ADAM8	570	2	18082	31.7228	1	0.858557	0.8411564888693507\
GO:1903748~negative regulation of establishment of protein localization to mitochondrion	2	0.282486	0.061947	DNAJA1, HSPH1	570	2	18082	31.7228	1	0.858557	0.8411564888693507\
GO:0070230~positive regulation of lymphocyte apoptotic process	2	0.282486	0.061947	P2RX7, FAS	570	2	18082	31.7228	1	0.858557	0.8411564888693507\
GO:0001808~negative regulation of type IV hypersensitivity	2	0.282486	0.061947	SPN, IL20RB	570	2	18082	31.7228	1	0.858557	0.8411564888693507\
GO:2000349~negative regulation of CD40 signaling pathway	2	0.282486	0.061947	TNFAIP3, SLAMF1	570	2	18082	31.7228	1	0.858557	0.8411564888693507\
GO:0032701~negative regulation of interleukin-18 production	2	0.282486	0.061947	CD84, NOD2	570	2	18082	31.7228	1	0.858557	0.8411564888693507\
GO:0002729~positive regulation of natural killer cell cytokine production	2	0.282486	0.061947	IL21, CD226	570	2	18082	31.7228	1	0.858557	0.8411564888693507\
GO:0035419~activation of MAPK activity involved in innate immune response	2	0.282486	0.061947	ADAM8, NOD2	570	2	18082	31.7228	1	0.858557	0.8411564888693507\
GO:0060557~positive regulation of vitamin D biosynthetic process	2	0.282486	0.061947	IFNG, TNF	570	2	18082	31.7228	1	0.858557	0.8411564888693507\
GO:0061326~renal tubule development	2	0.282486	0.061947	TTC8, STAT1	570	2	18082	31.7228	1	0.858557	0.8411564888693507\
GO:0050766~positive regulation of phagocytosis	5	0.706215	0.0636734	ABR, FCGR3, NOD2, DOCK2, TNF	570	48	18082	3.30446	1	0.87268	0.8549924632487887\
GO:0010942~positive regulation of cell death	5	0.706215	0.0636734	CYSLTR2, TXNRD1, UCP2, FAS, NOD1	570	48	18082	3.30446	1	0.87268	0.8549924632487887\
GO:0043433~negative regulation of sequence-specific DNA binding transcription factor activity	6	0.847458	0.0659624	HDAC4, SIGIRR, PIM1, XCL1, TNFRSF4, EZH2	570	69	18082	2.7585	1	0.894116	0.8759946594833612\
GO:0043525~positive regulation of neuron apoptotic process	6	0.847458	0.0659624	HDAC4, FASL, CCL3, NR3C1, TNF, RAPSN	570	69	18082	2.7585	1	0.894116	0.8759946594833612\
GO:0048535~lymph node development	4	0.564972	0.0671848	TNFSF11, LTB, IL7R, NFKB1	570	30	18082	4.22971	1	0.900788	0.8825311169229558\
GO:0032715~negative regulation of interleukin-6 production	4	0.564972	0.0671848	TNFAIP3, NLRC3, TNF, SLAMF1	570	30	18082	4.22971	1	0.900788	0.8825311169229558\
GO:0043508~negative regulation of JUN kinase activity	3	0.423729	0.0700731	DNAJA1, DUSP10, PTPN22	570	14	18082	6.79774	1	0.931602	0.9127209141394563\
GO:0006470~protein dephosphorylation	9	1.27119	0.0702383	PPP1CB, PTPRE, PPP3CB, DUSP10, PTPRA, PTPN6, PTPN22, PTPN5, PTPRV	570	138	18082	2.06888	1	0.931602	0.9127209141394563\
GO:0043330~response to exogenous dsRNA	5	0.706215	0.0718306	STAT1, RFTN1, DDX21, SLC3A2, NOD2	570	50	18082	3.17228	1	0.947627	0.9284207500060654\
GO:0098609~cell-cell adhesion	11	1.55367	0.0760163	PPFIBP1, CAPZB, PDXDC1, STAT1, PACSIN2, SLC3A2, CAPG, SFN, PKP3, EVPL, MARK2	570	189	18082	1.8463	1	0.997512	0.9772944787068332\
GO:0010629~negative regulation of gene expression	14	1.9774	0.0767399	KDM4A, NDFIP1, PTPN22, CD3E, TNF, NFKB1, POU5F1, MIR155, IFNG, CD28, CCL3, DIP2A, FYN, EZH2	570	265	18082	1.67592	1	1	0.9801297648012977\
GO:0046847~filopodium assembly	3	0.423729	0.0792178	FGD3, EZR, SRGAP2	570	15	18082	6.34456	1	1	0.9801297648012977\
GO:0033630~positive regulation of cell adhesion mediated by integrin	3	0.423729	0.0792178	ZAP70, ITGB3, PTPN6	570	15	18082	6.34456	1	1	0.9801297648012977\
GO:0050901~leukocyte tethering or rolling	3	0.423729	0.0792178	SELPLG, ITGB7, TNF	570	15	18082	6.34456	1	1	0.9801297648012977\
GO:0010820~positive regulation of T cell chemotaxis	3	0.423729	0.0792178	TNFSF14, XCL1, CCR2	570	15	18082	6.34456	1	1	0.9801297648012977\
GO:0032755~positive regulation of interleukin-6 production	5	0.706215	0.0804931	P2RX7, NOD1, NOD2, CCR5, TNF	570	52	18082	3.05027	1	1	0.9801297648012977\
GO:0051281~positive regulation of release of sequestered calcium ion into cytosol	4	0.564972	0.0843594	CXCL9, CXCR3, XCL1, F2RL3	570	33	18082	3.84519	1	1	0.9801297648012977\
GO:0009968~negative regulation of signal transduction	5	0.706215	0.0850095	CISH, RGS14, RGS1, INPP5D, RGS10	570	53	18082	2.99272	1	1	0.9801297648012977\
GO:0035690~cellular response to drug	6	0.847458	0.0872919	PPP3CB, AIM2, RNF149, CCL4, CD69, GPLD1	570	75	18082	2.53782	1	1	0.9801297648012977\
GO:0042491~auditory receptor cell differentiation	3	0.423729	0.0887081	MCOLN3, GFI1, CDH23	570	16	18082	5.94803	1	1	0.9801297648012977\
GO:0031396~regulation of protein ubiquitination	3	0.423729	0.0887081	MAPK9, NLRC3, ATG7	570	16	18082	5.94803	1	1	0.9801297648012977\
GO:0032012~regulation of ARF protein signal transduction	3	0.423729	0.0887081	CYTH4, PSD4, CYTH1	570	16	18082	5.94803	1	1	0.9801297648012977\
GO:0042993~positive regulation of transcription factor import into nucleus	3	0.423729	0.0887081	CDH1, HCLS1, PTPN22	570	16	18082	5.94803	1	1	0.9801297648012977\
GO:0006198~cAMP catabolic process	3	0.423729	0.0887081	PDE11A, PDE4D, PDE7A	570	16	18082	5.94803	1	1	0.9801297648012977\
GO:0019221~cytokine-mediated signaling pathway	9	1.27119	0.0903689	PODNL1, CISH, STAT1, IL2RB, STAT4, TNFSF11, IL20RB, PTPN6, CCR2	570	146	18082	1.95552	1	1	0.9801297648012977\
GO:0008277~regulation of G-protein coupled receptor protein signaling pathway	4	0.564972	0.0904607	USP20, RGS14, RGS1, ITGB3	570	34	18082	3.73209	1	1	0.9801297648012977\
GO:0010956~negative regulation of calcidiol 1-monooxygenase activity	2	0.282486	0.0914687	GFI1, NFKB1	570	3	18082	21.1485	1	1	0.9801297648012977\
GO:0002277~myeloid dendritic cell activation involved in immune response	2	0.282486	0.0914687	DOCK2, SLAMF1	570	3	18082	21.1485	1	1	0.9801297648012977\
GO:0035330~regulation of hippo signaling	2	0.282486	0.0914687	NEK8, NF2	570	3	18082	21.1485	1	1	0.9801297648012977\
GO:0060263~regulation of respiratory burst	2	0.282486	0.0914687	RAC2, RAC1	570	3	18082	21.1485	1	1	0.9801297648012977\
GO:0002685~regulation of leukocyte migration	2	0.282486	0.0914687	CXCR3, PTPN22	570	3	18082	21.1485	1	1	0.9801297648012977\
GO:0070433~negative regulation of nucleotide-binding oligomerization domain containing 2 signaling pathway	2	0.282486	0.0914687	TNFAIP3, PTPN22	570	3	18082	21.1485	1	1	0.9801297648012977\
GO:0060559~positive regulation of calcidiol 1-monooxygenase activity	2	0.282486	0.0914687	IFNG, TNF	570	3	18082	21.1485	1	1	0.9801297648012977\
GO:0097503~sialylation	2	0.282486	0.0914687	ST6GAL1, ST3GAL1	570	3	18082	21.1485	1	1	0.9801297648012977\
GO:0071663~positive regulation of granzyme B production	2	0.282486	0.0914687	XCL1, PTPN22	570	3	18082	21.1485	1	1	0.9801297648012977\
GO:0014013~regulation of gliogenesis	2	0.282486	0.0914687	NF2, EZH2	570	3	18082	21.1485	1	1	0.9801297648012977\
GO:0046013~regulation of T cell homeostatic proliferation	2	0.282486	0.0914687	IL2RA, IL2	570	3	18082	21.1485	1	1	0.9801297648012977\
GO:0009617~response to bacterium	4	0.564972	0.0967399	P2RX7, SP110, STAT1, CCR4	570	35	18082	3.62546	1	1	0.9801297648012977\
GO:0008285~negative regulation of cell proliferation	18	2.54237	0.0984386	HDAC4, NFE2, SMAD4, SLFN1, TRPV2, 4930503L19RIK, TNF, TSPAN32, RUNX1, ADGRG1, IFNG, INPP5D, RASSF5, XIRP1, TFF1, NF2, GPLD1, PTPRV	570	384	18082	1.48701	1	1	0.9801297648012977\
GO:0043122~regulation of I-kappaB kinase/NF-kappaB signaling	3	0.423729	0.0985134	CARD6, TNF, LIME1	570	17	18082	5.59814	1	1	0.9801297648012977\
GO:0045670~regulation of osteoclast differentiation	3	0.423729	0.0985134	TNFSF11, ADAM8, TNF	570	17	18082	5.59814	1	1	0.9801297648012977\
GO:0002437~inflammatory response to antigenic stimulus	3	0.423729	0.0985134	MIR155, IL2RA, IL20RB	570	17	18082	5.59814	1	1	0.9801297648012977\
GO:0050732~negative regulation of peptidyl-tyrosine phosphorylation	3	0.423729	0.0985134	PECAM1, PTPN6, SAMSN1	570	17	18082	5.59814	1	1	0.9801297648012977\
GO:0002224~toll-like receptor signaling pathway	3	0.423729	0.0985134	CD86, MAPKAPK3, UNC93B1	570	17	18082	5.59814	1	1	0.9801297648012977\
GO:0071354~cellular response to interleukin-6	3	0.423729	0.0985134	SELPLG, TDGF1, NFKB1	570	17	18082	5.59814	1	1	0.9801297648012977\
GO:0060326~cell chemotaxis	6	0.847458	0.0991523	CXCL9, BIN2, LEF1, CCL4, CCL3, XCL1	570	78	18082	2.44022	1	1	0.9801297648012977\

## Sheet: Closed by Ezh2-Y726D
Term	Count	%	PValue	Genes	List Total	Pop Hits	Pop Total	Fold Enrichment	Bonferroni	Benjamini	FDR\
GO:0002376~immune system process	125	6.39059	1.63138e-40	CD86, IFITM1, CD84, PGLYRP2, IFITM2, LST1, AHR, SLA2, C1S2, SIT1, ZC3H12A, TRIM25, LGALS9, PGLYRP1, B2M, GBP5, RSAD2, SP110, THEMIS, TAP2, ACOD1, LAX1, FCGR1, NAIP2, NAIP5, SLPI, NAIP6, CD8A, PRKD2, SH2D1B1, CD300C, CFB, CSF1R, GATA3, ZC3HAV1, LY9, C3, KLRK1, INPP5D, PCBP2, BTLA, SLAMF7, NLRP3, SLAMF6, KCNN4, CD300LF, SLAMF1, GSDMD, H2-EB1, CRTAM, SH2D1A, LY86, SERPINA3G, IIGP1, IL2, ISG20, BST2,…	1569	383	18082	3.76127	7.72458e-37	7.72458e-37	7.57123471332208E-37\
GO:0007601~visual perception	48	2.45399	7.77766e-18	RD3, SLC24A1, RDH8, CABP4, GUCA1B, CRX, GUCA1A, TULP1, ARR3, CACNA1F, GUCY2F, PDC, GRK1, TRPM1, RDH12, GNAT2, CNGA1, RHO, PDE6C, PDE6B, CNGA3, PDE6A, GNAT1, RGS9, IMPG2, RCVRN, PDE6H, PDE6G, ABCA4, MYO5A, USH2A, SLC4A7, RP1L1, RPGRIP1, BFSP2, OPN1SW, RP1, MFRP, OPN1MW, RBP3, PRPH2, LRIT3, SAG, UNC119, CNGB3, AIPL1, PPEF2, CNGB1	1569	133	18082	4.15923	3.68272e-14	1.27799e-14	1.2526205794056572E-14\
GO:0006955~immune response	72	3.68098	8.09709e-18	IL21, LST1, CTSW, TNF, CXCL2, CTSS, TNFSF10, H2-OB, BLNK, TNFRSF8, TNFSF11, CTLA4, CCR7, H2-OA, CCR5, TNFRSF4, CCR4, B2M, OASL1, CCR2, TGTP2, TGTP1, TNFRSF18, TNFRSF1B, LAX1, VAV1, TLR1, ZAP70, SLPI, IFNG, OAS2, IL1B, OAS3, TLR12, TLR9, IRF8, XCL1, LCP2, BPI, TLR6, TNFRSF26, LTB, CCL12, WAS, CXCR5, FYB, OAS1G, H2-DMB2, VTN, CCL9, H2-DMB1, CCL5, CCL4, CCL3, RELT, CCR1, CD74, H2-EB1, CCL22, TNFSF14…	1569	272	18082	3.05061	3.83397e-14	1.27799e-14	1.2526205794056572E-14\
GO:0006954~inflammatory response	79	4.03885	1.50494e-15	ECM1, CD40, CIITA, NCF1, PIK3CD, TNFAIP3, IL27, TNF, CXCL2, PIK3CG, CYSLTR1, CASP4, ZC3H12A, C3AR1, TNFRSF8, CCR7, CCR5, TNFRSF4, CCR4, HAVCR2, CCR2, GBP5, TNFRSF18, SLC11A1, ACOD1, TNFRSF1B, TLR1, NAIP2, ZAP70, NAIP5, AIM2, NAIP6, IL1B, KIT, TLR12, TLR9, XCL1, ADAM8, TLR6, TNFRSF26, TLR4, CSF1R, NLRP1B, CCL12, NLRP1A, SGMS1, C5AR2, PTAFR, C5AR1, CXCR6, NOD2, PRKCZ, AIF1, C3, CCL9, HRH1, TBXA2R, …	1569	344	18082	2.64662	7.35967e-12	1.78147e-12	1.7461087140177926E-12\
GO:0002250~adaptive immune response	46	2.35174	1.98947e-15	CD86, ITK, CD84, CLEC4A2, TNFRSF13B, UNC93B1, PIK3CD, SLA2, LY9, CTSS, ADGRE1, MFSD6, KLRK1, SIT1, BTLA, SLAMF7, PTK2B, CTLA4, SLAMF6, CSK, SLAMF1, HAVCR2, CD74, SEMA4A, SYK, TRAT1, CRTAM, SH2D1A, THEMIS, TAP2, TFEB, LILRB4A, SERPINA3G, LAX1, LIME1, IL2, LAT2, ZAP70, TEC, IFNG, CD8A, CD7, PRKD2, SH2D1B1, LAT, MYO1G	1569	139	18082	3.81388	9.46243e-12	1.88403e-12	1.846627411885825E-12\
GO:0045087~innate immune response	83	4.24335	1.12916e-13	ITK, APP, IFITM1, CD84, IFITM2, PIK3CD, TREM2, IL27, C1S2, CASP4, TRIM25, PGLYRP1, B2M, OASL1, HAVCR2, MAP4K2, APOBEC3, FCER1G, RSAD2, SYK, SP110, ACOD1, TLR1, FCGR1, FGR, NAIP2, ZAP70, NAIP5, AIM2, TYROBP, SLPI, NAIP6, LCK, ELF4, OAS2, OAS3, TLR12, TLR9, IRF7, IRF5, TLR6, SH2D1B1, TLR4, CFB, TRIM56, C1QB, BLK, CSF1R, NLRP1B, CLEC4A2, NLRP1A, UNC93B1, OAS1A, NOD1, ZC3HAV1, NOD2, GATA3, LY9, C3, K…	1569	400	18082	2.39134	5.34627e-10	8.91096e-11	8.734059010961642E-11\
GO:0042102~positive regulation of T cell proliferation	26	1.32924	3.38682e-11	SASH3, IL21, CD86, TFRC, CD80, CD3E, ITGAL, AIF1, CORO1A, SPN, CCL5, CCR7, NCKAP1L, HAVCR2, CARMIL2, BTNL2, IL2, CCDC88B, CEACAM1, PTPRC, CD6, IFNG, IL1B, IL2RA, CD28, CARD11	1569	64	18082	4.68184	1.60366e-07	2.29094e-08	2.2454631583082294E-8\
GO:0006935~chemotaxis	36	1.84049	4.35047e-11	ROBO2, CX3CR1, CCL12, C5AR2, PTAFR, C5AR1, CXCR5, PIK3CD, CXCR4, CXCR6, LSP1, PLA2G6, CXCL2, PIK3CG, CCL9, CYSLTR1, CCL5, CXCR3, CCL4, CCL3, RAC2, C3AR1, CCR7, NCKAP1L, RAC1, LGALS9, CCR5, CCR4, CMKLR1, CCR2, CCR1, CCL22, IL16, KIT, XCL1, DOCK2	1569	118	18082	3.51596	2.05995e-07	2.57494e-08	2.5238173814235136E-8\
GO:0050852~T cell receptor signaling pathway	21	1.07362	2.88284e-09	VASP, ITK, CARMIL2, RFTN1, THEMIS, PSEN2, PTPN22, GATA3, CD3E, LIME1, FYB, ZAP70, PTPRC, THEMIS2, IFNG, CD28, PRKD2, CLEC2I, LCP2, BCL2A1D, CD247	1569	51	18082	4.7454	1.36501e-05	1.51669e-06	1.4865830959267263E-6\
GO:0032496~response to lipopolysaccharide	44	2.24949	1.17958e-08	CD40, NOTCH1, NCF2, PTAFR, C5AR1, PTPN22, NLRC3, NOD2, LITAF, CXCL2, TNF, MPO, RPS6KA3, DUSP10, CASP8, TBXA2R, ACP5, TNFRSF8, TNFRSF14, CCR7, LGALS9, TNFRSF4, RELT, IL12RB2, CD96, STAT5B, STAT1, IL10RA, TNFRSF18, TNFRSF9, SLC11A1, ACOD1, TNFRSF1B, FOXP1, P2RX7, REN1, FASL, SLPI, CD6, MAPKAPK3, IL1B, FAS, TNFRSF26, TLR4	1569	197	18082	2.57401	5.58517e-05	5.58532e-06	5.474442154917866E-6\
GO:0009615~response to virus	26	1.32924	2.36321e-08	IFITM1, IFITM2, OAS1A, ZC3HAV1, GATA3, TNF, CCL5, DUOX2, OASL1, CCT5, TGTP2, MEF2C, TGTP1, RSAD2, MX1, DCLK1, ISG20, BST2, IFNG, OAS2, NPC2, OAS3, TLR9, LCN2, XCL1, IFI27L2A	1569	84	18082	3.56712	0.000111892	1.01725e-05	9.970586570445991E-6\
GO:0032729~positive regulation of interferon-gamma production	20	1.02249	2.81377e-08	SASH3, CARMIL2, H2-Q9, SLC11A1, CD3E, TNF, IL2, RUNX1, KLRK1, IL1B, KLRE1, IRF8, CD226, SLAMF6, TLR4, ULBP1, IL18R1, IL12RB2, CCR2, HAVCR2	1569	52	18082	4.43251	0.000133223	1.11027e-05	1.0882256089660196E-5\
GO:0042832~defense response to protozoan	15	0.766871	4.93274e-08	BATF2, CD40, GBP9, SLC11A1, IRGM2, TSPAN32, IIGP1, BATF, CCDC88B, GBP10, IFNG, TLR12, IRF8, CD37, GBP2	1569	30	18082	5.76227	0.000233538	1.79666e-05	1.7609893938710806E-5\
GO:0071222~cellular response to lipopolysaccharide	44	2.24949	7.25899e-08	CD86, CX3CR1, CD40, SGMS1, CD80, GFI1, TNFAIP3, LITAF, CXCL2, TNF, ICAM1, SBNO2, ADAMTS13, KLRK1, MIR155, TBXA2R, ZC3H12A, STAP1, NLRP3, MIR150, GBP2, B2M, HAVCR2, MEF2C, ARG1, STAT1, NFKBIL1, ACOD1, MIRLET7G, TNFRSF1B, NFKB1, GBP10, IFNG, PLSCR2, TNIP2, FCGR4, AXL, TNIP3, MIR142, TLR9, LCN2, IRF8, TLR4, NFKBIB	1569	209	18082	2.42622	0.000343654	2.45509e-05	2.406354487819777E-5\
GO:0051607~defense response to virus	38	1.94274	8.07841e-08	CD86, SLFN8, IFITM1, CD40, IFITM2, H2-Q9, UNC93B1, PRF1, OAS1A, ZC3HAV1, OAS1G, PCBP2, TAGAP, ITGAX, NLRP3, TRIM25, PMAIP1, ATG7, OASL1, APOBEC3, RSAD2, MX1, IFIT1BL1, IFIT1BL2, PML, UNC13D, ISG20, BST2, PTPRC, IFNG, OAS2, CD8A, OAS3, TLR9, IRF5, LSM14A, TRIM34A, TRIM56	1569	167	18082	2.62235	0.00038244	2.55008e-05	2.4994600524543848E-5\
GO:0035458~cellular response to interferon-beta	17	0.869121	1.20245e-07	IFI209, TGTP2, TGTP1, IFI204, IFI205, STAT1, IFI203, IRGM2, ACOD1, IFI47, GM12185, IIGP1, AIM2, IGTP, GM4841, GBP2, GM5431	1569	41	18082	4.77847	0.000569198	3.5585e-05	3.4878560352751274E-5\
GO:0030593~neutrophil chemotaxis	22	1.12474	2.0249e-07	CCL12, CCL22, EDN2, FCER1G, ITGAM, CSF3R, SYK, C5AR1, ITGB2, TREM1, CXCL2, VAV1, PREX1, FCGR3, CCL9, IFNG, IL1B, CCL5, CCL4, SPP1, CCL3, NCKAP1L	1569	69	18082	3.67449	0.000958332	5.63995e-05	5.52798436418136E-5\
GO:0045954~positive regulation of natural killer cell mediated cytotoxicity	12	0.613497	3.13484e-07	IL21, STAT5B, LAG3, KLRB1C, KLRK1, SH2D1A, CRTAM, KLRE1, CD226, SLAMF6, SH2D1B1, VAV1	1569	21	18082	6.58545	0.00148325	8.24637e-05	8.082659690529912E-5\
GO:0045060~negative thymic T cell selection	10	0.511247	3.63117e-07	SPN, CD74, ZAP70, PTPRC, MINK1, CD28, FAS, CCR7, DOCK2, CD3E	1569	14	18082	8.23181	0.00171788	8.59679e-05	8.426124565142459E-5\
GO:0019886~antigen processing and presentation of exogenous peptide antigen via MHC class II	10	0.511247	3.63117e-07	CD74, H2-DMB2, H2-EB1, FCER1G, UNC93B1, H2-DMB1, H2-OA, CTSE, H2-AA, H2-AB1	1569	14	18082	8.23181	0.00171788	8.59679e-05	8.426124565142459E-5\
GO:0060041~retina development in camera-type eye	24	1.22699	4.54001e-07	RD3, TUB, IFT140, SERPINF1, CHD7, LPCAT1, CRX, TULP1, IKZF1, MIR96, CACNA1F, NR2E3, RP1L1, RPGRIP1, RP1, MFRP, PRPH2, LHX1, GNB1, RHO, NPHP4, PDE6B, PDE6A, GNAT1	1569	84	18082	3.29273	0.00214738	0.000102366	1.0033414151630659E-4\
GO:0045071~negative regulation of viral genome replication	14	0.715746	1.07592e-06	IFITM1, APOBEC3, IFITM2, RSAD2, ZC3HAV1, TNF, ISG20, PARP10, BST2, SLPI, OAS3, CCL5, OASL1, LTF	1569	32	18082	5.04199	0.00508152	0.000231567	2.2696980363431934E-4\
GO:0007602~phototransduction	11	0.562372	1.91809e-06	GNGT1, OPN1SW, RCVRN, OPN1MW, GNAT2, CABP4, GUCA1B, RHO, GUCA1A, GNAT1, CNGB1	1569	20	18082	6.3385	0.00904105	0.000394876	3.8703715059276896E-4\
GO:0034341~response to interferon-gamma	12	0.613497	4.56472e-06	CD86, BST2, TGTP2, IFITM1, H2-EB1, CIITA, IFITM2, TGTP1, CCL5, SLC11A1, IRGM2, H2-AA	1569	26	18082	5.31902	0.0213821	0.000845944	8.291503412228045E-4\
GO:0050896~response to stimulus	40	2.04499	4.75593e-06	RD3, GUCA1B, CRX, GUCA1A, TULP1, ARR3, CACNA1F, GUCY2F, PDC, GRK1, TRPM1, RDH12, GNAT2, HMCN2, CNGA1, RHO, PDE6C, SLC17A7, PDE6B, CNGA3, PDE6A, GNAT1, RGS9, TUB, RCVRN, PDE6H, PDE6G, ABCA4, USH2A, RP1L1, RPGRIP1, BFSP2, OPN1SW, RP1, OPN1MW, LRIT3, SAG, UNC119, CNGB3, PPEF2	1569	211	18082	2.18475	0.0222677	0.000845944	8.291503412228045E-4\
GO:0030217~T cell differentiation	15	0.766871	4.79805e-06	GIMAP1, CHD7, RHOH, PTPN22, IKZF1, GATA3, CD3D, VAV1, PREX1, PPP3CB, PTPRC, LCK, KIT, BCL2A1D, IL7R	1569	41	18082	4.21629	0.0224627	0.000845944	8.291503412228045E-4\
GO:0006909~phagocytosis	17	0.869121	4.82376e-06	TUB, SLC11A1, ITGB2, PLD4, TULP1, ITGAL, CORO1A, TM9SF4, UNC13D, VAV1, DNM2, AXL, PECAM1, ABL2, IRF8, MYO1G, SLAMF1	1569	52	18082	3.76764	0.0225817	0.000845944	8.291503412228045E-4\
GO:0043029~T cell homeostasis	13	0.664622	5.12632e-06	STAT5B, RIPK3, AHR, CACNA1F, CORO1A, P2RX7, PPP3CB, SIT1, IL2RA, PMAIP1, FAS, NCKAP1L, CHST3	1569	31	18082	4.83287	0.0239809	0.000866897	8.496868689807503E-4\
GO:0050718~positive regulation of interleukin-1 beta secretion	11	0.562372	5.70939e-06	P2RX7, GSDMD, NLRP1A, AIM2, IFNG, CASP4, CCL3, NLRP3, CCR7, NOD2, CCR5	1569	22	18082	5.76227	0.0266719	0.000932206	9.136997795437678E-4\
GO:0032689~negative regulation of interferon-gamma production	12	0.613497	7.10005e-06	CD96, PGLYRP2, AXL, XCL1, IL20RB, NOD2, SH2D1B1, LGALS9, GATA3, PGLYRP1, TLR4, HAVCR2	1569	27	18082	5.12202	0.03306	0.00109555	0.0010737977977003628\
GO:0042981~regulation of apoptotic process	38	1.94274	7.17253e-06	NLRP1B, CD40, NLRP1A, NOD1, NOD2, IKZF3, BMP15, SLK, CASP8, RASSF2, RASSF3, CASP4, ALX3, PMAIP1, TNFRSF8, TNFRSF14, DIP2A, TNFRSF4, RELT, RBM5, BCL2L14, TNFRSF18, TNFRSF9, CARD6, TRAF1, FBXO10, TNFRSF1B, ESR1, INHBE, BMP1, LCK, MADD, ANP32E, FAS, TNFRSF26, SGK1, CARD11, BIRC3	1569	199	18082	2.20067	0.0333918	0.00109555	0.0010737977977003628\
GO:0032720~negative regulation of tumor necrosis factor production	15	0.766871	9.04407e-06	TRIM30A, C5AR2, NFKBIL1, TNFAIP3, PTPN22, NLRC3, NOD2, AXL, ZC3H12A, ACP5, BPI, TLR4, GPR18, SLAMF1, HAVCR2	1569	43	18082	4.02019	0.0419199	0.00133824	0.0013116734745641967\
GO:0007229~integrin-mediated signaling pathway	23	1.17587	1.10255e-05	FCER1G, ITGAM, SYK, ITGB3, PLEK, PXN, ITGB2, ITGAL, TSPAN32, VAV1, ADAMTS20, FGR, TYROBP, TEC, ITGAX, PTK2B, ITGB7, ADAM8, ITGA6, CD47, ITGA5, LAT, FERMT3	1569	93	18082	2.85015	0.0508666	0.00156985	0.0015386864894836897\
GO:0007165~signal transduction	153	7.82209	1.12724e-05	GPR65, FRMPD1, CELSR1, ARR3, TNF, RASSF1, CYSLTR1, IL18RAP, RGS3, RASSF2, CYSLTR2, PPP4R1, GNAT2, RASSF3, ARHGAP40, RGS1, SIT1, GPR171, C3AR1, TNFRSF8, GNAT1, PLXNC1, PDE8B, PDE8A, CMKLR1, UNC5CL, ZFP217, GEM, INPP4A, TIAM2, SIGIRR, TIAM1, ACAP1, RIN3, RAF1, RIN2, CARD11, SUCNR1, RRAD, GIPR, CABP4, C5AR2, C5AR1, PIK3R2, PIK3R1, ADRB2, GATA3, AGAP3, ARHGAP15, PRKCZ, HIF1A, ADGRG3, GRK1, TRPM1, HRH…	1569	1255	18082	1.40498	0.0519758	0.00156985	0.0015386864894836897\
GO:0045944~positive regulation of transcription from RNA polymerase II promoter	126	6.44172	1.31235e-05	APP, EHF, SPI1, CCNT2, IKZF1, NR3C1, HOXA13, TNF, IKZF3, HOXA10, RPS6KA3, ZC3H12A, STK16, RPS6KA1, TNFSF11, HOXA1, PITX2, HMGN3, ACVR1, OSR2, MEF2C, SLC11A1, RUNX3, RUNX1, FOXP1, HOXB4, PRKD2, RAF1, AKNA, NOTCH1, KMT2A, SHOX2, AGAP2, GATA6, PIK3R2, PIK3R1, ADRB2, GATA3, HIF1A, PLAC8, HELZ2, SBNO2, ATXN1, ATXN7, NLRP3, OTX2, STAT5B, WNT10B, VDR, EAF1, NFATC2, NFATC1, POU2F2, SMARCA2, ESR1, IL2, NF…	1569	995	18082	1.45939	0.0602491	0.00174082	0.0017062648614813902\
GO:0071346~cellular response to interferon-gamma	19	0.97137	1.32354e-05	GBP5, CCL12, CIITA, GBP8, CCL22, GBP9, H2-Q9, ACOD1, AIF1, CCL9, ADAMTS13, GBP10, CCL5, CCL4, CCL3, XCL1, GBP2, TDGF1, H2-AB1	1569	68	18082	3.22009	0.0607467	0.00174082	0.0017062648614813902\
GO:0007159~leukocyte cell-cell adhesion	11	0.562372	1.47307e-05	PTPRC, ITGAM, SYK, TNIP1, CCL5, ITGB2, ITGA5, ITGAL, EZR, FERMT3, ICAM1	1569	24	18082	5.28208	0.0673733	0.00188513	0.0018477040216092213\
GO:0007155~cell adhesion	71	3.62986	1.53718e-05	APP, CD84, ITGAM, CSF3R, ITGB3, ITGB2, ICAM2, PTPRM, ITGAL, CELSR1, SIGLECF, ICAM1, COMP, CDH5, RS1, CDH4, MAEA, ADGRE5, ITGAX, EMILIN2, ITGB7, RAC1, CD33, CD96, KLRA5, MYBPC2, CD93, DST, KLRA1, IZUMO1R, ASTL, SPECC1L, PECAM1, COL8A2, ITGA6, CD226, PRKD2, PKP3, ITGA5, CD47, DSCAML1, CX3CR1, COL15A1, SELPLG, FBLIM1, NTM, PXN, NEDD9, SPG7, LY9, TM9SF4, VTN, ADGRG1, SPP1, CDH23, PTK2B, ABL2, MPZL3, …	1569	485	18082	1.6871	0.0702004	0.00189144	0.0018538912380742494\
GO:0042110~T cell activation	13	0.664622	1.55789e-05	WAS, NLRC3, SLA2, CD3D, VAV1, CD2, HSH2D, CD8A, TREML2, CD28, CD48, DOCK2, CARD11	1569	34	18082	4.40644	0.0711117	0.00189144	0.0018538912380742494\
GO:0051092~positive regulation of NF-kappaB transcription factor activity	25	1.27812	1.64616e-05	CD84, CD40, ITGB2, NOD1, NOD2, PRKCZ, TNF, ICAM1, IKBKB, NLRP3, TRIM25, TNFRSF8, TNFSF11, RIPK3, RIPK4, TRAF1, AIM2, IL1B, TLR9, PRKD2, ADAM8, RHEBL1, TLR4, CARD11, LTF	1569	109	18082	2.64324	0.0749857	0.00194864	0.0019099522926933393\
GO:0050729~positive regulation of inflammatory response	18	0.920245	1.73655e-05	STAT5B, CCL12, TNF, CTSS, IL17RA, CCL9, TNIP1, CCL5, CCL4, TLR9, CCL3, XCL1, ADAM8, CD47, CCR5, TLR4, CCR2, TGM2	1569	63	18082	3.29273	0.0789366	0.0020055	0.0019656900501823288\
GO:0043547~positive regulation of GTPase activity	30	1.53374	1.88765e-05	CCL12, CD40, ICAM1, PREX1, CCL9, RGS1, CCL5, CCL4, CCL3, DVL2, CCR7, SH3BGRL3, RGS9, NDEL1, CCL22, SEMA4D, IQSEC1, MYO9B, ARAP1, ARHGAP27, VAV1, BIN1, RGS10, XCL1, RAPGEF2, ITGA6, DENND6A, GNB5, RAPGEF6, LIMS1	1569	146	18082	2.36806	0.0855028	0.0021281	0.002085848463708522\
GO:0016045~detection of bacterium	8	0.408998	1.94953e-05	NAIP2, NAIP5, PGLYRP2, PARG, NAIP6, NOD1, NOD2, PGLYRP1	1569	12	18082	7.68303	0.0881784	0.00214675	0.0021041284133490597\
GO:0032715~negative regulation of interleukin-6 production	12	0.613497	2.33036e-05	TRIM30A, ZC3H12A, TLR9, TNFAIP3, CSK, NLRC3, BPI, NCKAP1L, TNF, TLR4, SLAMF1, HAVCR2	1569	30	18082	4.60982	0.104474	0.00250779	0.0024580041513212387\
GO:0034138~toll-like receptor 3 signaling pathway	7	0.357873	2.8118e-05	CD86, TNIP2, UNC93B1, RFTN1, LGALS9, TNF, HAVCR2	1569	9	18082	8.96353	0.124658	0.00295864	0.0028999015895402455\
GO:0050830~defense response to Gram-positive bacterium	22	1.12474	3.66589e-05	GSDMD, APP, PGLYRP2, NCF1, GBP9, C5AR1, NOD1, NOD2, PLD1, TNF, MPO, P2RX7, FGR, GBP10, KLRK1, ACP5, TNFRSF14, GBP2, PGLYRP1, B2M, MYO1F, HAVCR2	1569	93	18082	2.72623	0.159353	0.00371004	0.003636389892141601\
GO:0050766~positive regulation of phagocytosis	15	0.766871	3.68262e-05	TUB, FCER1G, SLC11A1, NOD2, TULP1, TNF, DNM2, C3, FCGR1, FCGR3, IL1B, SIRPA, CCR7, CD47, DOCK2	1569	48	18082	3.60142	0.160018	0.00371004	0.003636389892141601\
GO:0030890~positive regulation of B cell proliferation	14	0.715746	4.57954e-05	SASH3, IL21, CD74, MEF2C, CD40, TFRC, NFATC2, IL2, BST1, PTPRC, NCKAP1L, TLR4, TNFRSF4, CARD11	1569	43	18082	3.75218	0.194946	0.00443813	0.00435002187347649\
GO:0050776~regulation of immune response	12	0.613497	4.67864e-05	SPN, FCGR1, CD40, FCGR3, FCER1G, SYK, IFNG, CLEC12A, SPPL2A, PHF11A, HCST, CARD11	1569	32	18082	4.3217	0.198715	0.00443813	0.00435002187347649\
GO:0050853~B cell receptor signaling pathway	16	0.817996	4.68651e-05	BLK, MEF2C, SYK, PLEKHA1, RFTN1, NFATC2, LIME1, LAT2, ZAP70, PTPRC, TEC, LCK, KLHL6, CTLA4, PTPN6, NCKAP1L	1569	55	18082	3.35259	0.199014	0.00443813	0.00435002187347649\
GO:0071345~cellular response to cytokine stimulus	12	0.613497	6.47094e-05	CD86, CSF1R, STAT1, STAT3, DPYSL3, LEF1, HCLS1, CXCR4, CCR7, GATA3, NFKB1, IL17RA	1569	33	18082	4.19074	0.263914	0.00592913	0.005811425705909132\
GO:0070269~pyroptosis	7	0.357873	6.5114e-05	GSDMD, NAIP2, NLRP1B, NAIP5, AIM2, NAIP6, CASP4	1569	10	18082	8.06718	0.265323	0.00592913	0.005811425705909132\
GO:0032733~positive regulation of interleukin-10 production	10	0.511247	7.2035e-05	SASH3, IL21, FCER1G, CD28, TLR9, XCL1, IL20RB, NOD2, TIGIT, TLR4	1569	23	18082	5.01067	0.289011	0.00643558	0.006307816952485792\
GO:0043123~positive regulation of I-kappaB kinase/NF-kappaB signaling	29	1.48262	7.35771e-05	ECM1, CD40, NOD1, NOD2, ZC3HAV1, LITAF, TNF, AKAP13, CASP8, TNFSF10, ABL2, TRIM25, TNFSF11, IKBKE, TGM2, UNC5CL, PLEKHG5, NEK6, SHISA5, BST2, PPP5C, FASL, TNIP2, IL1B, TLR9, TLR6, TLR4, CARD11, LTF	1569	149	18082	2.24303	0.294184	0.00645162	0.006323540674011759\
GO:0045429~positive regulation of nitric oxide biosynthetic process	14	0.715746	7.75738e-05	ITGB2, TNF, AIF1, ESR1, DNM2, ICAM1, MAPK9, HRH1, KLRK1, IFNG, IL1B, PTK2B, TLR4, ULBP1	1569	45	18082	3.58541	0.307416	0.0066784	0.006545820809282413\
GO:0030334~regulation of cell migration	19	0.97137	8.01096e-05	NOTCH1, ITGB3, MINK1, CXCR4, RTN4, ADGRG3, DOCK10, SLK, ABI3, TMSB4X, DPYSL3, SPATA13, PECAM1, PTK2B, PLXNC1, RAC1, PITX2, TDGF1, CCR2	1569	77	18082	2.84372	0.315683	0.00677356	0.006639086332498051\
GO:0050869~negative regulation of B cell activation	6	0.306748	8.81667e-05	BANK1, INPP5D, TBC1D10C, FAS, TNFAIP3, SAMSN1	1569	7	18082	9.87818	0.341301	0.00732403	0.0071786283586491315\
GO:0045494~photoreceptor cell maintenance	13	0.664622	9.72245e-05	TUB, ABCA4, LCA5, TULP1, USH2A, RP1L1, RP1, MAK, CDH23, RHO, NPHP4, PDE6A, CNGB1	1569	40	18082	3.74547	0.368956	0.00793721	0.0077796366135102785\
GO:0042113~B cell activation	11	0.562372	0.000100529	LAT2, CD86, CD40, BANK1, CXCR5, BLNK, PIK3CD, LAX1, IKZF3, SKAP2, GAPT	1569	29	18082	4.37138	0.378754	0.00806787	0.007907702778920974\
GO:0050850~positive regulation of calcium-mediated signaling	10	0.511247	0.000106418	ZAP70, SYK, CD8A, TRAT1, CCL4, EXOC4, CCL3, TREM2, CD3E, ITGAL	1569	24	18082	4.80189	0.395839	0.00839812	0.008231397471515899\
GO:0032760~positive regulation of tumor necrosis factor production	16	0.817996	0.000112878	SASH3, FCER1G, HDAC1, PTAFR, NOD1, NOD2, PIK3R1, CD2, IFNG, CCL4, TLR9, CCL3, CCR7, LGALS9, CCR5, TLR4	1569	59	18082	3.1253	0.414043	0.00876195	0.008588007774289749\
GO:0009617~response to bacterium	12	0.613497	0.000118623	FCGR1, P2RX7, NCF1, SP110, STAT1, SLC11A1, FUCA2, IRF8, IL27, CD47, CCR4, TLR4	1569	35	18082	3.95127	0.429767	0.00905932	0.008879468930394823\
GO:0046641~positive regulation of alpha-beta T cell proliferation	7	0.357873	0.000132711	ZAP70, PTPRC, SYK, CD80, CD28, CD3E, CCR2	1569	11	18082	7.3338	0.46657	0.00981852	0.009623605457304903\
GO:0030101~natural killer cell activation	7	0.357873	0.000132711	KLRB1C, KLRK1, IL2RB, ITGB2, KLRE1, ULBP1, IL18R1	1569	11	18082	7.3338	0.46657	0.00981852	0.009623605457304903\
GO:0007166~cell surface receptor signaling pathway	37	1.89162	0.000140233	CD82, TNFRSF13B, GIPR, PIK3CD, CD3G, CELSR1, CD3E, ITGAL, PRKCZ, CD3D, SPN, ADGRG3, ADGRE1, CYSLTR1, ADGRG1, UPK1B, ADGRE5, CXCR3, BTLA, PTK2B, CD37, CD53, LAG3, FCER1G, SYK, F2, TNFRSF1B, FCGR1, TSPAN14, FCGR3, MAPKAPK3, CD8A, LCK, PRPH2, TSPAN17, CD247, CD101	1569	219	18082	1.94707	0.485237	0.0101671	0.009965289722106498\
GO:0008360~regulation of cell shape	27	1.38037	0.000141717	CSF1R, CCL12, EPB41, FBLIM1, WIPF1, HPN, LST1, PXN, ARHGAP15, LIMD1, SYNE3, CORO1A, ICAM1, EPS8, CCL3, PTK2B, SEMA4A, SEMA4D, FN1, ARHGEF18, ARAP1, F2, FMNL3, FGR, KIT, EZR, GAS7	1569	139	18082	2.23858	0.488843	0.0101671	0.009965289722106498\
GO:0019882~antigen processing and presentation	15	0.766871	0.000151179	CD74, H60B, H2-EB1, UNC93B1, H2-AA, CTSS, PSMB8, PSMB9, H2-DMB2, RAET1E, IFNG, H2-DMB1, H2-OA, ULBP1, H2-AB1	1569	54	18082	3.20126	0.511241	0.010684	0.010471937867702116\
GO:0031295~T cell costimulation	10	0.511247	0.000153539	SPN, TNFSF14, CD5, CD80, CD28, BTLA, TNFRSF14, CD3E, ICOS, CARD11	1569	25	18082	4.60982	0.516673	0.0106913	0.010479029610359483\
GO:0070374~positive regulation of ERK1 and ERK2 cascade	33	1.68712	0.000167204	CSF1R, CCL12, C5AR2, ITGB3, C5AR1, NOD1, TREM2, PTPN22, NOD2, PRKCZ, ICAM1, C3, CCL9, CYSLTR2, CCL5, CCL4, CCL3, FFAR4, ABL2, PTK2B, SLAMF1, HAVCR2, CCR1, CD74, CCL22, GPR55, SCIMP, ESR1, IL1B, XCL1, RAPGEF2, PRKD2, TLR4	1569	188	18082	2.02292	0.54696	0.011474	0.011246263457678346\
GO:0006468~protein phosphorylation	76	3.88548	0.000241589	ACVRL1, ITK, APP, PIK3CG, IKBKB, RPS6KA3, PPP3CB, SLK, STK16, RPS6KA1, PIM1, IKBKE, PRKACB, PRKG1, ACVR1, MAP4K2, CDKL4, RIPK3, SYK, STRADA, PRKCD, RIPK4, MINK1, PRPF4B, OXSR1, RUNX3, FGR, ZAP70, PRKAR1B, MAPKAPK3, LCK, MAK, KIT, SIK3, MAPKAPK5, PRKD2, ALPK2, SGK1, RAF1, HCST, BLK, CSF1R, PIK3R1, GUCY2F, PRKCZ, GRK1, MAPK9, MKNK1, STK38, RHO, CCL3, STAT4, PTK2B, ABL2, CSK, FNIP2, ST3GAL1, MARK2, …	1569	576	18082	1.5206	0.681478	0.0163418	0.016017371473038815\
GO:0035023~regulation of Rho protein signal transduction	18	0.920245	0.000262367	ARHGEF10, PLEKHG2, PLEKHG5, RASGRF2, ITSN1, ARHGEF18, MYO9B, VAV1, FGD2, TIAM2, FGD3, TIAM1, PREX1, AKAP13, SPATA13, ARHGDIB, EPS8L1, ARHGEF1	1569	77	18082	2.69405	0.71133	0.0174973	0.01714993492747172\
GO:0050732~negative regulation of peptidyl-tyrosine phosphorylation	8	0.408998	0.0003244	PTPRC, SEMA4D, PRKCD, PECAM1, PTPN6, SH2D1B1, PRKCZ, SAMSN1	1569	17	18082	5.42331	0.78482	0.0207572	0.020345117426628177\
GO:0050870~positive regulation of T cell activation	8	0.408998	0.0003244	CCDC88B, LCK, TNFSF11, CD47, CD3E, CORO1A, CARD11, CCR2	1569	17	18082	5.42331	0.78482	0.0207572	0.020345117426628177\
GO:0002224~toll-like receptor signaling pathway	8	0.408998	0.0003244	TLR1, CD86, RPS6KA3, MAPKAPK3, UNC93B1, TLR9, TLR6, TLR4	1569	17	18082	5.42331	0.78482	0.0207572	0.020345117426628177\
GO:0043124~negative regulation of I-kappaB kinase/NF-kappaB signaling	12	0.613497	0.000344824	CASP8, TNIP1, HDAC1, STAT1, TNIP3, ZC3H12A, TNFAIP3, RHOH, NLRC3, TANK, ESR1, OPTN	1569	39	18082	3.54601	0.804662	0.0217699	0.021337697391787248\
GO:0050731~positive regulation of peptidyl-tyrosine phosphorylation	21	1.07362	0.000370087	CD74, SEMA4D, SYK, ITGB3, CD80, OSM, LRP4, TREM2, NOD2, CD3E, ICAM1, VTN, TEC, EHD4, HCLS1, PTK2B, TNFRSF14, ITGA5, SH2D1B1, TDGF1, TLR4	1569	101	18082	2.39619	0.826692	0.0230574	0.022599667974022453\
GO:0090023~positive regulation of neutrophil chemotaxis	10	0.511247	0.000408893	CD74, IL1B, C5AR1, RAC2, C3AR1, XCL1, CCR7, NCKAP1L, RAC1, CXCL2	1569	28	18082	4.11591	0.855793	0.0251443	0.024645122197852195\
GO:0045576~mast cell activation	7	0.357873	0.000423233	FCGR3, FCER1G, RHOH, LCP2, CD48, TLR4, FYB	1569	13	18082	6.20552	0.865263	0.0255539	0.025046605187555502\
GO:0032088~negative regulation of NF-kappaB transcription factor activity	16	0.817996	0.000426348	CDKN2A, GFI1, NFKBIL1, TNFAIP3, ACOD1, NLRC3, NOD2, COMMD1, PARP10, AIM2, ZC3H12A, TLR9, CHP1, NLRP3, HAVCR2, CMKLR1	1569	66	18082	2.79383	0.867237	0.0255539	0.025046605187555502\
GO:0042130~negative regulation of T cell proliferation	12	0.613497	0.000438741	SPN, ZC3H12D, CEACAM1, SLFN1, IL2RA, BTLA, IL20RB, CTLA4, PTPN6, H2-AA, H2-AB1, HAVCR2	1569	40	18082	3.45736	0.874806	0.025753	0.025241733314873886\
GO:0048872~homeostasis of number of cells	11	0.562372	0.000440547	ZBTB18, CARMIL2, RASSF2, PIK3CD, MIR150, CCR7, GATA3, IL7R, CCR4, CARD11, LAT	1569	34	18082	3.72853	0.875873	0.025753	0.025241733314873886\
GO:0045410~positive regulation of interleukin-6 biosynthetic process	6	0.306748	0.000455904	TLR1, IFNG, IL1B, PTAFR, TLR6, TLR4	1569	9	18082	7.68303	0.884582	0.0263257	0.025803042514469722\
GO:0045579~positive regulation of B cell differentiation	8	0.408998	0.000491257	IL21, STAT5B, ZAP70, SYK, INPP5D, NCKAP1L, IKZF1, IL2RG	1569	18	18082	5.12202	0.90238	0.0280253	0.027468976941527397\
GO:0050727~regulation of inflammatory response	15	0.766871	0.000590481	PGLYRP2, GPX4, FANCA, NOD2, ESR1, MAS1, SBNO2, TNIP1, CASP4, DUOXA2, TLR9, XCL1, NLRP3, GGT1, TLR4	1569	61	18082	2.8339	0.938992	0.0332848	0.03262404998771977\
GO:0032703~negative regulation of interleukin-2 production	7	0.357873	0.000686449	CEACAM1, XCL1, TNFAIP3, IL20RB, NOD2, GATA3, HAVCR2	1569	14	18082	5.76227	0.961282	0.0379334	0.03718030598082681\
GO:0000187~activation of MAPK activity	17	0.869121	0.000688969	CD74, SYK, PDE6H, PDE6G, NTRK3, PXN, IQGAP3, TNF, P2RX7, PTPRC, IL1B, MADD, KIT, TDGF1, TLR4, PROK1, DRD4	1569	76	18082	2.57786	0.961742	0.0379334	0.03718030598082681\
GO:0032753~positive regulation of interleukin-4 production	8	0.408998	0.000719915	SASH3, CD28, IL20RB, NLRP3, GATA3, CD3E, PRKCZ, HAVCR2	1569	19	18082	4.85244	0.96696	0.0389674	0.03819382149699266\
GO:0045588~positive regulation of gamma-delta T cell differentiation	5	0.255624	0.000732439	STAT5B, PTPRC, SYK, LCK, NCKAP1L	1569	6	18082	9.60378	0.968863	0.0389674	0.03819382149699266\
GO:2000553~positive regulation of T-helper 2 cell cytokine production	5	0.255624	0.000732439	RSAD2, XCL1, NLRP3, GATA3, PRKCZ	1569	6	18082	9.60378	0.968863	0.0389674	0.03819382149699266\
GO:0046330~positive regulation of JNK cascade	16	0.817996	0.000824996	MAP4K2, UNC5CL, MINK1, NOD1, NOD2, TNF, HIPK2, CEACAM1, RASSF2, TAOK3, RB1CC1, IL1B, TNFSF11, PTK2B, TLR4, SLAMF1	1569	70	18082	2.63418	0.979919	0.043404	0.04254231408210992\
GO:0045672~positive regulation of osteoclast differentiation	9	0.460123	0.00088639	CCR1, CSF1R, IFNG, ITGB3, CCL5, ASXL2, CCL3, TNFSF11, TNF	1569	25	18082	4.14883	0.984988	0.0451296	0.04423369722157824\
GO:0045453~bone resorption	9	0.460123	0.00088639	GPR55, RAC2, TNFSF11, ACP5, PTK2B, ADRB2, RAC1, XDH, CTSS	1569	25	18082	4.14883	0.984988	0.0451296	0.04423369722157824\
GO:0033209~tumor necrosis factor-mediated signaling pathway	9	0.460123	0.00088639	IKBKB, AIM2, KRT18, TNFSF14, STAT1, TNFSF11, PTK2B, LTB, TNF	1569	25	18082	4.14883	0.984988	0.0451296	0.04423369722157824\
GO:0016310~phosphorylation	77	3.93661	0.000900424	ACVRL1, ITK, CIITA, PIK3CD, LIMD1, HK2, PIK3CG, IKBKB, NADK2, RPS6KA3, HK3, SLK, PPIP5K1, PPIP5K2, GUK1, STK16, RPS6KA1, RIOK1, IKBKE, PRKACB, PRKG1, ACVR1, MAP4K2, CDKL4, RIPK3, SYK, PRKCD, RIPK4, MINK1, PRPF4B, OXSR1, FGR, ZAP70, MAPKAPK3, LCK, MAK, KIT, SIK3, MAPKAPK5, PRKD2, ALPK2, SGK1, RAF1, BLK, CSF1R, SGMS1, PRKCZ, GRK1, MAPK9, FGGY, MKNK1, STK38, PMVK, PTK2B, ABL2, CSK, MARK2, IP6K3, MAP…	1569	612	18082	1.44998	0.985954	0.0453565	0.04445604946733393\
GO:0007204~positive regulation of cytosolic calcium ion concentration	26	1.32924	0.000923231	GIPR, C5AR2, C5AR1, ITPR1, ITPR3, PLA2G6, CXCL2, PIK3CG, GNA15, GNAT2, TBXA2R, CXCR3, CCL3, C3AR1, ABL2, PTK2B, CCR5, PRKG1, CCR1, EDN2, GPR35, ESR1, IL2, CCKBR, IL1B, GNB1	1569	148	18082	2.02458	0.987393	0.0460158	0.045102247662822004\
GO:0031663~lipopolysaccharide-mediated signaling pathway	10	0.511247	0.000940861	CCL12, CD6, STAT1, IL1B, CCL5, CCL3, TREM2, PTPN22, TNF, TLR4	1569	31	18082	3.71759	0.988404	0.046406	0.04548473200218725\
GO:0097190~apoptotic signaling pathway	13	0.664622	0.00113075	CD40, VDR, CD3E, TNF, SPN, CASP8, FASL, CD5, CD28, TNFRSF8, FAS, TNFRSF14, RELT	1569	51	18082	2.93763	0.995286	0.0551968	0.05410106650046017\
GO:0071356~cellular response to tumor necrosis factor	21	1.07362	0.0011491	ACTR3, CCL12, CCL22, SGMS1, ACOD1, GATA3, YBX3, TANK, NFKB1, ICAM1, IKBKB, CCL9, ADAMTS13, CCL5, CCL4, ZC3H12A, CCL3, LCN2, XCL1, TDGF1, BIRC3	1569	110	18082	2.20014	0.995678	0.0555205	0.05441829533126817\
GO:0001934~positive regulation of protein phosphorylation	30	1.53374	0.00118584	CSF1R, CD40, RALB, CXCR4, PRR5L, PIK3R1, PLA2G6, IQGAP3, TNF, AIF1, SPN, C3, CLN3, MAPK9, CCND2, RB1CC1, DVL2, RAC1, SEMA4D, F2, SENP2, IL2, HIPK2, P2RX7, CD6, IL1B, FAM20A, RAF1, CRYAA, PTPN5	1569	184	18082	1.879	0.996369	0.0567169	0.055590913680057995\
GO:0035556~intracellular signal transduction	54	2.76074	0.0012391	ITK, PLEK, ITSN1, AKAP13, RPS6KA3, PREX1, RASSF1, RPS6KA1, BLNK, RGS9, TNS2, MAP4K2, SYK, PRKCD, MINK1, OXSR1, LAX1, VAV1, LAT2, TIAM2, TIAM1, ZAP70, RP1, RASA4, NRG4, SPATA13, KIT, PRKD2, LCP2, SGK1, RAF1, PLCB2, RGS14, PSEN2, NOD1, NOD2, GUCY2F, PRKCZ, ADCY7, MKNK1, INPP5D, STK38, DVL2, CSK, MARK2, MAP4K4, SH2B1, MYO9B, NFATC1, DCLK1, RP1L1, TEC, PTPN6, LAT	1569	400	18082	1.55581	0.997179	0.0586715	0.057506766800133925\
GO:0007010~cytoskeleton organization	20	1.02249	0.00142277	BLK, CCL12, DST, PADI6, GPR35, PXN, MICAL3, LSP1, LIMD1, SYNE3, TSPAN32, FMNL3, ABLIM1, BFSP2, MAEA, CAPZB, CCL3, SIRPA, RAC1, DOCK2	1569	104	18082	2.21626	0.998819	0.0667011	0.06537692377074976\
GO:1902715~positive regulation of interferon-gamma secretion	6	0.306748	0.00144168	CD2, CARMIL2, MIR155, ABL2, PTPN22, SLAMF1	1569	11	18082	6.28611	0.998921	0.066925	0.0655964043252968\
GO:0045766~positive regulation of angiogenesis	22	1.12474	0.0016154	ACVRL1, CX3CR1, ECM1, ITGB3, C5AR1, ITGB2, GATA6, HIF1A, PIK3R6, RUNX1, HIPK2, C3, CYSLTR1, CYSLTR2, TBXA2R, IL1B, CCL5, CXCR3, ZC3H12A, C3AR1, PTK2B, PRKD2	1569	121	18082	2.09537	0.999526	0.0742615	0.07278726714565571\
GO:0045582~positive regulation of T cell differentiation	8	0.408998	0.00193333	CD74, ZAP70, PTPRC, IL2RA, GATA3, H2-AA, PIK3R6, IL2	1569	22	18082	4.19074	0.999895	0.0863614	0.08464690324637712\
GO:0045671~negative regulation of osteoclast differentiation	8	0.408998	0.00193333	INPP4B, PILRB1, CEACAM1, INPP5D, GPR55, CCL3, CLEC2I, PIK3R1	1569	22	18082	4.19074	0.999895	0.0863614	0.08464690324637712\
GO:0042462~eye photoreceptor cell development	8	0.408998	0.00193333	RPGRIP1, GNGT1, CRB1, MFRP, FSCN2, TULP1, GNAT1, NR2E3	1569	22	18082	4.19074	0.999895	0.0863614	0.08464690324637712\
GO:0043065~positive regulation of apoptotic process	46	2.35174	0.00214545	NOTCH1, GATA6, PSEN2, ADRB2, HIF1A, TNF, MAPK9, SLK, CASP8, RASSF2, MUC2, KLRK1, INPP5D, TNFSF10, PMAIP1, TNFRSF8, CTLA4, BMF, BCL2A1D, ATG7, BCL2A1B, RBM5, TGM2, WNT10B, CDKN2A, SP110, GZMA, NTRK3, PRKCD, ZFP819, P2RX7, DNAJA1, FASL, IFNG, BIN1, IL1B, KCNMA1, FAS, ATM, ITGA6, IRF5, DEGS1, PDCD1, TLR4, GPLD1, NSMAF	1569	335	18082	1.58247	0.999962	0.0944459	0.09257098420372094\
GO:0038083~peptidyl-tyrosine autophosphorylation	11	0.562372	0.00215421	FGR, BLK, ITK, ZAP70, TEC, SYK, LCK, STYK1, ABL2, PTK2B, CSK	1569	41	18082	3.09195	0.999963	0.0944459	0.09257098420372094\
GO:0007169~transmembrane receptor protein tyrosine kinase signaling pathway	19	0.97137	0.00222598	BLK, ITK, CSF1R, PILRB1, SYK, NTRK3, STYK1, PILRA, GFRA3, FGR, ZAP70, DOK2, TEC, LCK, KIT, STAP1, LCP2, CSK, LAT	1569	100	18082	2.18966	0.999974	0.0961571	0.09424820158597856\
GO:0016337~single organismal cell-cell adhesion	20	1.02249	0.00224165	CD53, ITGAM, CD93, FBLIM1, ITGB2, ICAM2, ITGAL, ICAM1, CD2, VMP1, CDH5, PARD3, ADAM8, ITGA6, PKP3, CEP41, ICOS, NECTIN4, LIMS1, MPZL2	1569	108	18082	2.13417	0.999976	0.0961571	0.09424820158597856\
GO:0006968~cellular defense response	7	0.357873	0.00225416	NCF1, SH2D1A, PTK2B, TNFRSF4, B2M, LAT, CCR2	1569	17	18082	4.7454	0.999977	0.0961571	0.09424820158597856\
GO:0002283~neutrophil activation involved in immune response	4	0.204499	0.00243471	ZAP70, TYROBP, FCER1G, SYK	1569	4	18082	11.5245	0.99999	0.0993822	0.09740925878148761\
GO:0046649~lymphocyte activation	4	0.204499	0.00243471	CD3E, LAX1, CARD11, SLAMF1	1569	4	18082	11.5245	0.99999	0.0993822	0.09740925878148761\
GO:0001915~negative regulation of T cell mediated cytotoxicity	4	0.204499	0.00243471	PPP3CB, CEACAM1, PTPRC, IL7R	1569	4	18082	11.5245	0.99999	0.0993822	0.09740925878148761\
GO:0007603~phototransduction, visible light	4	0.204499	0.00243471	GNB1, PDE6C, AIPL1, GNAT1	1569	4	18082	11.5245	0.99999	0.0993822	0.09740925878148761\
GO:0048002~antigen processing and presentation of peptide antigen	4	0.204499	0.00243471	SLC11A1, H2-AA, CTSS, H2-AB1	1569	4	18082	11.5245	0.99999	0.0993822	0.09740925878148761\
GO:0030316~osteoclast differentiation	9	0.460123	0.00257374	CSF1R, SBNO2, TFRC, GLO1, TNFSF11, NFATC1, CD300LF, TNF, FOXP1	1569	29	18082	3.57658	0.999995	0.104159	0.10209167668322265\
GO:0045785~positive regulation of cell adhesion	13	0.664622	0.00265644	TNFRSF18, PIK3R2, TNF, VAV1, APBB1IP, PREX1, EPB41L4B, ADGRG1, IFNG, CCL5, PRKD2, ADAM8, TGM2	1569	56	18082	2.67534	0.999997	0.106595	0.1044790072404619\
GO:0030335~positive regulation of cell migration	31	1.58487	0.00273747	CSF1R, NOTCH1, ITGB3, LEF1, PIK3CD, CXCR4, FURIN, PIK3R1, PLD1, AIF1, CORO1A, PREX1, CCL5, CCL3, C3AR1, PTK2B, ACVR1, CCR1, SEMA4A, CARMIL2, SEMA4D, NTRK3, FN1, FGR, TIAM1, KIT, ITGA6, ITGA5, TDGF1, MYO1F, FERMT3	1569	203	18082	1.7599	0.999998	0.108924	0.106761158288491\
GO:0006915~apoptotic process	70	3.57873	0.00289914	APP, NCF1, GPR65, PRF1, TNFAIP3, SIX1, LSP1, LITAF, TNF, COMP, CASP7, SLK, CASP8, ZC3H12A, TNFSF10, PIM1, PGLYRP1, RBM5, HTATIP2, SRGN, SH3GLB1, MEF2C, SP110, TNFRSF18, PRKCD, SHISA5, TRAF1, FBXO10, NAIP2, TIAM1, NAIP5, AIM2, CCKBR, IFNG, TMBIM4, NAIP6, MADD, CRYAA, SGK1, DNASE1L3, BIRC3, FAIM, RALB, SGMS1, C5AR1, ITPR1, NOD1, GRAMD4, MUC2, INPP5D, BNIP1, PMAIP1, BMF, BCL2L14, CDKN2A, STAT1, TNFR…	1569	570	18082	1.41529	0.999999	0.114395	0.11212407371504653\
GO:0002223~stimulatory C-type lectin receptor signaling pathway	5	0.255624	0.00296469	FCER1G, KLRK1, SYK, CLEC7A, KLRE1	1569	8	18082	7.20284	0.999999	0.115064	0.11277984094438612\
GO:0050862~positive regulation of T cell receptor signaling pathway	5	0.255624	0.00296469	TESPA1, TRAT1, PRKD2, CCR7, KCNN4	1569	8	18082	7.20284	0.999999	0.115064	0.11277984094438612\
GO:0050860~negative regulation of T cell receptor signaling pathway	7	0.357873	0.00313561	ELF1, CEACAM1, PTPN6, PTPN22, UBASH3A, BTNL2, EZR	1569	18	18082	4.48176	1	0.120708	0.11831189448074712\
GO:0071347~cellular response to interleukin-1	16	0.817996	0.00334626	CCL12, CCL22, FN1, ACOD1, TANK, HIF1A, CXCL2, NFKB1, ICAM1, CCL9, CCL5, CCL4, ZC3H12A, CCL3, LCN2, XCL1	1569	80	18082	2.30491	1	0.126446	0.12393559941031328\
GO:0006612~protein targeting to membrane	8	0.408998	0.00336477	RTP4, NCF1, ARL6, PARD3, RAB3IP, EXOC4, ATG4C, GOLGA7	1569	24	18082	3.84151	1	0.126446	0.12393559941031328\
GO:0030833~regulation of actin filament polymerization	8	0.408998	0.00336477	PREX1, FCHSD2, ARPC3, ARPC1B, HCLS1, PIK3R2, CLEC2I, CORO1A	1569	24	18082	3.84151	1	0.126446	0.12393559941031328\
GO:0018108~peptidyl-tyrosine phosphorylation	14	0.715746	0.00342142	CSF1R, SYK, PXN, FGR, ZAP70, TEC, LCK, ABI3, KIT, ABL2, PTK2B, PTPN6, SH2D1B1, IL12RB2	1569	65	18082	2.48221	1	0.127562	0.1250300554833951\
GO:0042535~positive regulation of tumor necrosis factor biosynthetic process	6	0.306748	0.00346614	SPN, TLR1, FCGR3, TNFRSF8, TLR4, CCR2	1569	13	18082	5.31902	1	0.12822	0.125674491089811\
GO:0006887~exocytosis	19	0.97137	0.00385113	CCR1, RPH3AL, STXBP3, GM7271, STXBP2, MICAL3, TNFAIP2, MYO5A, CPLX4, UNC13D, SYTL3, VMP1, SCAMP5, CCL5, CCL3, EXOC4, EXOC3L, MYO1G, LLGL2	1569	105	18082	2.08539	1	0.141357	0.13855111163744666\
GO:0050908~detection of light stimulus involved in visual perception	7	0.357873	0.00425055	GNAT2, CACNA2D4, TULP1, GNAT1, CACNA1F, GUCY2F, CNGB1	1569	19	18082	4.24588	1	0.153636	0.15058610481210347\
GO:0034113~heterotypic cell-cell adhesion	7	0.357873	0.00425055	CD2, PTPRC, ITGB3, ITGB2, ITGAX, ITGB7, ITGA5	1569	19	18082	4.24588	1	0.153636	0.15058610481210347\
GO:0019835~cytolysis	8	0.408998	0.00432858	P2RX7, GSDMD, GZMM, MMD, GZMA, PRF1, GZMB, GZMD	1569	25	18082	3.68785	1	0.155271	0.15218897358936082\
GO:0048873~homeostasis of number of cells within a tissue	10	0.511247	0.00438139	SASH3, P2RX7, KMT2A, CD7, VPS54, IL20RB, RAC1, CORO1A, GIGYF2, CCR2	1569	38	18082	3.03277	1	0.155984	0.15288740850467125\
GO:0071407~cellular response to organic cyclic compound	15	0.766871	0.00469733	WNT10B, P2RY13, CCL12, MEF2C, STAT1, STAT3, NOD2, TNF, NFKB1, P2RX7, CASP8, IL1B, CCL5, CCL3, ITGA6	1569	75	18082	2.30491	1	0.165984	0.16268897254878087\
GO:0006816~calcium ion transport	23	1.17587	0.00494951	CCR1, VDR, TRPV2, ATP2A3, ITPR1, PSEN2, NFATC1, ITPR3, PKD1L3, CACNA2D4, CACNA1F, CORO1A, P2RX7, TRPM2, CYSLTR1, STIM1, STIM2, CCL5, CCL3, CDH23, CACNA1S, CCR5, KCNN4	1569	141	18082	1.87989	1	0.168151	0.16481266773158443\
GO:0002606~positive regulation of dendritic cell antigen processing and presentation	5	0.255624	0.00497172	CD74, SLC11A1, NOD1, CCR7, NOD2	1569	9	18082	6.40252	1	0.168151	0.16481266773158443\
GO:1900165~negative regulation of interleukin-6 secretion	5	0.255624	0.00497172	CD84, BANK1, C5AR2, ZC3H12A, PTPN22	1569	9	18082	6.40252	1	0.168151	0.16481266773158443\
GO:0042116~macrophage activation	5	0.255624	0.00497172	TLR1, EDN2, SLC11A1, TLR4, FOXP1	1569	9	18082	6.40252	1	0.168151	0.16481266773158443\
GO:0035456~response to interferon-beta	5	0.255624	0.00497172	BST2, IFITM1, IFITM2, STAT1, IKBKE	1569	9	18082	6.40252	1	0.168151	0.16481266773158443\
GO:0002504~antigen processing and presentation of peptide or polysaccharide antigen via MHC class II	5	0.255624	0.00497172	H2-EB1, H2-DMB1, H2-OB, H2-AA, H2-AB1	1569	9	18082	6.40252	1	0.168151	0.16481266773158443\
GO:0048246~macrophage chemotaxis	6	0.306748	0.00501041	CX3CR1, CCL12, EDN2, GPR35, CCL3, MYO9B	1569	14	18082	4.93909	1	0.168257	0.16491696407592718\
GO:0010628~positive regulation of gene expression	51	2.60736	0.00524049	ITGB3, PIK3CD, PTPN22, IKZF1, CD3E, TNF, EPB41L4B, ZC3H12A, LGALS9, CCR5, OSR2, MEF2C, SLC11A1, ETV2, POU5F1, IFNG, LCK, IL1B, KIT, TLR9, EZR, TLR4, SGMS1, LEF1, HPN, PIK3R1, GATA3, IL2RG, HIF1A, IQGAP3, MAPK9, CUX2, CCL5, UBR5, CCL3, STAP1, KDM4A, KDM4C, WHRN, VDR, NTRK3, STAT3, FN1, NFATC2, NFATC1, NFKB1, P2RX7, LCN2, CD28, IL7R, LIMS1	1569	399	18082	1.47306	1	0.174745	0.17127548753665142\
GO:0030036~actin cytoskeleton organization	23	1.17587	0.00539011	VASP, IQSEC1, WIPF1, EPB41, TMOD3, AGAP2, ARHGEF18, CORO2A, CORO1A, MTSS1, FMNL3, CLN3, DNAJB6, CAPZB, TMSB4X, SPECC1L, RAC2, ABL2, CCR7, NF2, FSCN2, RAC1, DOCK2	1569	142	18082	1.86665	1	0.178477	0.17493369648366452\
GO:0045621~positive regulation of lymphocyte differentiation	4	0.204499	0.00569341	STAT5B, INPP5D, NCKAP1L, IL2RG	1569	5	18082	9.21963	1	0.18339	0.17974894169705755\
GO:0002573~myeloid leukocyte differentiation	4	0.204499	0.00569341	HHEX, SPI1, KIT, PSEN2	1569	5	18082	9.21963	1	0.18339	0.17974894169705755\
GO:0032732~positive regulation of interleukin-1 production	4	0.204499	0.00569341	HDAC1, LGALS9, TLR4, HAVCR2	1569	5	18082	9.21963	1	0.18339	0.17974894169705755\
GO:0043551~regulation of phosphatidylinositol 3-kinase activity	4	0.204499	0.00569341	PIK3R2, PIK3R1, PIK3R6, PIK3R5	1569	5	18082	9.21963	1	0.18339	0.17974894169705755\
GO:0043406~positive regulation of MAP kinase activity	12	0.613497	0.00591244	TENM1, CD40, MEF2C, CEACAM1, PRKCD, KIT, TNFSF11, CSK, TNF, PIK3R6, PIK3CG, PIK3R5	1569	54	18082	2.56101	1	0.189158	0.18540287857828502\
GO:0043507~positive regulation of JUN kinase activity	10	0.511247	0.00628288	TIAM1, IL1RN, TAOK3, IL1B, DVL2, TLR9, PTK2B, TLR6, TNF, FGD2	1569	40	18082	2.88113	1	0.199661	0.1956969669736651\
GO:0070098~chemokine-mediated signaling pathway	12	0.613497	0.00682496	CCR1, CCL9, CCL12, CCL22, GPR35, CCL5, CCL4, CCL3, XCL1, PTK2B, CXCL2, CCR2	1569	55	18082	2.51444	1	0.212024	0.2078144090389637\
GO:0035025~positive regulation of Rho protein signal transduction	8	0.408998	0.00686302	AKAP13, P2RY10, ADGRG1, GPR35, GPR65, GPR55, F2RL2, GPR18	1569	27	18082	3.41468	1	0.212024	0.2078144090389637\
GO:0071353~cellular response to interleukin-4	8	0.408998	0.00686302	ADAMTS13, ARG1, TCF7, LEF1, XCL1, GATA3, CORO1A, PML	1569	27	18082	3.41468	1	0.212024	0.2078144090389637\
GO:0051044~positive regulation of membrane protein ectodomain proteolysis	6	0.306748	0.00698536	IFNG, IL1B, ADAM8, TNFRSF1B, TNF, GPLD1	1569	15	18082	4.60982	1	0.212024	0.2078144090389637\
GO:0046549~retinal cone cell development	6	0.306748	0.00698536	RP1, GNAT2, CABP4, PDE6C, CNGA3, MIR96	1569	15	18082	4.60982	1	0.212024	0.2078144090389637\
GO:0032695~negative regulation of interleukin-12 production	6	0.306748	0.00698536	ACP5, NLRC3, NOD2, TIGIT, SLAMF1, CMKLR1	1569	15	18082	4.60982	1	0.212024	0.2078144090389637\
GO:0030502~negative regulation of bone mineralization	6	0.306748	0.00698536	CCR1, SRGN, NFE2, ECM1, PTK2B, HIF1A	1569	15	18082	4.60982	1	0.212024	0.2078144090389637\
GO:0030279~negative regulation of ossification	7	0.357873	0.00731648	TPH1, MEF2C, NOTCH1, LRP4, PTK2B, ADRB2, HIF1A	1569	21	18082	3.84151	1	0.219383	0.215027340813128\
GO:0006897~endocytosis	27	1.38037	0.00732047	APP, TFRC, WIPF1, ITSN1, LRP4, ARR3, PIK3CG, ASGR2, CLN3, RINL, FCHO1, ATP6V1H, RAC1, LDLRAP1, SNX8, USP20, ARHGAP27, EPN1, DNM2, EHD1, NPC1, CTTN, BIN1, NOSTRIN, UNC119, PLA2R1, RIN2	1569	181	18082	1.71913	1	0.219383	0.215027340813128\
GO:0050728~negative regulation of inflammatory response	16	0.817996	0.00750635	SERPINF1, TNFAIP3, ACOD1, ADRB2, AOAH, GATA3, TNFRSF1B, NFKB1, IL2, ADORA2A, IL2RA, FFAR4, ACP5, NLRP3, LGALS9, PGLYRP1	1569	87	18082	2.11946	1	0.223538	0.21910034799410197\
GO:0071482~cellular response to light stimulus	5	0.255624	0.00772175	TRPM1, RP1, OPN1SW, OPN1MW, RHO	1569	10	18082	5.76227	1	0.227096	0.22258769719503543\
GO:0048304~positive regulation of isotype switching to IgG isotypes	5	0.255624	0.00772175	CD40, PTPRC, IFNG, CD28, IL2	1569	10	18082	5.76227	1	0.227096	0.22258769719503543\
GO:0050829~defense response to Gram-negative bacterium	12	0.613497	0.00784393	GSDMD, APP, NAIP5, SLC11A1, TFEB, TLR9, TNFRSF14, BPI, TLR4, B2M, OPTN, IIGP1	1569	56	18082	2.46954	1	0.229265	0.22471402804143362\
GO:0051017~actin filament bundle assembly	9	0.460123	0.00886193	EPS8, LIMA1, DPYSL3, ABL2, FSCN2, LCP1, EZR, AIF1, GAS7	1569	35	18082	2.96345	1	0.257431	0.25232035773451394\
GO:0045089~positive regulation of innate immune response	7	0.357873	0.00933516	CD74, GBP5, XCL1, NOD2, SH2D1B1, LGALS9, HAVCR2	1569	22	18082	3.6669	1	0.267811	0.2624941424053958\
GO:0030595~leukocyte chemotaxis	7	0.357873	0.00933516	CCR1, CCL4, CXCR5, CCL3, IL16, CORO1A, CXCL2	1569	22	18082	3.6669	1	0.267811	0.2624941424053958\
GO:2000406~positive regulation of T cell migration	6	0.306748	0.00944549	ITGB3, CCL5, TNFRSF14, ADAM8, LGALS9, AIF1	1569	16	18082	4.3217	1	0.267811	0.2624941424053958\
GO:0010759~positive regulation of macrophage chemotaxis	6	0.306748	0.00944549	CCL5, C5AR1, C3AR1, CCR7, SLAMF1, CMKLR1	1569	16	18082	4.3217	1	0.267811	0.2624941424053958\
GO:0001819~positive regulation of cytokine production	8	0.408998	0.0103581	IL21, CCDC88B, SLC11A1, LGALS9, GATA3, TNF, CARD11, HAVCR2	1569	29	18082	3.17918	1	0.29161	0.2858204551791972\
GO:0034162~toll-like receptor 9 signaling pathway	4	0.204499	0.0106544	TNIP2, UNC93B1, TLR9, HAVCR2	1569	6	18082	7.68303	1	0.29161	0.2858204551791972\
GO:0002693~positive regulation of cellular extravasation	4	0.204499	0.0106544	PTAFR, PECAM1, ADAM8, ICAM1	1569	6	18082	7.68303	1	0.29161	0.2858204551791972\
GO:2000343~positive regulation of chemokine (C-X-C motif) ligand 2 production	4	0.204499	0.0106544	CD74, HDAC1, CCL5, TNF	1569	6	18082	7.68303	1	0.29161	0.2858204551791972\
GO:2000503~positive regulation of natural killer cell chemotaxis	4	0.204499	0.0106544	CCL5, CCL4, CCL3, XCL1	1569	6	18082	7.68303	1	0.29161	0.2858204551791972\
GO:0002819~regulation of adaptive immune response	4	0.204499	0.0106544	DUSP10, RIPK3, IRF7, CD48	1569	6	18082	7.68303	1	0.29161	0.2858204551791972\
GO:0002281~macrophage activation involved in immune response	5	0.255624	0.0113104	ZAP70, SBNO2, TYROBP, SYK, HAVCR2	1569	11	18082	5.23843	1	0.300868	0.29489524779279286\
GO:0042511~positive regulation of tyrosine phosphorylation of Stat1 protein	5	0.255624	0.0113104	IL21, CD40, IFNG, TNFRSF18, KIT	1569	11	18082	5.23843	1	0.300868	0.29489524779279286\
GO:0032495~response to muramyl dipeptide	5	0.255624	0.0113104	NOTCH1, NLRP1A, TNFAIP3, IRF5, NOD2	1569	11	18082	5.23843	1	0.300868	0.29489524779279286\
GO:0050863~regulation of T cell activation	5	0.255624	0.0113104	SIT1, CCL5, IL20RB, CSK, LAT	1569	11	18082	5.23843	1	0.300868	0.29489524779279286\
GO:0045577~regulation of B cell differentiation	5	0.255624	0.0113104	PTPRC, MIR150, PTPN6, IKZF3, CARD11	1569	11	18082	5.23843	1	0.300868	0.29489524779279286\
GO:0007015~actin filament organization	15	0.766871	0.0116017	ACTR3, TMOD3, WAS, SORBS1, CORO1A, MTSS1, TMSB4X, CASP4, RAC2, ABL2, PTK2B, SIRPA, FSCN2, RAC1, CRYAA	1569	83	18082	2.08275	1	0.306894	0.30080123913295537\
GO:0035690~cellular response to drug	14	0.715746	0.0117862	DDC, MEF2C, KCNE2, TFRC, REN1, PPP3CB, AIM2, RECQL5, RNF149, IL1B, CCL4, SLAMF8, CD69, GPLD1	1569	75	18082	2.15125	1	0.309004	0.30286999405361825\
GO:0006919~activation of cysteine-type endopeptidase activity involved in apoptotic process	13	0.664622	0.011812	NLRP1B, NLRP1A, CDKN2A, STAT1, NOD1, TNF, PML, CASP8, FASL, LCK, PMAIP1, NLRP3, XDH	1569	67	18082	2.2361	1	0.309004	0.30286999405361825\
GO:0048535~lymph node development	8	0.408998	0.0125224	RIPK3, CXCR5, TNFSF11, CCR7, LTB, IKZF1, IL7R, NFKB1	1569	30	18082	3.07321	1	0.325788	0.3193201057607844\
GO:0030041~actin filament polymerization	7	0.357873	0.0145072	CTTN, WAS, HCLS1, RAC1, AIF1, MTSS1, GAS7	1569	24	18082	3.36132	1	0.375365	0.36791318541370316\
GO:0019221~cytokine-mediated signaling pathway	22	1.12474	0.0146487	CX3CR1, CSF1R, STAT5B, CCL12, IL1RN, EDN2, STAT1, STAT3, LRTM1, IL20RB, CSF2RB, IIGP1, PODNL1, IL1B, KIT, IL2RB, STAT4, TNFSF11, PTPN6, IRF5, DUOX2, CCR2	1569	146	18082	1.73657	1	0.376964	0.3694804871516837\
GO:0008285~negative regulation of cell proliferation	47	2.40286	0.0155426	ACVRL1, CSF1R, IFITM1, TSG101, NOTCH1, SLFN2, KMT2A, SLFN1, HDAC1, SLFN3, GATA3, NR2E3, TNF, TSPAN32, CDH5, ADGRG1, MUC2, INPP5D, FNTB, PTK2B, CD37, CSK, FEZF1, TNS2, PTPRV, NFE2, VDR, CDKN2A, TNFRSF9, STAT3, TRPV2, OSM, 4930503L19RIK, LBX1, SMARCA2, PML, RUNX1, ADORA2A, IFNG, IL1B, RAPGEF2, TFF1, STRN, NF2, RAF1, GPLD1, SKAP2	1569	384	18082	1.41056	1	0.381208	0.3736404570848478\
GO:0019370~leukotriene biosynthetic process	5	0.255624	0.0158176	GGT5, SYK, ALOX5AP, GGT1, LTC4S	1569	12	18082	4.80189	1	0.381208	0.3736404570848478\
GO:0032740~positive regulation of interleukin-17 production	5	0.255624	0.0158176	IL21, SLAMF6, NOD2, LY9, IL2	1569	12	18082	4.80189	1	0.381208	0.3736404570848478\
GO:0035455~response to interferon-alpha	5	0.255624	0.0158176	BST2, TGTP2, IFITM1, IFITM2, TGTP1	1569	12	18082	4.80189	1	0.381208	0.3736404570848478\
GO:0008015~blood circulation	5	0.255624	0.0158176	ACVRL1, STAT1, CHD7, AHR, FLI1	1569	12	18082	4.80189	1	0.381208	0.3736404570848478\
GO:0045086~positive regulation of interleukin-2 biosynthetic process	5	0.255624	0.0158176	STAT5B, IL1B, CD28, CD3E, CARD11	1569	12	18082	4.80189	1	0.381208	0.3736404570848478\
GO:0010467~gene expression	5	0.255624	0.0158176	P2RX7, FAS, FMN1, LTB, LAT	1569	12	18082	4.80189	1	0.381208	0.3736404570848478\
GO:0045059~positive thymic T cell selection	5	0.255624	0.0158176	CD74, ZAP70, PTPRC, DOCK2, CD3D	1569	12	18082	4.80189	1	0.381208	0.3736404570848478\
GO:0050953~sensory perception of light stimulus	5	0.255624	0.0158176	WHRN, CDH23, RHO, PDE6C, USH2A	1569	12	18082	4.80189	1	0.381208	0.3736404570848478\
GO:0045088~regulation of innate immune response	5	0.255624	0.0158176	FGR, DUSP10, IRF7, TNFAIP3, MYO1F	1569	12	18082	4.80189	1	0.381208	0.3736404570848478\
GO:0006464~cellular protein modification process	10	0.511247	0.0158544	PCMTD2, TSG101, UBA7, HLCS, STK38, ST3GAL6, TTLL11, SAE1, TTLL9, PCMTD1	1569	46	18082	2.50533	1	0.381208	0.3736404570848478\
GO:0030889~negative regulation of B cell proliferation	6	0.306748	0.0160212	TNFRSF13B, CDKN2A, INPP5D, BTLA, CTLA4, ATM	1569	18	18082	3.84151	1	0.381208	0.3736404570848478\
GO:0051770~positive regulation of nitric-oxide synthase biosynthetic process	6	0.306748	0.0160212	MAPK9, STAT1, FNTB, TLR9, NOD2, TLR4	1569	18	18082	3.84151	1	0.381208	0.3736404570848478\
GO:0001678~cellular glucose homeostasis	6	0.306748	0.0160212	HK3, GCKR, PIK3R2, PIK3R1, RAF1, HK2	1569	18	18082	3.84151	1	0.381208	0.3736404570848478\
GO:0001774~microglial cell activation	6	0.306748	0.0160212	TLR1, CX3CR1, TLR9, TLR6, TLR4, AIF1	1569	18	18082	3.84151	1	0.381208	0.3736404570848478\
GO:0007160~cell-matrix adhesion	14	0.715746	0.016142	CD96, ITGB3, PXN, ITGB2, FN1, ITGAL, VTN, TIAM1, SIRPA, ITGB7, ADAM8, ITGA6, MUC4, LIMS1	1569	78	18082	2.06851	1	0.382162	0.3745756845426672\
GO:0008630~intrinsic apoptotic signaling pathway in response to DNA damage	11	0.562372	0.0164714	PMAIP1, ATM, SFN, PIK3R1, BCL2A1D, TNFRSF1B, TNF, IKBKE, FNIP2, BCL2A1B, PML	1569	54	18082	2.34759	1	0.388021	0.38031761566167155\
GO:0043410~positive regulation of MAPK cascade	17	0.869121	0.0170915	CD84, CD40, ITGB3, WWC1, PRKCD, OSM, ADRB2, NOD2, TNFRSF1B, P2RX7, PTPRC, BANK1, KIT, FAS, TNFRSF14, RELT, TNFRSF4	1569	104	18082	1.88382	1	0.400634	0.39268089115266847\
GO:0031622~positive regulation of fever generation	4	0.204499	0.0174515	IL1B, CCL5, CCR5, TNF	1569	7	18082	6.58545	1	0.405055	0.39701363524602973\
GO:0043312~neutrophil degranulation	4	0.204499	0.0174515	STXBP3, STXBP2, MYO1F, STX11	1569	7	18082	6.58545	1	0.405055	0.39701363524602973\
GO:0001895~retina homeostasis	7	0.357873	0.0177216	WHRN, POC1B, AIPL1, TULP1, SLC28A2, B2M, LTF	1569	25	18082	3.22687	1	0.405055	0.39701363524602973\
GO:0014065~phosphatidylinositol 3-kinase signaling	7	0.357873	0.0177216	PLEKHA1, PIK3R2, PIK3R1, GATA3, PIK3R6, PIK3CG, PIK3R5	1569	25	18082	3.22687	1	0.405055	0.39701363524602973\
GO:0030032~lamellipodium assembly	8	0.408998	0.0177933	NCKAP1, ABLIM1, CAPZB, SPATA13, PXN, KIT, RAC1, SH2B1	1569	32	18082	2.88113	1	0.405055	0.39701363524602973\
GO:0007249~I-kappaB kinase/NF-kappaB signaling	8	0.408998	0.0177933	IKBKB, TIFAB, RIPK3, TNIP2, NFKBIL1, NLRC3, TANK, NFKB1	1569	32	18082	2.88113	1	0.405055	0.39701363524602973\
GO:0001503~ossification	16	0.817996	0.0179995	ECM1, IFITM1, SUN1, RSAD2, COL11A2, RUNX3, RUNX1, CLEC3B, SBNO2, RASSF2, BMP1, SPP1, TNFSF11, GPLD1, TAPT1, LTF	1569	96	18082	1.92076	1	0.407787	0.3996913195479133\
GO:0061024~membrane organization	12	0.613497	0.0186332	CLN3, CRB1, TBC1D1, C2CD5, STXBP3, TBC1D4, KIF3B, LPCAT2, EXOC4, MYO5A, CHP1, ATG7	1569	63	18082	2.19515	1	0.420135	0.4117941048125483\
GO:0002548~monocyte chemotaxis	9	0.460123	0.0197125	CCL9, CCL12, CCL22, CCL4, CCL3, XCL1, TNFSF11, MYO9B, CCR2	1569	40	18082	2.59302	1	0.442363	0.4335813198659698\
GO:0001916~positive regulation of T cell mediated cytotoxicity	6	0.306748	0.020225	P2RX7, PTPRC, H2-Q9, TAP2, XCL1, B2M	1569	19	18082	3.63933	1	0.448188	0.43929090480911115\
GO:0010592~positive regulation of lamellipodium assembly	6	0.306748	0.020225	ACTR3, NCKAP1, CARMIL2, RAC2, RAC1, DNM2	1569	19	18082	3.63933	1	0.448188	0.43929090480911115\
GO:0035330~regulation of hippo signaling	3	0.153374	0.021244	NEK8, WWC1, NF2	1569	3	18082	11.5245	1	0.448188	0.43929090480911115\
GO:0060559~positive regulation of calcidiol 1-monooxygenase activity	3	0.153374	0.021244	IFNG, IL1B, TNF	1569	3	18082	11.5245	1	0.448188	0.43929090480911115\
GO:0006925~inflammatory cell apoptotic process	3	0.153374	0.021244	FASL, IFNG, FAS	1569	3	18082	11.5245	1	0.448188	0.43929090480911115\
GO:0002366~leukocyte activation involved in immune response	3	0.153374	0.021244	SYK, CLEC7A, SH2D1B1	1569	3	18082	11.5245	1	0.448188	0.43929090480911115\
GO:0001787~natural killer cell proliferation	3	0.153374	0.021244	ELF4, SLAMF6, SLAMF1	1569	3	18082	11.5245	1	0.448188	0.43929090480911115\
GO:0002859~negative regulation of natural killer cell mediated cytotoxicity directed against tumor cell target	3	0.153374	0.021244	CEACAM1, KLRE1, HAVCR2	1569	3	18082	11.5245	1	0.448188	0.43929090480911115\
GO:0002291~T cell activation via T cell receptor contact with antigen bound to MHC molecule on antigen presenting cell	3	0.153374	0.021244	APBB1IP, ITGAL, ICAM1	1569	3	18082	11.5245	1	0.448188	0.43929090480911115\
GO:0002381~immunoglobulin production involved in immunoglobulin mediated immune response	3	0.153374	0.021244	NOD2, H2-AB1, GAPT	1569	3	18082	11.5245	1	0.448188	0.43929090480911115\
GO:0007035~vacuolar acidification	5	0.255624	0.0213072	SLC11A1, DMXL2, ATP6V1H, TCIRG1, ATP6V0A1	1569	13	18082	4.43251	1	0.448188	0.43929090480911115\
GO:0002237~response to molecule of bacterial origin	5	0.255624	0.0213072	TLR9, TAP2, TNFAIP3, CXCL2, B2M	1569	13	18082	4.43251	1	0.448188	0.43929090480911115\
GO:0032735~positive regulation of interleukin-12 production	7	0.357873	0.0213919	CD40, IFNG, TLR9, IRF8, CCR7, NOD2, TLR4	1569	26	18082	3.10276	1	0.448188	0.43929090480911115\
GO:0001954~positive regulation of cell-matrix adhesion	7	0.357873	0.0213919	PLEKHA2, ITGB3, PTK2B, DMD, UTRN, TDGF1, PRKCZ	1569	26	18082	3.10276	1	0.448188	0.43929090480911115\
GO:0001782~B cell homeostasis	7	0.357873	0.0213919	IKBKB, MEF2C, TNFRSF13B, PIK3CD, NCKAP1L, AHR, GAPT	1569	26	18082	3.10276	1	0.448188	0.43929090480911115\
GO:0034097~response to cytokine	14	0.715746	0.0216239	STAT1, STAT3, SERPINA3G, CORO1A, PML, NFKB1, POU5F1, PPP3CB, MAPKAPK3, IFI27, CCL5, FNTB, ACP5, IL12RB2	1569	81	18082	1.9919	1	0.451055	0.4421001319322872\
GO:0042127~regulation of cell proliferation	30	1.53374	0.0225388	BLK, ITK, NOTCH1, TCF7, E030030I06RIK, NR3C1, HIF1A, CXCL2, TNF, HHEX, FNTB, ABL2, PTK2B, TNFRSF8, PITX2, RELT, TNFRSF18, TNFRSF9, STYK1, FANCA, TNFRSF1B, FGR, TEC, LCK, FXYD2, FAS, RAPGEF2, TNFRSF26, NF2, SGK1	1569	227	18082	1.52307	1	0.468076	0.4587833147258067\
GO:0097191~extrinsic apoptotic signaling pathway	9	0.460123	0.0226867	P2RX7, CASP8, KRT18, FASL, IFNG, FAS, TNFRSF1B, TNF, PML	1569	41	18082	2.52978	1	0.469089	0.45977617500497175\
GO:0055085~transmembrane transport	44	2.24949	0.0232527	SLC23A2, SLC23A4, SLC43A2, HVCN1, SLC43A1, ITPR1, ITPR3, CACNA1F, CLCN1, SLC5A5, TRPM1, TRPM2, KCNV2, SCN11A, CNGA1, SLC17A7, CNGA3, SLC25A43, CACNA1S, SLC17A8, SLC22A30, SLC37A3, SLC12A7, SLC25A22, ABCB1B, SLC25A25, SLC39A4, GM5134, SLC13A1, SLC12A3, SLC37A1, SVOP, SPNS3, ABCC5, TRPV2, TAP2, TMCO3, SLC39A14, KCNS1, SLC9A7, KCNMA1, KCNQ3, ABCG3, SLC25A12	1569	364	18082	1.39308	1	0.478703	0.46919942661258957\
GO:0030838~positive regulation of actin filament polymerization	10	0.511247	0.0234313	VASP, ACTR3, TENM1, CTTN, PTK2B, FMN1, EVL, NCKAP1L, RAC1, ICAM1	1569	49	18082	2.35195	1	0.480291	0.4707560164133707\
GO:0043066~negative regulation of apoptotic process	64	3.27198	0.0239261	IL1RN, SIX1, YBX3, COMP, CCND2, MAEA, RB1CC1, RPS6KA1, PIM1, MYO18A, FFAR4, BCL2A1B, TNFRSF18, ADAMTS20, BTC, POR, TMBIM4, AIPL1, CRYAA, SGK1, RAF1, FAIM, LTF, BLK, CSF1R, HDAC1, GLO1, LEF1, HPN, GATA6, AGAP2, PIK3R1, HIF1A, PRKCZ, AIF1, GRK1, PLAC8, CLN3, EPCAM, MICAL1, SPP1, PTK2B, NCKAP1L, PCNT, ATG7, MUC4, KCNJ1, MAP4K4, CD74, STAT5B, STAT3, FN1, NFKB1, DNAJA1, KRT18, SON, LHX3, AXL, IL2RB, F…	1569	566	18082	1.30313	1	0.48832	0.47862549415622335\
GO:0042742~defense response to bacterium	26	1.32924	0.0249321	NLRP1A, NCF1, NOD1, NOD2, TNF, MPO, SPN, PLAC8, SLAMF8, TNFRSF14, PGLYRP1, FCER1G, SYK, SLC11A1, PRKCD, IRGM2, TLR1, FCGR1, NAIP2, NAIP5, SLPI, IFNG, NAIP6, IRF8, BPI, TLR6	1569	191	18082	1.56879	1	0.49715	0.4872800591133618\
GO:0032722~positive regulation of chemokine production	6	0.306748	0.0250891	MAPK9, TLR9, LGALS9, TNF, TLR4, HAVCR2	1569	20	18082	3.45736	1	0.49715	0.4872800591133618\
GO:0032874~positive regulation of stress-activated MAPK cascade	6	0.306748	0.0250891	TAOK3, IL1B, NOD1, NOD2, MID1, TLR4	1569	20	18082	3.45736	1	0.49715	0.4872800591133618\
GO:0045780~positive regulation of bone resorption	6	0.306748	0.0250891	SYK, TFRC, ITGB3, SPP1, TNFSF11, ADAM8	1569	20	18082	3.45736	1	0.49715	0.4872800591133618\
GO:0006874~cellular calcium ion homeostasis	16	0.817996	0.025254	CCR1, SLC24A1, CD40, VDR, ITGB3, ATP2A3, CACNA1F, INPP4B, CSRP3, STIM1, STIM2, CCL5, CCL3, CTRC, NUCB2, CCR2	1569	100	18082	1.84393	1	0.49715	0.4872800591133618\
GO:0009887~organ morphogenesis	17	0.869121	0.0256365	NEK8, WNT10B, THRB, VDR, CXCR4, TNF, HOXA13, FLI1, TGM1, HHEX, PRKAR1B, TRPS1, HOXA3, TNFSF11, OTX2, LHX4, PITX2	1569	109	18082	1.7974	1	0.49715	0.4872800591133618\
GO:0030155~regulation of cell adhesion	9	0.460123	0.025963	STAT5B, ABL2, PTK2B, SPG7, CYTIP, PRLR, CYTH1, PML, ICAM1	1569	42	18082	2.46954	1	0.49715	0.4872800591133618\
GO:0050688~regulation of defense response to virus	4	0.204499	0.0261437	SPN, APOBEC3, CD37, TSPAN32	1569	8	18082	5.76227	1	0.49715	0.4872800591133618\
GO:0006691~leukotriene metabolic process	4	0.204499	0.0261437	NCF1, ALOX5AP, LTC4S, TLR4	1569	8	18082	5.76227	1	0.49715	0.4872800591133618\
GO:0032609~interferon-gamma production	4	0.204499	0.0261437	ITK, TLR4, RUNX3, IL12RB2	1569	8	18082	5.76227	1	0.49715	0.4872800591133618\
GO:0032731~positive regulation of interleukin-1 beta production	4	0.204499	0.0261437	P2RX7, AIM2, NOD1, NOD2	1569	8	18082	5.76227	1	0.49715	0.4872800591133618\
GO:0001798~positive regulation of type IIa hypersensitivity	4	0.204499	0.0261437	FCGR1, C3, FCGR3, FCER1G	1569	8	18082	5.76227	1	0.49715	0.4872800591133618\
GO:0050702~interleukin-1 beta secretion	4	0.204499	0.0261437	GBP5, AIM2, TLR6, TLR4	1569	8	18082	5.76227	1	0.49715	0.4872800591133618\
GO:0045084~positive regulation of interleukin-12 biosynthetic process	4	0.204499	0.0261437	IFNG, LTB, TLR6, TLR4	1569	8	18082	5.76227	1	0.49715	0.4872800591133618\
GO:0051353~positive regulation of oxidoreductase activity	4	0.204499	0.0261437	RIPK3, ABL2, NOD2, LGALS9	1569	8	18082	5.76227	1	0.49715	0.4872800591133618\
GO:0007223~Wnt signaling pathway, calcium modulating pathway	4	0.204499	0.0261437	GNAT2, PDE6G, PDE6B, PDE6A	1569	8	18082	5.76227	1	0.49715	0.4872800591133618\
GO:0001878~response to yeast	4	0.204499	0.0261437	CD86, APP, NCF1, MPO	1569	8	18082	5.76227	1	0.49715	0.4872800591133618\
GO:0071320~cellular response to cAMP	10	0.511247	0.0264496	WNT10B, APP, PTAFR, ITPR1, RAPGEF2, ITPR3, AHR, EZR, PIK3CG, SLC5A5	1569	50	18082	2.30491	1	0.500956	0.49101095171371495\
GO:0046777~protein autophosphorylation	25	1.27812	0.0270095	CSF1R, GRK1, SLK, MKNK1, STK16, PIM1, CSK, MARK2, HTATIP2, RIPK3, SYK, NTRK3, NEK6, PRKCD, MINK1, FGR, ZAP70, TAOK3, MAPKAPK3, LCK, MAK, KIT, MAPKAPK5, ATM, PRKD2	1569	183	18082	1.57439	1	0.509522	0.4994072061254001\
GO:0042267~natural killer cell mediated cytotoxicity	5	0.255624	0.0278259	H60B, RAET1E, PTPN6, ULBP1, STX11	1569	14	18082	4.11591	1	0.518723	0.5084253623382716\
GO:0001817~regulation of cytokine production	5	0.255624	0.0278259	ELF1, CSK, UBASH3A, LITAF, LTF	1569	14	18082	4.11591	1	0.518723	0.5084253623382716\
GO:0051279~regulation of release of sequestered calcium ion into cytosol	5	0.255624	0.0278259	ITGB3, PTK2B, PTPN6, CORO1A, LIME1	1569	14	18082	4.11591	1	0.518723	0.5084253623382716\
GO:0008625~extrinsic apoptotic signaling pathway via death domain receptors	8	0.408998	0.0283537	CASP8, FASL, TNFRSF18, TNFRSF9, FAS, PIK3R1, TNFRSF26, TNF	1569	35	18082	2.63418	1	0.524432	0.5140207263675873\
GO:0051480~regulation of cytosolic calcium ion concentration	8	0.408998	0.0283537	CLN3, SCGN, CNGA1, CDH23, PDE6B, PDE6A, F2, CNGB1	1569	35	18082	2.63418	1	0.524432	0.5140207263675873\
GO:0090002~establishment of protein localization to plasma membrane	9	0.460123	0.0295547	IKBKB, TTC8, TSPAN14, TSPAN17, PDZK1, PKP3, EZR, TNF, FAM126A	1569	43	18082	2.41211	1	0.544519	0.5337090490846821\
GO:0035162~embryonic hemopoiesis	6	0.306748	0.030643	KMT2A, KIT, AHR, GATA3, HIF1A, RUNX1	1569	21	18082	3.29273	1	0.562383	0.5512182453991831\
GO:0007157~heterophilic cell-cell adhesion via plasma membrane cell adhesion molecules	10	0.511247	0.0332889	TENM1, CDH4, CD6, CRTAM, CD226, ITGA5, LGALS9, TIGIT, ITGAL, NECTIN4	1569	52	18082	2.21626	1	0.606242	0.5942070323507346\
GO:0031532~actin cytoskeleton reorganization	10	0.511247	0.0332889	EPS8, CTTN, PARVG, GPR65, PLEK, MINK1, KIT, S1PR2, EZR, PRKCZ	1569	52	18082	2.21626	1	0.606242	0.5942070323507346\
GO:0000165~MAPK cascade	12	0.613497	0.0344313	CCL12, DOK2, MEF2C, MAPKAPK3, TAOK3, IL1B, CCL5, SLC11A1, CCL3, PTK2B, RAF1, TNF	1569	69	18082	2.00427	1	0.624295	0.6119013000804165\
GO:0045824~negative regulation of innate immune response	5	0.255624	0.0354043	CCR1, TRAFD1, TNFAIP3, ACOD1, HAVCR2	1569	15	18082	3.84151	1	0.624295	0.6119013000804165\
GO:0033627~cell adhesion mediated by integrin	5	0.255624	0.0354043	VTN, ITGB3, ITGA6, ITGA5, ICAM1	1569	15	18082	3.84151	1	0.624295	0.6119013000804165\
GO:0046847~filopodium assembly	5	0.255624	0.0354043	FGD3, SPATA13, ITGA6, S1PR2, EZR	1569	15	18082	3.84151	1	0.624295	0.6119013000804165\
GO:0009967~positive regulation of signal transduction	5	0.255624	0.0354043	SH2D1A, SH2D1B1, GATA3, LAT, ADAMTS20	1569	15	18082	3.84151	1	0.624295	0.6119013000804165\
GO:2000249~regulation of actin cytoskeleton reorganization	5	0.255624	0.0354043	TRPM2, CSF1R, GMFG, ARHGDIB, PTK2B	1569	15	18082	3.84151	1	0.624295	0.6119013000804165\
GO:0010820~positive regulation of T cell chemotaxis	5	0.255624	0.0354043	TNFSF14, CCL5, XCL1, CCR7, CCR2	1569	15	18082	3.84151	1	0.624295	0.6119013000804165\
GO:0033630~positive regulation of cell adhesion mediated by integrin	5	0.255624	0.0354043	ZAP70, SYK, ITGB3, PTPN6, NCKAP1L	1569	15	18082	3.84151	1	0.624295	0.6119013000804165\
GO:0007264~small GTPase mediated signal transduction	30	1.53374	0.0354668	RALB, ARL6, RRAD, RASGRF2, DOCK8, ITSN1, AGAP2, AGAP3, RHOBTB1, DOCK10, RAB44, ARL5B, RAC2, RAC1, ARL11, SH2D3C, ARHGEF18, RHOH, GEM, VAV1, TIAM1, ARHGAP30, RHEB, RAB37, RAB19, RAPGEF2, DOCK2, RHEBL1, RAPGEF6, RABL6	1569	236	18082	1.46498	1	0.624295	0.6119013000804165\
GO:0044406~adhesion of symbiont to host	4	0.204499	0.0367296	SCARB1, GBP9, GBP2, ICAM1	1569	9	18082	5.12202	1	0.632417	0.6198626012591538\
GO:0030854~positive regulation of granulocyte differentiation	4	0.204499	0.0367296	GFI1B, LEF1, HCLS1, RUNX1	1569	9	18082	5.12202	1	0.632417	0.6198626012591538\
GO:0001960~negative regulation of cytokine-mediated signaling pathway	4	0.204499	0.0367296	SIGIRR, ECM1, IL1RN, PTPRC	1569	9	18082	5.12202	1	0.632417	0.6198626012591538\
GO:0050764~regulation of phagocytosis	4	0.204499	0.0367296	FGR, BLK, SCARB1, SYK	1569	9	18082	5.12202	1	0.632417	0.6198626012591538\
GO:0045687~positive regulation of glial cell differentiation	4	0.204499	0.0367296	NOTCH1, SPINT1, IL1B, RTN4	1569	9	18082	5.12202	1	0.632417	0.6198626012591538\
GO:0050798~activated T cell proliferation	4	0.204499	0.0367296	ITGAM, ITGB2, ITGAX, ITGAL	1569	9	18082	5.12202	1	0.632417	0.6198626012591538\
GO:0031668~cellular response to extracellular stimulus	6	0.306748	0.0369101	P2RX7, GSDMD, TFRC, AXL, ITGA6, AIF1	1569	22	18082	3.14306	1	0.633221	0.6206505545333054\
GO:0006911~phagocytosis, engulfment	9	0.460123	0.0377311	FCGR1, FCGR3, FCER1G, BIN2, TREML4, SIRPA, TREM2, RAC1, AIF1	1569	45	18082	2.30491	1	0.64289	0.6301270344517014\
GO:0001932~regulation of protein phosphorylation	11	0.562372	0.0396605	KDM4D, PRKAR1B, TLR9, FN1, LRP4, PPP2R5D, ARR3, TNF, FNIP2, PML, PIK3CG	1569	62	18082	2.04468	1	0.64289	0.6301270344517014\
GO:0034121~regulation of toll-like receptor signaling pathway	3	0.153374	0.0400533	GFI1, ESR1, BIRC3	1569	4	18082	8.6434	1	0.64289	0.6301270344517014\
GO:0051490~negative regulation of filopodium assembly	3	0.153374	0.0400533	CAPZB, PRKCD, RAB3IP	1569	4	18082	8.6434	1	0.64289	0.6301270344517014\
GO:0010693~negative regulation of alkaline phosphatase activity	3	0.153374	0.0400533	SEMA4D, HPN, TNF	1569	4	18082	8.6434	1	0.64289	0.6301270344517014\
GO:0001920~negative regulation of receptor recycling	3	0.153374	0.0400533	TRAT1, AP1AR, OPTN	1569	4	18082	8.6434	1	0.64289	0.6301270344517014\
GO:2000664~positive regulation of interleukin-5 secretion	3	0.153374	0.0400533	GATA3, PRKCZ, IL17RA	1569	4	18082	8.6434	1	0.64289	0.6301270344517014\
GO:0097466~glycoprotein ERAD pathway	3	0.153374	0.0400533	EDEM1, EDEM2, MAN1B1	1569	4	18082	8.6434	1	0.64289	0.6301270344517014\
GO:0032497~detection of lipopolysaccharide	3	0.153374	0.0400533	SCARB1, TREM2, TLR4	1569	4	18082	8.6434	1	0.64289	0.6301270344517014\
GO:0002457~T cell antigen processing and presentation	3	0.153374	0.0400533	TREML4, RFTN1, ICAM1	1569	4	18082	8.6434	1	0.64289	0.6301270344517014\
GO:0045123~cellular extravasation	3	0.153374	0.0400533	ITGAM, ITGB2, TNF	1569	4	18082	8.6434	1	0.64289	0.6301270344517014\
GO:2000667~positive regulation of interleukin-13 secretion	3	0.153374	0.0400533	GATA3, PRKCZ, IL17RA	1569	4	18082	8.6434	1	0.64289	0.6301270344517014\
GO:0030886~negative regulation of myeloid dendritic cell activation	3	0.153374	0.0400533	CD37, TSPAN32, HAVCR2	1569	4	18082	8.6434	1	0.64289	0.6301270344517014\
GO:0016056~rhodopsin mediated signaling pathway	3	0.153374	0.0400533	PCP2, RHO, GNAT1	1569	4	18082	8.6434	1	0.64289	0.6301270344517014\
GO:2000562~negative regulation of CD4-positive, alpha-beta T cell proliferation	3	0.153374	0.0400533	XCL1, LGALS9, VSIR	1569	4	18082	8.6434	1	0.64289	0.6301270344517014\
GO:1904382~mannose trimming involved in glycoprotein ERAD pathway	3	0.153374	0.0400533	EDEM1, EDEM2, MAN1B1	1569	4	18082	8.6434	1	0.64289	0.6301270344517014\
GO:0050713~negative regulation of interleukin-1 beta secretion	3	0.153374	0.0400533	ZC3H12A, NLRP3, PML	1569	4	18082	8.6434	1	0.64289	0.6301270344517014\
GO:0046037~GMP metabolic process	3	0.153374	0.0400533	GUK1, PDE6B, PDE6A	1569	4	18082	8.6434	1	0.64289	0.6301270344517014\
GO:0001805~positive regulation of type III hypersensitivity	3	0.153374	0.0400533	FCGR1, FCGR3, FCER1G	1569	4	18082	8.6434	1	0.64289	0.6301270344517014\
GO:0001525~angiogenesis	30	1.53374	0.040832	ACVRL1, CCL12, ECM1, NOTCH1, TNFAIP2, HIF1A, PIK3R6, RTN4, PIK3CG, ESM1, ADGRG1, CASP8, RNF213, POFUT1, ANPEP, CXCR3, ZC3H12A, HOXA3, PTK2B, PROK1, CCR2, HTATIP2, SEMA4A, SYK, FN1, FMNL3, COL8A2, PECAM1, PRKD2, ADAM8	1569	239	18082	1.44659	1	0.653173	0.6402065050073\
GO:0006811~ion transport	64	3.27198	0.0416223	GABRB3, SLC23A2, KCNK7, ATP2A3, PRSS30, LASP1, SCN11A, CNGA1, CNGA3, SLC12A7, CLIC1, SLC39A4, SLC13A1, SLC11A1, TMC6, KCNAB2, CACNA2D4, SLC39A14, STIM1, STIM2, SLC9A7, SLCO4A1, KCNMA1, KCNQ3, CNGB3, LTF, KCNE2, SLC41A2, HVCN1, ITPR1, ITPR3, SLC38A11, PKD1L3, CACNA1F, CLCN1, SLC5A5, TRPM1, TRPM2, KCNV2, SLC38A7, LRRC8C, ATP6V1H, SLC17A7, CACNA1S, SLC17A8, KCNN4, SLC38A3, KCNJ1, LRRC8E, ATP6V0A1, S…	1569	584	18082	1.26296	1	0.663574	0.6504011034639321\
GO:0016477~cell migration	25	1.27812	0.0418133	WWC1, ITGB3, CXCR4, LIMD1, PRKCZ, TREM1, CORO1A, CLN3, ADGRG1, MYO18A, ABL2, SIRPA, CSK, RAC1, NDEL1, CARMIL2, STYK1, NFATC2, FMNL3, TIAM1, SPATA13, SPECC1L, FSCN2, LCP1, CD47	1569	191	18082	1.50845	1	0.664382	0.65119232114504\
GO:0002062~chondrocyte differentiation	9	0.460123	0.0423367	OSR2, WNT10B, MEF2C, TRPS1, SHOX2, COL11A2, RUNX3, GPLD1, RUNX1	1569	46	18082	2.2548	1	0.668215	0.6549493832698828\
GO:0019722~calcium-mediated signaling	9	0.460123	0.0423367	LAT2, EDN2, CXCR3, CCL3, TNFSF11, CXCR4, CCR5, TNF, LAT	1569	46	18082	2.2548	1	0.668215	0.6549493832698828\
GO:0006952~defense response	17	0.869121	0.0424929	CD74, TGTP2, TGTP1, IRGM2, ACOD1, IFI47, NOD1, NOD2, LSP1, TNF, MPO, GM12185, TLR1, IGTP, GM4841, CCR5, GM5431	1569	116	18082	1.68894	1	0.668452	0.6551818047012246\
GO:0034765~regulation of ion transmembrane transport	19	0.97137	0.0438912	KCNK7, KCNE2, KCNIP2, HVCN1, KCNJ14, NEDD4L, WWP2, KCNAB2, CACNA2D4, CACNA1F, CLCN1, KCNV2, KCNS1, SCN11A, KCNMA1, KCNQ3, CACNA1S, CLIC1, KCNJ1	1569	135	18082	1.62197	1	0.681735	0.6682012297077177\
GO:0072001~renal system development	6	0.306748	0.0439068	IFT140, LHX1, SIX1, ITGA6, GATA3, MTSS1	1569	23	18082	3.0064	1	0.681735	0.6682012297077177\
GO:0031529~ruffle organization	5	0.255624	0.0440572	CSF1R, LIMA1, PLEKHA1, PLEK, RAC1	1569	16	18082	3.60142	1	0.681735	0.6682012297077177\
GO:0001779~natural killer cell differentiation	5	0.255624	0.0440572	STAT5B, AXL, SLAMF6, IKZF1, SLAMF1	1569	16	18082	3.60142	1	0.681735	0.6682012297077177\
GO:0002755~MyD88-dependent toll-like receptor signaling pathway	5	0.255624	0.0440572	TLR1, TNIP1, TLR9, TLR6, TLR4	1569	16	18082	3.60142	1	0.681735	0.6682012297077177\
GO:0045893~positive regulation of transcription, DNA-templated	63	3.22086	0.0446364	ACVRL1, RNF10, EHF, CIITA, SPI1, SIX1, AHR, IKZF1, TNF, BMP15, TMSB4X, FNTB, RPS6KA1, PIM1, PITX2, FEZF1, ACVR1, OSR2, MEF2C, NCOA6, TFEB, ARAP1, RUNX3, POU5F1, ETV5, RUNX1, FOXP1, ELF1, MDFIC, IFNG, ELF4, THRAP3, IL1B, IRF7, IRF8, NOTCH1, KMT2A, HDAC1, LEF1, GATA6, GATA3, HIF1A, MAPK9, DVL2, TASP1, TNNI2, OTX2, NFE2, CDKN2A, STAT1, STAT3, NFATC2, NFATC1, FOXN3, POU2F2, ESR1, TRERF1, SMARCA2, NFK…	1569	576	18082	1.2605	1	0.688448	0.674780536138543\
GO:0048704~embryonic skeletal system morphogenesis	10	0.511247	0.0456909	OSR2, MEF2C, ASXL2, HOXB4, HOXA3, ALX3, SIX1, HOXC9, DSCAML1, HOXA4	1569	55	18082	2.09537	1	0.702423	0.6884784584698754\
GO:0000902~cell morphogenesis	13	0.664622	0.045968	TENM1, VDR, UNC93B1, LST1, AHR, GATA3, THOC5, P2RX7, CAPZB, ADAM8, IL7R, FRYL, SIDT2	1569	81	18082	1.84962	1	0.704396	0.690412132113823\
GO:0007265~Ras protein signal transduction	9	0.460123	0.0472992	CNKSR1, RASSF1, DOK2, DOK3, RALB, ARL6, MAPKAPK5, IQGAP3, LAT	1569	47	18082	2.20683	1	0.718541	0.7042763828315527\
GO:0012501~programmed cell death	7	0.357873	0.0473463	P2RX7, GSDMD, RIPK3, MLKL, CASP4, RELT, GATAD2A	1569	31	18082	2.60232	1	0.718541	0.7042763828315527\
GO:0051482~positive regulation of cytosolic calcium ion concentration involved in phospholipase C-activating G-protein coupled signaling pathway	7	0.357873	0.0473463	P2RY10, GPR35, GPR65, GPR55, F2RL2, GPR18, TGM2	1569	31	18082	2.60232	1	0.718541	0.7042763828315527\
GO:0090630~activation of GTPase activity	12	0.613497	0.0491447	TIAM1, TBC1D1, ARHGEF10, RABGAP1L, TBC1D4, NTRK3, GPR65, TBC1D10C, TBC1D14, PTK2B, TBC1D10A, NDEL1	1569	73	18082	1.89444	1	0.732013	0.7174808156447451\
GO:0032963~collagen metabolic process	4	0.204499	0.0491616	P2RX7, PRKCD, HIF1A, TNS2	1569	10	18082	4.60982	1	0.732013	0.7174808156447451\
GO:0035845~photoreceptor cell outer segment organization	4	0.204499	0.0491616	RP1, IFT140, NPHP4, CNGB1	1569	10	18082	4.60982	1	0.732013	0.7174808156447451\
GO:0070050~neuron cellular homeostasis	4	0.204499	0.0491616	FGGY, HAAO, MINK1, PSEN2	1569	10	18082	4.60982	1	0.732013	0.7174808156447451\
GO:0010884~positive regulation of lipid storage	4	0.204499	0.0491616	C3, ZC3H12A, ACACB, IKBKE	1569	10	18082	4.60982	1	0.732013	0.7174808156447451\
GO:0071404~cellular response to low-density lipoprotein particle stimulus	4	0.204499	0.0491616	FCER1G, NPC1, SYK, ITGB2	1569	10	18082	4.60982	1	0.732013	0.7174808156447451\
GO:0006810~transport	178	9.1002	0.0504431	SLC23A2, FABP12, CMAH, IPO4, SCAMP5, SCAMP4, EIF4ENIF1, RINL, SCN11A, DUOXA2, CHP1, SLC25A43, SLC12A7, SLC39A4, NSF, NUP214, CPT1A, SLC6A19, NUP210, SPNS3, COG4, SLC11A1, CEP131, TAP2, SLC6A12, PDZK1, CACNA2D4, THOC5, STIM1, RAB37, STIM2, SLC9A7, RBP3, KCNQ3, ABCG3, OSBP2, SLC45A4, TSG101, KCNE2, STXBP3, ARL6, HVCN1, SLC41A2, STXBP2, ITPR1, PIK3R2, ITPR3, SLC38A11, PIK3R1, SLC1A5, CACNA1F, SLC1A7…	1569	1822	18082	1.12589	1	0.74874	0.7338762416103243\
GO:0030866~cortical actin cytoskeleton organization	6	0.306748	0.0516436	IKBKB, EPB41, PLEK, NCKAP1L, TNF, LLGL2	1569	24	18082	2.88113	1	0.761783	0.746659893136624\
GO:0042098~T cell proliferation	6	0.306748	0.0516436	P2RX7, PTPRC, EBI3, CXCR4, DOCK2, TNFRSF4	1569	24	18082	2.88113	1	0.761783	0.746659893136624\
GO:0007605~sensory perception of sound	19	0.97137	0.0525589	GABRB3, TECTB, TUB, THRB, CEACAM16, WHRN, COL11A2, CHD7, HPN, SIX1, MIR96, USH2A, FAM107B, ICAM1, KCNMA1, LRIG1, CDH23, HOXA1, SLC17A8	1569	138	18082	1.58671	1	0.772877	0.7575335183166463\
GO:0002437~inflammatory response to antigenic stimulus	5	0.255624	0.053785	CYSLTR1, NOTCH1, MIR155, IL2RA, IL20RB	1569	17	18082	3.38957	1	0.781203	0.7656941381243993\
GO:0050868~negative regulation of T cell activation	5	0.255624	0.053785	SPN, LAG3, PTPN22, TIGIT, LAX1	1569	17	18082	3.38957	1	0.781203	0.7656941381243993\
GO:0030048~actin filament-based movement	5	0.255624	0.053785	WIPF1, WAS, MYO5A, MYO9B, EVL	1569	17	18082	3.38957	1	0.781203	0.7656941381243993\
GO:0071354~cellular response to interleukin-6	5	0.255624	0.053785	SBNO2, SELPLG, ST3GAL6, TDGF1, NFKB1	1569	17	18082	3.38957	1	0.781203	0.7656941381243993\
GO:0070301~cellular response to hydrogen peroxide	10	0.511247	0.0554751	TRPM2, PPP5C, IL18RAP, PLEKHA1, CDKN2A, ARG1, AXL, PRKCD, LCN2, TNFAIP3	1569	57	18082	2.02185	1	0.803286	0.7873387134210345\
GO:0009952~anterior/posterior pattern specification	16	0.817996	0.0598901	IFITM1, KMT2A, CELSR1, HOXC10, HIPK2, HOXA10, HHEX, LHX1, SCMH1, HOXC5, HOXA3, HOXB4, HOXA1, OTX2, HOXC9, HOXA4	1569	112	18082	1.64636	1	0.830996	0.8144992489192784\
GO:0001816~cytokine production	6	0.306748	0.0601241	ITK, PTAFR, NFATC2, CD226, PLA2R1, BATF	1569	25	18082	2.76589	1	0.830996	0.8144992489192784\
GO:0032757~positive regulation of interleukin-8 production	6	0.306748	0.0601241	IL1B, TLR9, PRKD2, NOD2, TNF, TLR4	1569	25	18082	2.76589	1	0.830996	0.8144992489192784\
GO:0002377~immunoglobulin production	6	0.306748	0.0601241	NIPAL3, MIR150, FAS, ATM, IL7R, CARD11	1569	25	18082	2.76589	1	0.830996	0.8144992489192784\
GO:0010595~positive regulation of endothelial cell migration	8	0.408998	0.0605527	ITGB3, ZC3H12A, PTK2B, PRKD2, GATA3, TDGF1, GPLD1, FOXP1	1569	41	18082	2.24869	1	0.830996	0.8144992489192784\
GO:0051930~regulation of sensory perception of pain	8	0.408998	0.0605527	CCKBR, FCGR4, SCN11A, CCL3, ADRB2, TLR4, CTSS, RTN4	1569	41	18082	2.24869	1	0.830996	0.8144992489192784\
GO:0007519~skeletal muscle tissue development	10	0.511247	0.0608392	ZBTB18, MBNL1, MEF2C, CCNT2, HLX, SIX1, DMD, CACNA1S, PITX2, FOXP1	1569	58	18082	1.98699	1	0.830996	0.8144992489192784\
GO:0071310~cellular response to organic substance	7	0.357873	0.0615496	WNT10B, CUX2, MAP2, IL1B, STAT4, CD68, IQGAP3	1569	33	18082	2.4446	1	0.830996	0.8144992489192784\
GO:0048247~lymphocyte chemotaxis	7	0.357873	0.0615496	CCL9, CCL12, CCL22, CCL5, CCL4, CCL3, ADAM8	1569	33	18082	2.4446	1	0.830996	0.8144992489192784\
GO:0043154~negative regulation of cysteine-type endopeptidase activity involved in apoptotic process	11	0.562372	0.0621589	RPS6KA3, NAIP2, POR, ADORA2A, DNAJB6, MICAL1, LEF1, RPS6KA1, SFN, BCL2A1D, CRYAA	1569	67	18082	1.89209	1	0.830996	0.8144992489192784\
GO:0010543~regulation of platelet activation	3	0.153374	0.0629599	TEC, FCER1G, SYK	1569	5	18082	6.91472	1	0.830996	0.8144992489192784\
GO:0051081~nuclear envelope disassembly	3	0.153374	0.0629599	DCTN1, AKAP8L, NDEL1	1569	5	18082	6.91472	1	0.830996	0.8144992489192784\
GO:1900227~positive regulation of NLRP3 inflammasome complex assembly	3	0.153374	0.0629599	GBP5, TLR6, TLR4	1569	5	18082	6.91472	1	0.830996	0.8144992489192784\
GO:2001236~regulation of extrinsic apoptotic signaling pathway	3	0.153374	0.0629599	PTPRC, MADD, TRAF1	1569	5	18082	6.91472	1	0.830996	0.8144992489192784\
GO:1902714~negative regulation of interferon-gamma secretion	3	0.153374	0.0629599	ZC3H12A, LGALS9, SLAMF1	1569	5	18082	6.91472	1	0.830996	0.8144992489192784\
GO:0001922~B-1 B cell homeostasis	3	0.153374	0.0629599	TNFAIP3, AHR, HIF1A	1569	5	18082	6.91472	1	0.830996	0.8144992489192784\
GO:2000110~negative regulation of macrophage apoptotic process	3	0.153374	0.0629599	CCL5, NOD2, CCR5	1569	5	18082	6.91472	1	0.830996	0.8144992489192784\
GO:0042590~antigen processing and presentation of exogenous peptide antigen via MHC class I	3	0.153374	0.0629599	FCGR1, FCGR3, FCER1G	1569	5	18082	6.91472	1	0.830996	0.8144992489192784\
GO:0072102~glomerulus morphogenesis	3	0.153374	0.0629599	MEF2C, AHR, MTSS1	1569	5	18082	6.91472	1	0.830996	0.8144992489192784\
GO:0043320~natural killer cell degranulation	3	0.153374	0.0629599	CORO1A, UNC13D, STX11	1569	5	18082	6.91472	1	0.830996	0.8144992489192784\
GO:0002725~negative regulation of T cell cytokine production	3	0.153374	0.0629599	XCL1, VSIR, SLAMF1	1569	5	18082	6.91472	1	0.830996	0.8144992489192784\
GO:0071225~cellular response to muramyl dipeptide	3	0.153374	0.0629599	NOD1, PTPN22, NOD2	1569	5	18082	6.91472	1	0.830996	0.8144992489192784\
GO:0045063~T-helper 1 cell differentiation	3	0.153374	0.0629599	SEMA4A, LEF1, IL18R1	1569	5	18082	6.91472	1	0.830996	0.8144992489192784\
GO:0007044~cell-substrate junction assembly	3	0.153374	0.0629599	ITGB3, FN1, ITGA5	1569	5	18082	6.91472	1	0.830996	0.8144992489192784\
GO:0045061~thymic T cell selection	3	0.153374	0.0629599	ZAP70, GATA3, CARD11	1569	5	18082	6.91472	1	0.830996	0.8144992489192784\
GO:0048096~chromatin-mediated maintenance of transcription	4	0.204499	0.0633558	PADI2, ASH2L, PABPC1L, NR3C1	1569	11	18082	4.19074	1	0.830996	0.8144992489192784\
GO:0008154~actin polymerization or depolymerization	4	0.204499	0.0633558	VASP, WIPF1, WAS, EVL	1569	11	18082	4.19074	1	0.830996	0.8144992489192784\
GO:0050848~regulation of calcium-mediated signaling	4	0.204499	0.0633558	TMBIM4, PTK2B, DRD4, CMKLR1	1569	11	18082	4.19074	1	0.830996	0.8144992489192784\
GO:0048103~somatic stem cell division	4	0.204499	0.0633558	NOTCH1, CDKN2A, KIT, HOXB4	1569	11	18082	4.19074	1	0.830996	0.8144992489192784\
GO:0050707~regulation of cytokine secretion	4	0.204499	0.0633558	TLR1, TLR9, TLR6, TLR4	1569	11	18082	4.19074	1	0.830996	0.8144992489192784\
GO:0043303~mast cell degranulation	4	0.204499	0.0633558	LAT2, MILR1, KIT, LAT	1569	11	18082	4.19074	1	0.830996	0.8144992489192784\
GO:0030277~maintenance of gastrointestinal epithelium	4	0.204499	0.0633558	MUC2, TLR9, TFF1, NOD2	1569	11	18082	4.19074	1	0.830996	0.8144992489192784\
GO:0070072~vacuolar proton-transporting V-type ATPase complex assembly	4	0.204499	0.0633558	DMXL2, TCIRG1, TM9SF4, ATP6V0A1	1569	11	18082	4.19074	1	0.830996	0.8144992489192784\
GO:0043517~positive regulation of DNA damage response, signal transduction by p53 class mediator	4	0.204499	0.0633558	CDKN2A, PMAIP1, ATM, PLA2R1	1569	11	18082	4.19074	1	0.830996	0.8144992489192784\
GO:0042326~negative regulation of phosphorylation	5	0.255624	0.0645747	ATXN1, CDKN2A, ATXN7, STAP1, BIRC3	1569	18	18082	3.20126	1	0.840003	0.8233271975319747\
GO:0046718~viral entry into host cell	5	0.255624	0.0645747	CEACAM1, NPC1, AXL, ITGB3, NECTIN4	1569	18	18082	3.20126	1	0.840003	0.8233271975319747\
GO:0043032~positive regulation of macrophage activation	5	0.255624	0.0645747	IFI204, TNIP2, LGALS9, ULBP1, HAVCR2	1569	18	18082	3.20126	1	0.840003	0.8233271975319747\
GO:0016485~protein processing	13	0.664622	0.0671653	SRGN, CPM, C2CD3, PSEN2, GZMB, FURIN, GZMD, CTSS, P2RX7, CLN3, CASP7, ATG4C, CPE	1569	86	18082	1.74208	1	0.871309	0.8540119547733573\
GO:0006865~amino acid transport	8	0.408998	0.0674707	CLN3, SLC6A19, SLC7A7, SLC43A1, SLC38A7, SLC3A2, SLC38A11, SLC38A3	1569	42	18082	2.19515	1	0.872879	0.8555500693273373\
GO:0007507~heart development	31	1.58487	0.0682922	ROBO2, NOTCH1, AKAP13, CASP7, PPP3CB, CASP8, ADAP2, POFUT1, RB1CC1, TRPS1, DVL2, SMYD1, ACADM, PITX2, STRA6, ACVR1, NEK8, MEF2C, IFT140, NCOA6, NTRK3, NFATC1, FOXP4, SENP2, FOXP1, ASXL2, RBM20, CCM2, ATM, RAF1, TDGF1	1569	261	18082	1.36881	1	0.881099	0.8636076206051096\
GO:0030878~thyroid gland development	6	0.306748	0.069346	HHEX, TG, HOXA3, SIX1, RAF1, DUOX2	1569	26	18082	2.65951	1	0.889392	0.8717354639633823\
GO:0001836~release of cytochrome c from mitochondria	6	0.306748	0.069346	MAPK9, PMAIP1, SFN, BCL2A1D, MFF, BCL2A1B	1569	26	18082	2.65951	1	0.889392	0.8717354639633823\
GO:0050715~positive regulation of cytokine secretion	7	0.357873	0.0694984	P2RX7, SCAMP5, FGR, CD300C2, SYK, CRTAM, TNF	1569	34	18082	2.3727	1	0.889392	0.8717354639633823\
GO:0006814~sodium ion transport	17	0.869121	0.0700461	SLC13A1, SLC23A2, SLC12A3, SLC38A11, SLC5A5, SLC4A7, ATP4A, TRPM2, PRSS30, SCN11A, SLC9A7, FXYD2, SLC38A7, SLC17A7, SLC17A8, SLC38A3, GM5134	1569	124	18082	1.57998	1	0.891582	0.8738820250224257\
GO:0001764~neuron migration	17	0.869121	0.0700461	TOP2B, MEF2C, NTRK3, CXCR4, GATA3, CELSR1, GFRA3, DCLK1, AXL, RAPGEF2, PCNT, PITX2, CCR4, FEZF1, MARK2, PRKG1, NDEL1	1569	124	18082	1.57998	1	0.891582	0.8738820250224257\
GO:0006898~receptor-mediated endocytosis	10	0.511247	0.0725303	FCGR1, CLN3, CTTN, TFRC, ADRB2, ARHGAP27, LDLRAP1, SIGLECH, PLA2R1, DNM2	1569	60	18082	1.92076	1	0.918264	0.9000348840244266\
GO:0007200~phospholipase C-activating G-protein coupled receptor signaling pathway	10	0.511247	0.0725303	GNA15, HRH1, CYSLTR1, CYSLTR2, C5AR2, GNB1, C5AR1, C3AR1, ESR1, TGM2	1569	60	18082	1.92076	1	0.918264	0.9000348840244266\
GO:0060326~cell chemotaxis	12	0.613497	0.0728445	CCL9, CCL12, CCL22, BIN2, C5AR2, PRKCD, LEF1, KIT, CCL4, CCL3, XCL1, CXCL2	1569	78	18082	1.77301	1	0.919784	0.9015240767659899\
GO:0001974~blood vessel remodeling	8	0.408998	0.0748432	ACVRL1, MEF2C, AXL, CHD7, HOXA3, AHR, CCR2, TGM2	1569	43	18082	2.1441	1	0.938729	0.9200929201736955\
GO:0042346~positive regulation of NF-kappaB import into nucleus	5	0.255624	0.0764013	IL1B, TLR9, TNF, TLR4, IL18R1	1569	19	18082	3.03277	1	0.938729	0.9200929201736955\
GO:0043409~negative regulation of MAPK cascade	5	0.255624	0.0764013	P2RX7, RNF149, PTPN6, NF2, PPEF2	1569	19	18082	3.03277	1	0.938729	0.9200929201736955\
GO:0035855~megakaryocyte development	5	0.255624	0.0764013	RABGAP1L, KIT, PTPN6, NBEAL2, FLI1	1569	19	18082	3.03277	1	0.938729	0.9200929201736955\
GO:0060749~mammary gland alveolus development	5	0.255624	0.0764013	TPH1, AGAP2, TNFSF11, PRLR, ESR1	1569	19	18082	3.03277	1	0.938729	0.9200929201736955\
GO:0031589~cell-substrate adhesion	5	0.255624	0.0764013	ITGB3, ITGA6, ITGA5, CORO1A, MYO1G	1569	19	18082	3.03277	1	0.938729	0.9200929201736955\
GO:0009607~response to biotic stimulus	5	0.255624	0.0764013	IFITM1, IFITM2, SYNDIG1L, IFITM6, 2200002J24RIK	1569	19	18082	3.03277	1	0.938729	0.9200929201736955\
GO:0016601~Rac protein signal transduction	5	0.255624	0.0764013	EPS8, TIAM1, NCKAP1, EPS8L1, AIF1	1569	19	18082	3.03277	1	0.938729	0.9200929201736955\
GO:0032869~cellular response to insulin stimulus	13	0.664622	0.0771792	C2CD5, STAT1, MYO5A, PIK3R2, PIK3R1, SORBS1, PRKCZ, CEACAM1, TBC1D4, SGK1, PTPRV, GPLD1, WDTC1	1569	88	18082	1.70249	1	0.938729	0.9200929201736955\
GO:0032755~positive regulation of interleukin-6 production	9	0.460123	0.0776693	P2RX7, FCER1G, IL1B, TLR9, NOD1, NOD2, CCR5, TNF, TLR4	1569	52	18082	1.99463	1	0.938729	0.9200929201736955\
GO:0001707~mesoderm formation	7	0.357873	0.0780111	ACVR1, CRB1, POFUT2, TLX2, TXNRD1, NF2, ETV2	1569	35	18082	2.30491	1	0.938729	0.9200929201736955\
GO:0043922~negative regulation by host of viral transcription	4	0.204499	0.0792018	HDAC1, CCL5, CCL4, CCL3	1569	12	18082	3.84151	1	0.938729	0.9200929201736955\
GO:0002430~complement receptor mediated signaling pathway	4	0.204499	0.0792018	C5AR2, C5AR1, C3AR1, GPLD1	1569	12	18082	3.84151	1	0.938729	0.9200929201736955\
GO:1900017~positive regulation of cytokine production involved in inflammatory response	4	0.204499	0.0792018	GBP5, CD6, NOD2, IL17RA	1569	12	18082	3.84151	1	0.938729	0.9200929201736955\
GO:0001818~negative regulation of cytokine production	4	0.204499	0.0792018	CEACAM1, AXL, SLC11A1, NFKB1	1569	12	18082	3.84151	1	0.938729	0.9200929201736955\
GO:0090331~negative regulation of platelet aggregation	4	0.204499	0.0792018	CEACAM1, PRKCD, ADRB2, PRKG1	1569	12	18082	3.84151	1	0.938729	0.9200929201736955\
GO:0001771~immunological synapse formation	4	0.204499	0.0792018	CD6, DOCK8, PRF1, DOCK2	1569	12	18082	3.84151	1	0.938729	0.9200929201736955\
GO:0043162~ubiquitin-dependent protein catabolic process via the multivesicular body sorting pathway	4	0.204499	0.0792018	TSG101, UBAP1, VPS37A, UBAP1L	1569	12	18082	3.84151	1	0.938729	0.9200929201736955\
GO:0001823~mesonephros development	4	0.204499	0.0792018	REN1, OSR2, LHX1, GATA3	1569	12	18082	3.84151	1	0.938729	0.9200929201736955\
GO:0033089~positive regulation of T cell differentiation in thymus	4	0.204499	0.0792018	TESPA1, ADAM8, IL7R, IL2RG	1569	12	18082	3.84151	1	0.938729	0.9200929201736955\
GO:0051569~regulation of histone H3-K4 methylation	4	0.204499	0.0792018	GFI1B, KMT2A, GFI1, GATA3	1569	12	18082	3.84151	1	0.938729	0.9200929201736955\
GO:0007163~establishment or maintenance of cell polarity	6	0.306748	0.0793013	ACTR3, CARMIL2, PARD3, CD3G, FSCN2, LIMS1	1569	27	18082	2.56101	1	0.938729	0.9200929201736955\
GO:0090314~positive regulation of protein targeting to membrane	6	0.306748	0.0793013	ACTR3, C2CD5, MTCL1, CHP1, PDZK1, MFF	1569	27	18082	2.56101	1	0.938729	0.9200929201736955\
GO:0060135~maternal process involved in female pregnancy	6	0.306748	0.0793013	HMX3, IFI27, ARG1, PLA2G6, ADCY7, HAVCR2	1569	27	18082	2.56101	1	0.938729	0.9200929201736955\
GO:0030099~myeloid cell differentiation	6	0.306748	0.0793013	CCR1, NCOA6, GFI1, STAP1, IRF8, PML	1569	27	18082	2.56101	1	0.938729	0.9200929201736955\
GO:0010629~negative regulation of gene expression	31	1.58487	0.079605	ACVRL1, RNASEH2B, HDAC1, MIR196B, PTPN22, GATA3, CD3E, ACACB, IQGAP3, TNF, AIF1, MIR155, ZC3H12A, CCL3, DIP2A, LGALS9, XDH, HAVCR2, CCR1, KDM4A, MEF2C, SERPINF1, WWP2, ESR1, NFKB1, POU5F1, PARP10, IFNG, IL1B, CD28, CRYAA	1569	265	18082	1.34815	1	0.939974	0.9213132843533255\
GO:0002244~hematopoietic progenitor cell differentiation	14	0.715746	0.0806754	ARL11, SAMD9L, APOBEC3, TNFRSF13B, PLEK, PSEN2, PLD4, KCNAB2, SIGLECG, DHTKD1, PTPRC, SIRPA, PTPN6, MUC4	1569	98	18082	1.64636	1	0.950243	0.9313788595195889\
GO:0060548~negative regulation of cell death	12	0.613497	0.08406	KDM4A, PPP5C, NOTCH1, NPC1, ITGB3, CCL5, NTRK3, STAT3, TNFAIP3, ARHGEF1, ATG7, TEAD2	1569	80	18082	1.72868	1	0.987653	0.9680455597762291\
GO:0072659~protein localization to plasma membrane	10	0.511247	0.0855187	CLN3, C2CD5, ZFYVE27, FCER1G, RAPGEF2, MYO5A, RAC1, RAPGEF6, PRKCZ, FYB	1569	62	18082	1.8588	1	1	0.9803548795944234\
GO:0016358~dendrite development	7	0.357873	0.087083	APP, MAP2, LST1, STRN, RAC1, TULP1, PRKG1	1569	36	18082	2.24088	1	1	0.9803548795944234\
GO:0002474~antigen processing and presentation of peptide antigen via MHC class I	7	0.357873	0.087083	H2-T10, H2-Q9, H2-Q6, H2-Q4, B2M, H2-Q10, GM8909	1569	36	18082	2.24088	1	1	0.9803548795944234\
GO:0006004~fucose metabolic process	3	0.153374	0.0891127	POFUT2, POFUT1, FUCA2	1569	6	18082	5.76227	1	1	0.9803548795944234\
GO:0090003~regulation of establishment of protein localization to plasma membrane	3	0.153374	0.0891127	PIK3R2, PIK3R1, LDLRAP1	1569	6	18082	5.76227	1	1	0.9803548795944234\
GO:0050672~negative regulation of lymphocyte proliferation	3	0.153374	0.0891127	IL2RA, LST1, IL2	1569	6	18082	5.76227	1	1	0.9803548795944234\
GO:0051647~nucleus localization	3	0.153374	0.0891127	BIN1, DMD, PABPC1L	1569	6	18082	5.76227	1	1	0.9803548795944234\
GO:0061154~endothelial tube morphogenesis	3	0.153374	0.0891127	ACVRL1, CXCR4, CCM2	1569	6	18082	5.76227	1	1	0.9803548795944234\
GO:0035509~negative regulation of myosin-light-chain-phosphatase activity	3	0.153374	0.0891127	IKBKB, NCKAP1L, TNF	1569	6	18082	5.76227	1	1	0.9803548795944234\
GO:0097527~necroptotic signaling pathway	3	0.153374	0.0891127	FASL, FAS, TNF	1569	6	18082	5.76227	1	1	0.9803548795944234\
GO:1900028~negative regulation of ruffle assembly	3	0.153374	0.0891127	KANK1, STAP1, EVL	1569	6	18082	5.76227	1	1	0.9803548795944234\
GO:2000346~negative regulation of hepatocyte proliferation	3	0.153374	0.0891127	CEACAM1, CDKN2A, LIMS1	1569	6	18082	5.76227	1	1	0.9803548795944234\
GO:0030540~female genitalia development	3	0.153374	0.0891127	SRD5A2, CHD7, STRA6	1569	6	18082	5.76227	1	1	0.9803548795944234\
GO:1900113~negative regulation of histone H3-K9 trimethylation	3	0.153374	0.0891127	KDM4A, KDM4C, KDM4D	1569	6	18082	5.76227	1	1	0.9803548795944234\
GO:0051222~positive regulation of protein transport	3	0.153374	0.0891127	CHP1, TNF, PRKCZ	1569	6	18082	5.76227	1	1	0.9803548795944234\
GO:1903140~regulation of establishment of endothelial barrier	3	0.153374	0.0891127	IKBKB, IL1B, TNF	1569	6	18082	5.76227	1	1	0.9803548795944234\
GO:0044130~negative regulation of growth of symbiont in host	5	0.255624	0.0892293	IFNG, IRF8, NOD2, MPO, TNF	1569	20	18082	2.88113	1	1	0.9803548795944234\
GO:0046928~regulation of neurotransmitter secretion	5	0.255624	0.0892293	MEF2C, ICA1, CELSR1, DRD4, CPLX4	1569	20	18082	2.88113	1	1	0.9803548795944234\
GO:0006471~protein ADP-ribosylation	5	0.255624	0.0892293	PARP10, LIG1, ARL6, ART2B, ART3	1569	20	18082	2.88113	1	1	0.9803548795944234\
GO:0008045~motor neuron axon guidance	6	0.306748	0.0899762	LHX3, LHX1, CXCR4, HOXA1, LHX4, FOXP1	1569	28	18082	2.46954	1	1	0.9803548795944234\
GO:0048469~cell maturation	8	0.408998	0.0909481	REN1, IL21, BFSP2, AXL, KCNMA1, GATA3, POU2F2, RUNX3	1569	45	18082	2.04881	1	1	0.9803548795944234\
GO:0016525~negative regulation of angiogenesis	11	0.562372	0.0915859	CX3CR1, SEMA4A, HHEX, FASL, STAT1, SERPINF1, PTPRM, ADRB2, PML, CCR2, GTF2I	1569	72	18082	1.76069	1	1	0.9803548795944234\
GO:0048705~skeletal system morphogenesis	9	0.460123	0.092462	P2RX7, SPEF2, PLEKHA1, IFT140, COL11A2, SIK3, HOXB4, SIX1, FMN1	1569	54	18082	1.92076	1	1	0.9803548795944234\
GO:0030326~embryonic limb morphogenesis	10	0.511247	0.0925004	HOXA10, MBNL1, NOTCH1, C2CD3, LEF1, SHOX2, PSEN2, LRP4, SP9, HOXC10	1569	63	18082	1.82929	1	1	0.9803548795944234\
GO:0008542~visual learning	10	0.511247	0.0925004	APP, HRH1, ATXN1, KMT2A, RGS14, KIT, ABL2, SGK1, PDE8B, HIF1A	1569	63	18082	1.82929	1	1	0.9803548795944234\
GO:0070266~necroptotic process	4	0.204499	0.0965702	RIPK3, FASL, MLKL, BIRC3	1569	13	18082	3.54601	1	1	0.9803548795944234\
GO:0070528~protein kinase C signaling	4	0.204499	0.0965702	MAS1, ADGRG1, PLEK, PRKCZ	1569	13	18082	3.54601	1	1	0.9803548795944234\
GO:0071803~positive regulation of podosome assembly	4	0.204499	0.0965702	MAPK9, ASAP1, LCP1, TNF	1569	13	18082	3.54601	1	1	0.9803548795944234\
GO:0060397~JAK-STAT cascade involved in growth hormone signaling pathway	4	0.204499	0.0965702	STAT5B, STAT1, STAT3, PTPN6	1569	13	18082	3.54601	1	1	0.9803548795944234\
GO:0001913~T cell mediated cytotoxicity	4	0.204499	0.0965702	H60B, RAET1E, GZMB, STX11	1569	13	18082	3.54601	1	1	0.9803548795944234\
GO:0022407~regulation of cell-cell adhesion	4	0.204499	0.0965702	MINK1, LEF1, ADAM8, ITGAL	1569	13	18082	3.54601	1	1	0.9803548795944234\
GO:0045747~positive regulation of Notch signaling pathway	7	0.357873	0.0967063	TSPAN14, NOTCH1, MFNG, STAT3, TSPAN17, KIT, NOD2	1569	37	18082	2.18032	1	1	0.9803548795944234\
GO:0051924~regulation of calcium ion transport	7	0.357873	0.0967063	RCVRN, STIM1, ADORA2A, VDR, CXCR4, CACNA2D4, ADRB2	1569	37	18082	2.18032	1	1	0.9803548795944234\
GO:0055007~cardiac muscle cell differentiation	7	0.357873	0.0967063	AKAP13, MEF2C, GATA6, ACADM, PITX2, TDGF1, FOXP1	1569	37	18082	2.18032	1	1	0.9803548795944234\
GO:0031338~regulation of vesicle fusion	7	0.357873	0.0967063	TBC1D1, RABGAP1L, TBC1D4, TBC1D10C, TBC1D14, TBC1D10A, SLAMF1	1569	37	18082	2.18032	1	1	0.9803548795944234\
GO:0014068~positive regulation of phosphatidylinositol 3-kinase signaling	10	0.511247	0.0998058	FGR, SEMA4D, CCL5, AGAP2, CD28, HCLS1, PTPN6, PRR5L, F2, HCST	1569	64	18082	1.80071	1	1	0.9803548795944234\

## Sheet: Opened by Ezh2-Y726D
Term	Count	%	PValue	Genes	List Total	Pop Hits	Pop Total	Fold Enrichment	Bonferroni	Benjamini	FDR\
GO:0031032~actomyosin structure organization	4	2.25989	0.000936139	EPB41L4A, LIMCH1, EPB41, MYH14	131	27	18082	20.449	0.616027	0.956734	0.9567342132097162\
GO:0042593~glucose homeostasis	6	3.38983	0.00274765	C1QTNF3, G6PC2, RPH3AL, GPR21, ADIPOQ, CACNA1E	131	133	18082	6.22694	0.939913	1	1.0\
GO:0050728~negative regulation of inflammatory response	5	2.82486	0.00358334	C1QTNF3, ABR, NDFIP1, ADIPOQ, GHRL	131	87	18082	7.93279	0.974492	1	1.0\
GO:0030336~negative regulation of cell migration	5	2.82486	0.00720551	ABR, TPM1, ADIPOQ, SRGAP2, ROBO1	131	106	18082	6.51087	0.999383	1	1.0\
GO:0048814~regulation of dendrite morphogenesis	3	1.69492	0.0117565	ADGRB3, TNIK, ROBO1	131	23	18082	18.004	0.999994	1	1.0\
GO:0034614~cellular response to reactive oxygen species	3	1.69492	0.0127654	TPM1, AKR1C18, SLC8A1	131	24	18082	17.2538	0.999998	1	1.0\
GO:0045605~negative regulation of epidermal cell differentiation	2	1.12994	0.0214149	GDF3, EZH2	131	3	18082	92.0204	1	1	1.0\
GO:0019228~neuronal action potential	3	1.69492	0.0247656	MYH14, GRIK2, ANK3	131	34	18082	12.1792	1	1	1.0\
GO:0035556~intracellular signal transduction	8	4.51977	0.0256153	GUCY2C, ABR, SH3BP5L, PDPK1, ARHGEF3, TNIK, ASB15, CIT	131	400	18082	2.76061	1	1	1.0\
GO:0051897~positive regulation of protein kinase B signaling	4	2.25989	0.0328321	C1QTNF3, C1QTNF1, MYOC, AKR1C18	131	97	18082	5.69198	1	1	1.0\
GO:0061370~testosterone biosynthetic process	2	1.12994	0.035438	AKR1C18, CYP19A1	131	5	18082	55.2122	1	1	1.0\
GO:0051096~positive regulation of helicase activity	2	1.12994	0.0423746	MSH3, POT1A	131	6	18082	46.0102	1	1	1.0\
GO:0001934~positive regulation of protein phosphorylation	5	2.82486	0.0439111	MPRIP, IL34, ADIPOQ, TNIK, PLA2G6	131	184	18082	3.75083	1	1	1.0\
GO:0048468~cell development	3	1.69492	0.0484344	PLA2G3, GDF3, TCF3	131	49	18082	8.45085	1	1	1.0\
GO:0010594~regulation of endothelial cell migration	2	1.12994	0.0492617	PDPK1, MIR218-2	131	7	18082	39.4373	1	1	1.0\
GO:0042297~vocal learning	2	1.12994	0.0492617	HTT, NRXN2	131	7	18082	39.4373	1	1	1.0\
GO:0071320~cellular response to cAMP	3	1.69492	0.0502207	ADIPOQ, AKAP9, SLC8A1	131	50	18082	8.28183	1	1	1.0\
GO:0007399~nervous system development	7	3.9548	0.0549568	TFAP2A, NTRK3, TNIK, TCF3, SRGAP2, CIT, ROBO1	131	377	18082	2.5629	1	1	1.0\
GO:0007165~signal transduction	15	8.47458	0.067072	GUCY2C, CHRM1, PDPK1, GPR21, NRXN2, GDF3, ANK3, SLC39A12, ABR, RPS6KC1, ADGRB3, OLFR685, AKAP9, RGS12, SRGAP2	131	1255	18082	1.64977	1	1	1.0\
GO:0010628~positive regulation of gene expression	7	3.9548	0.068363	TFAP2A, RIMS1, C1QTNF1, NTRK3, UBR5, ANK3, TCF3	131	399	18082	2.42159	1	1	1.0\
GO:0072659~protein localization to plasma membrane	3	1.69492	0.0733728	ADIPOQ, TNIK, ANK3	131	62	18082	6.6789	1	1	1.0\
GO:0008542~visual learning	3	1.69492	0.075433	HTT, GHRL, CACNA1E	131	63	18082	6.57288	1	1	1.0\
GO:0007605~sensory perception of sound	4	2.25989	0.0775098	TFAP2A, HOMER2, MYH14, FGFR1	131	138	18082	4.00089	1	1	1.0\
GO:0008360~regulation of cell shape	4	2.25989	0.0787989	PALMD, EPB41, TPM1, MYH14	131	139	18082	3.9721	1	1	1.0\
GO:0042127~regulation of cell proliferation	5	2.82486	0.0813565	GUCY2C, CELA1, GHRL, FGFR1, EZH2	131	227	18082	3.04032	1	1	1.0\
GO:0007612~learning	3	1.69492	0.0817225	CTNND2, GPR21, HTT	131	66	18082	6.27412	1	1	1.0\
GO:0006461~protein complex assembly	3	1.69492	0.0817225	RIMS1, EPB41, DLG5	131	66	18082	6.27412	1	1	1.0\
GO:0051967~negative regulation of synaptic transmission, glutamatergic	2	1.12994	0.0829669	GRIK2, PLA2G6	131	12	18082	23.0051	1	1	1.0\
GO:0050927~positive regulation of positive chemotaxis	2	1.12994	0.0829669	NTRK3, CDH13	131	12	18082	23.0051	1	1	1.0\
GO:0035385~Roundabout signaling pathway	2	1.12994	0.0829669	MIR218-2, ROBO1	131	12	18082	23.0051	1	1	1.0\
GO:0006886~intracellular protein transport	5	2.82486	0.086491	RIMS1, RPH3AL, GGA3, STX6, GRIK2	131	232	18082	2.9748	1	1	1.0\
GO:0048699~generation of neurons	2	1.12994	0.0895643	CIT, FGFR1	131	13	18082	21.2355	1	1	1.0\
GO:0051965~positive regulation of synapse assembly	3	1.69492	0.0903487	ADGRB3, NTRK3, GHRL	131	70	18082	5.91559	1	1	1.0\
GO:0007204~positive regulation of cytosolic calcium ion concentration	4	2.25989	0.0910307	C1QTNF1, GHRL, PLA2G6, SLC8A1	131	148	18082	3.73055	1	1	1.0\
GO:0042472~inner ear morphogenesis	3	1.69492	0.0947584	TFAP2A, ABR, FGFR1	131	72	18082	5.75127	1	1	1.0\
GO:2000279~negative regulation of DNA biosynthetic process	2	1.12994	0.0961145	ADIPOQ, ANKRD1	131	14	18082	19.7186	1	1	1.0\
GO:0071625~vocalization behavior	2	1.12994	0.0961145	MYH14, NRXN2	131	14	18082	19.7186	1	1	1.0\
