# Supplementary material for: Histone methyltransferase Ezh2 coordinates mammalian axon regeneration via regulation of key regenerative pathways
Source: J Clin Invest. 2024 Feb 1;134(3):e163145. doi: 10.1172/JCI163145 (PMC10849760; doi:10.1172/JCI163145)
Supplement: Supporting data values [file jci-134-163145-s016.xlsx]

## Sheet: Figure 1D
E18	P0	P3	P7	P14	P21	P28
1	1.22338	0.950774	0.671296	0.528258	0.171333	0.123746
1	0.801946	0.664891	0.364449	0.397292	0.174267	0.132896

## Sheet: Figure 1E
E15	E18	P0	P3	P7	P14	P21	P28	P42
1	1.09982	0.812314	0.601599	0.322288	0.219722	0.11726	0.0913864	0.0876553
1	0.848799	0.797116	0.606155	0.343521	0.210927	0.134286	0.0685224	0.0730883
1	0.876086	0.772582	0.66405	0.503217	0.243173	0.165682	0.105149	0.0854092

## Sheet: Figure 1F
Sham	SNT 3d
1.12069	2.21664
0.784086	1.93856
1.09523	1.60298
	1.6024
	2.57638

## Sheet: Figure 1H
Sham	SNT 1d	SNT 3d
726.908	932.209	1082.34
722.725	943.664	1054.15
702.451	969.557	1096.85

## Sheet: Figure 2D
GFP	GFP+siEzh2
3.84262	3.17989
3.94993	3.11996
3.95284	3.04042
3.77252	3.16511
3.79892	3.15865
3.55389	3.30018
4.10893	3.19965
4.47524	3.08886
4.38351	3.08205
	3.14395

## Sheet: Figure 2E
GFP	GFP+Cre
7.02158	6.41879
6.80069	6.25104
5.60374	5.45413
7.75374	4.12802
7.37064	4.39731
6.61212	5.05924
5.99263	5.3731
5.15681	5.50419
7.62849	5.93687
	5.42835
	5.87215
	3.73017
	4.60297
	2.61573
	5.84385
	5.15643
	6.28457
	5.70917

## Sheet: Figure 2F
Ezh2f/f	Advillin-Cre; Ezh2f/f
3.54779	2.49446
3.59956	2.74954
3.24749	2.47702
3.11769	3.10726
3.254	2.71763
3.3222	2.60615

## Sheet: Figure 2H
Ezh2f/f	Advillin-Cre; Ezh2f/f
0.975217	0.78186
1.18518	0.565848
0.839603	0.591441

## Sheet: Figure 2I
Ezh2f/f	Advillin-Cre; Ezh2f/f
0.955447	0.716876
1.1282	0.74601
0.91635	0.69635

## Sheet: Figure 3B
AAV2-GFP	AAV2-Ezh2	AAV2-Ezh2-Y726D
2660.82	6640.28	2760.49
2591.2	6124.6	2469.76
2792.25	6071.89	2823.89

[truncated: 25 more sheets: Figure 3D, Figure 3F, Figure 4C, Figure 4D, Figure 6A, Figure 6C, Figure 7C, Figure 7D, Figure 8B, Figure 8C, Figure 9B, Figure 9C, Supplemental Figure 1B, Supplemental Figure 1C, Supplemental Figure 1D, Supplemental Figure 1E, Supplemental Figure 1H, Supplemental Figure 1I, Supplemental Figure 1L, Supplemental Figure 1M …]
